# Supplementary material for: The Impact of Entropy on the Spatial Organization of Synaptonemal Complexes within the Cell Nucleus
Source: PLoS One. 2012 May 4;7(5):e36282. doi: 10.1371/journal.pone.0036282 (PMC3344857; doi:10.1371/journal.pone.0036282)
Supplement: Supporting Information S1 — Reconstructed SC coordinates. (ZIP) [file pone.0036282.s001.zip]

Archive with 182 entries (172 files):
- SC_positions/
- SC_positions/Stack12/
- SC_positions/Stack12/Stack12_SC08.xls
- SC_positions/Stack12/Stack12_SC15.xls
- SC_positions/Stack12/Stack12_SC16.xls
- SC_positions/Stack12/Stack12_SC07.xls
- SC_positions/Stack12/Stack12_SC17.xls
- SC_positions/Stack12/Stack12_SC10.xls
- SC_positions/Stack12/Stack12_SC09.xls
- SC_positions/Stack12/Stack12_SC11.xls
- SC_positions/Stack12/Stack12_SC12.xls
- SC_positions/Stack12/Stack12_SC06.xls
- SC_positions/Stack12/Stack12_SC01.xls
- SC_positions/Stack12/Stack12_SC13.xls
- SC_positions/Stack12/Stack12_SC05.xls
- SC_positions/Stack12/Stack12_SC03.xls
- SC_positions/Stack12/Stack12_SC18.xls
- SC_positions/Stack12/Stack12_SC02.xls
- SC_positions/Stack12/Stack12_SC14.xls
- SC_positions/Stack12/Stack12_SC19.xls
- SC_positions/Stack12/Stack12_SC04.xls
- SC_positions/Stack10/
- SC_positions/Stack10/Stack10_SC06.xls
- SC_positions/Stack10/Stack10_SC14.xls
- SC_positions/Stack10/Stack10_SC15.xls
- SC_positions/Stack10/Stack10_SC07.xls
- SC_positions/Stack10/Stack10_SC03.xls
- SC_positions/Stack10/Stack10_SC10.xls
- SC_positions/Stack10/Stack10_SC05.xls
- SC_positions/Stack10/Stack10_SC16.xls
- SC_positions/Stack10/Stack10_SC12.xls
- SC_positions/Stack10/Stack10_SC17.xls
- SC_positions/Stack10/Stack10_SC18.xls
- SC_positions/Stack10/Stack10_SC09.xls
- SC_positions/Stack10/Stack10_SC11.xls
- SC_positions/Stack10/Stack10_SC01.xls
- SC_positions/Stack10/Stack10_SC04.xls
- SC_positions/Stack10/Stack10_SC08.xls
- SC_positions/Stack10/Stack10_SC13.xls
- SC_positions/Stack10/Stack10_SC19.xls
- SC_positions/Stack10/Stack10_SC02.xls
- SC_positions/data_explanations.txt
- SC_positions/Stack04/
- SC_positions/Stack04/Stack04_SC07.xls
- SC_positions/Stack04/Stack04_SC02.xls
- SC_positions/Stack04/Stack04_SC05.xls
- SC_positions/Stack04/Stack04_SC12.xls
- SC_positions/Stack04/Stack04_SC18.xls
- SC_positions/Stack04/Stack04_SC06.xls
- SC_positions/Stack04/Stack04_SC16.xls
- SC_positions/Stack04/Stack04_SC10.xls
- SC_positions/Stack04/Stack04_SC01.xls
- SC_positions/Stack04/Stack04_SC04.xls
- SC_positions/Stack04/Stack04_SC08.xls
- SC_positions/Stack04/Stack04_SC15.xls
- SC_positions/Stack04/Stack04_SC03.xls
- SC_positions/Stack04/Stack04_SC14.xls
- SC_positions/Stack04/Stack04_SC19.xls
- SC_positions/Stack04/Stack04_SC11.xls
- SC_positions/Stack04/Stack04_SC13.xls
- SC_positions/Stack04/Stack04_SC09.xls
- SC_positions/Stack04/Stack04_SC17.xls
- SC_positions/Stack06/
- SC_positions/Stack06/Stack06_SC14.xls
- SC_positions/Stack06/Stack06_SC16.xls
- SC_positions/Stack06/Stack06_SC13.xls
- SC_positions/Stack06/Stack06_SC03.xls
- SC_positions/Stack06/Stack06_SC08.xls
- SC_positions/Stack06/Stack06_SC02.xls
- SC_positions/Stack06/Stack06_SC06.xls
- SC_positions/Stack06/Stack06_SC05.xls
- SC_positions/Stack06/Stack06_SC15.xls
- SC_positions/Stack06/Stack06_SC17.xls
- SC_positions/Stack06/Stack06_SC12.xls
- SC_positions/Stack06/Stack06_SC19.xls
- SC_positions/Stack06/Stack06_SC18.xls
- SC_positions/Stack06/Stack06_SC11.xls
- SC_positions/Stack06/Stack06_SC09.xls
- SC_positions/Stack06/Stack06_SC04.xls
- SC_positions/Stack06/Stack06_SC07.xls
- SC_positions/Stack06/Stack06_SC01.xls
- SC_positions/Stack06/Stack06_SC10.xls
- SC_positions/Stack05/
- SC_positions/Stack05/Stack05_SC01.xls
- SC_positions/Stack05/Stack05_SC02.xls
- SC_positions/Stack05/Stack05_SC15.xls
- SC_positions/Stack05/Stack05_SC04.xls
- SC_positions/Stack05/Stack05_SC14.xls
- SC_positions/Stack05/Stack05_SC11.xls
- SC_positions/Stack05/Stack05_SC18.xls
- SC_positions/Stack05/Stack05_SC17.xls
- SC_positions/Stack05/Stack05_SC06.xls
- SC_positions/Stack05/Stack05_SC19.xls
- SC_positions/Stack05/Stack05_SC05.xls
- SC_positions/Stack05/Stack05_SC16.xls
- SC_positions/Stack05/Stack05_SC09.xls
- SC_positions/Stack05/Stack05_SC10.xls
- SC_positions/Stack05/Stack05_SC13.xls
- SC_positions/Stack05/Stack05_SC12.xls
- SC_positions/Stack05/Stack05_SC03.xls
- SC_positions/Stack05/Stack05_SC08.xls
- SC_positions/Stack05/Stack05_SC07.xls
- SC_positions/Stack03/
- SC_positions/Stack03/Stack03_SC06.xls
- SC_positions/Stack03/Stack03_SC02.xls
- SC_positions/Stack03/Stack03_SC10.xls
- SC_positions/Stack03/Stack03_SC03.xls
- SC_positions/Stack03/Stack03_SC15.xls
- SC_positions/Stack03/Stack03_SC18.xls
- SC_positions/Stack03/Stack03_SC05.xls
- SC_positions/Stack03/Stack03_SC16.xls
- SC_positions/Stack03/Stack03_SC11.xls
- SC_positions/Stack03/Stack03_SC14.xls
- SC_positions/Stack03/Stack03_SC07.xls
- SC_positions/Stack03/Stack03_SC04.xls
- SC_positions/Stack03/Stack03_SC13.xls
- SC_positions/Stack03/Stack03_SC19.xls
- SC_positions/Stack03/Stack03_SC09.xls
- SC_positions/Stack03/Stack03_SC17.xls
- SC_positions/Stack03/Stack03_SC08.xls
- SC_positions/Stack03/Stack03_SC12.xls
- SC_positions/Stack03/Stack03_SC01.xls
- SC_positions/Stack07/
- SC_positions/Stack07/Stack07_SC10.xls
- SC_positions/Stack07/Stack07_SC02.xls
- SC_positions/Stack07/Stack07_SC01.xls
- SC_positions/Stack07/Stack07_SC17.xls
- SC_positions/Stack07/Stack07_SC08.xls
- SC_positions/Stack07/Stack07_SC19.xls
- SC_positions/Stack07/Stack07_SC18.xls
- SC_positions/Stack07/Stack07_SC06.xls
- SC_positions/Stack07/Stack07_SC11.xls
- SC_positions/Stack07/Stack07_SC12.xls
- SC_positions/Stack07/Stack07_SC07.xls
- SC_positions/Stack07/Stack07_SC09.xls
- SC_positions/Stack07/Stack07_SC16.xls
- SC_positions/Stack07/Stack07_SC04.xls
- SC_positions/Stack07/Stack07_SC13.xls
- SC_positions/Stack07/Stack07_SC15.xls
- SC_positions/Stack07/Stack07_SC03.xls
- SC_positions/Stack07/Stack07_SC14.xls
- SC_positions/Stack07/Stack07_SC05.xls
- SC_positions/Stack02/
- SC_positions/Stack02/Stack02_SC17.xls
- SC_positions/Stack02/Stack02_SC11.xls
- SC_positions/Stack02/Stack02_SC19.xls
- SC_positions/Stack02/Stack02_SC10.xls
- SC_positions/Stack02/Stack02_SC01.xls
- SC_positions/Stack02/Stack02_SC05.xls
- SC_positions/Stack02/Stack02_SC04.xls
- SC_positions/Stack02/Stack02_SC08.xls
- SC_positions/Stack02/Stack02_SC02.xls
- SC_positions/Stack02/Stack02_SC13.xls
- SC_positions/Stack02/Stack02_SC16.xls
- SC_positions/Stack02/Stack02_SC15.xls
- SC_positions/Stack02/Stack02_SC09.xls
- SC_positions/Stack02/Stack02_SC14.xls
- SC_positions/Stack02/Stack02_SC18.xls
- SC_positions/Stack02/Stack02_SC12.xls
- SC_positions/Stack02/Stack02_SC07.xls
- SC_positions/Stack02/Stack02_SC06.xls
- SC_positions/Stack02/Stack02_SC03.xls
- SC_positions/Stack08/
- SC_positions/Stack08/Stack08_SC10.xls
- SC_positions/Stack08/Stack08_SC11.xls
- SC_positions/Stack08/Stack08_SC19.xls
- SC_positions/Stack08/Stack08_SC04.xls
- SC_positions/Stack08/Stack08_SC01.xls
- SC_positions/Stack08/Stack08_SC08.xls
- SC_positions/Stack08/Stack08_SC18.xls
- SC_positions/Stack08/Stack08_SC05.xls
- SC_positions/Stack08/Stack08_SC14.xls
- SC_positions/Stack08/Stack08_SC06.xls
- SC_positions/Stack08/Stack08_SC16.xls
- SC_positions/Stack08/Stack08_SC13.xls
- SC_positions/Stack08/Stack08_SC07.xls
- SC_positions/Stack08/Stack08_SC15.xls
- SC_positions/Stack08/Stack08_SC09.xls
- SC_positions/Stack08/Stack08_SC03.xls
- SC_positions/Stack08/Stack08_SC02.xls
- SC_positions/Stack08/Stack08_SC17.xls
- SC_positions/Stack08/Stack08_SC12.xls
