# Supplementary material for: The Impact of Entropy on the Spatial Organization of Synaptonemal Complexes within the Cell Nucleus
Source: PLoS One. 2012 May 4;7(5):e36282. doi: 10.1371/journal.pone.0036282 (PMC3344857; doi:10.1371/journal.pone.0036282)
Supplement: Supporting Information S1 — Reconstructed SC coordinates. (ZIP) [file pone.0036282.s001.zip › SC_positions/Stack12/Stack12_SC08.xls]

## Sheet: Stack12_SC08
// Original File: X:/4Pi_Projects_data/Laura_R/2009_03_17_SYCP3_MLH1/Stack12.ims
// Generated by Bitplane Imaris x64 6.2.1 [Feb 11 2009]
neuron_name = "Filament 8"
8.00142	-4.30586	-50.0824
8.00379	-4.29328	-50.1161
8.00725	-4.27925	-50.1477
8.01128	-4.26301	-50.1763
8.01678	-4.24486	-50.2012
8.02363	-4.22388	-50.2219
8.03037	-4.1993	-50.2371
8.03607	-4.17138	-50.2461
8.04045	-4.14162	-50.252
8.0442	-4.11152	-50.2585
8.04753	-4.08148	-50.267
8.05005	-4.05169	-50.2777
8.05155	-4.02255	-50.2907
8.05186	-3.99442	-50.306
8.05081	-3.96706	-50.3226
8.04804	-3.94083	-50.3407
8.04348	-3.91514	-50.3596
8.03665	-3.88885	-50.3779
8.02682	-3.8616	-50.3941
8.01556	-3.8321	-50.406
8.00148	-3.80334	-50.4162
7.98154	-3.77935	-50.4278
7.95891	-3.75765	-50.439
7.93704	-3.73548	-50.4489
7.91459	-3.71428	-50.4573
7.89006	-3.69561	-50.4637
7.86494	-3.67777	-50.4691
7.8405	-3.65917	-50.4733
7.8161	-3.64038	-50.4744
7.79128	-3.62212	-50.4725
7.76618	-3.60436	-50.4696
7.74185	-3.58575	-50.4673
7.71892	-3.56534	-50.4662
7.69657	-3.54407	-50.4659
7.67568	-3.52154	-50.4667
7.65698	-3.49662	-50.4694
7.64418	-3.46884	-50.4729
7.63823	-3.43903	-50.4762
7.62922	-3.41035	-50.4797
7.61511	-3.38337	-50.4831
7.60128	-3.35655	-50.4854
7.58851	-3.32949	-50.486
7.57655	-3.30214	-50.4847
7.56533	-3.27447	-50.4815
7.55465	-3.24652	-50.4767
7.54433	-3.21832	-50.4711
7.53443	-3.1897	-50.4656
7.52527	-3.16034	-50.4608
7.51718	-3.1299	-50.4566
7.50779	-3.09957	-50.4552
7.49272	-3.07197	-50.4575
7.47226	-3.04771	-50.4602
7.44866	-3.02612	-50.4615
7.42713	-3.00374	-50.4633
7.41219	-2.97732	-50.4676
7.39773	-2.95063	-50.471
7.38028	-2.92586	-50.4712
7.36283	-2.90112	-50.4703
7.34809	-2.875	-50.4701
7.33761	-2.84681	-50.472
7.32962	-2.81738	-50.4749
7.32243	-2.78747	-50.4772
7.31574	-2.75733	-50.48
7.30792	-2.72756	-50.4838
7.29593	-2.69929	-50.4862
7.27944	-2.67299	-50.4879
7.26102	-2.64769	-50.4906
7.23973	-2.62446	-50.4941
7.21663	-2.60225	-50.4974
7.19686	-2.5766	-50.4999
7.18061	-2.54779	-50.5026
7.16679	-2.51748	-50.506
7.15593	-2.48582	-50.5078
7.14591	-2.45406	-50.5056
7.13297	-2.424	-50.5001
7.1152	-2.39617	-50.4933
7.09732	-2.36952	-50.4828
7.0842	-2.34153	-50.4708
7.07262	-2.31186	-50.4608
7.06374	-2.28347	-50.4461
7.06196	-2.25755	-50.4258
7.06326	-2.23259	-50.4055
7.06366	-2.20545	-50.3891
7.06359	-2.17582	-50.378
7.06356	-2.14499	-50.3712
7.0636	-2.11339	-50.3664
7.06363	-2.08246	-50.3588
7.06362	-2.05323	-50.3466
7.06356	-2.02584	-50.3311
7.0635	-1.99963	-50.3144
7.06345	-1.97359	-50.2979
7.06338	-1.94751	-50.2814
7.06332	-1.92167	-50.2641
7.06333	-1.89589	-50.2461
7.06335	-1.86914	-50.2299
7.06289	-1.84014	-50.2196
7.06187	-1.80945	-50.2161
7.06124	-1.77851	-50.2161
7.06166	-1.74784	-50.2178
7.06257	-1.71734	-50.2205
7.0631	-1.68678	-50.2233
7.06326	-1.65579	-50.2264
7.06342	-1.62385	-50.2304
7.06371	-1.59033	-50.2353
7.06316	-1.55469	-50.2409
7.06257	-1.51759	-50.2464
7.0672	-1.48045	-50.2503
7.08381	-1.44757	-50.2499
7.11165	-1.42157	-50.2456
7.14176	-1.39827	-50.2414
7.17203	-1.37819	-50.2398
7.20379	-1.36294	-50.2378
7.23472	-1.34911	-50.2309
7.26554	-1.33796	-50.2235
7.29727	-1.3307	-50.2198
7.32852	-1.32396	-50.2173
7.35862	-1.31599	-50.2147
7.38758	-1.30645	-50.2124
7.41521	-1.29463	-50.2104
7.4414	-1.28026	-50.2082
7.46611	-1.26336	-50.2053
7.48877	-1.24366	-50.2009
7.50845	-1.22021	-50.1948
7.52818	-1.19549	-50.1867
7.55264	-1.17352	-50.1771
7.58057	-1.15276	-50.1684
7.6093	-1.13032	-50.1621
7.63898	-1.10682	-50.1557
7.67155	-1.08853	-50.1463
7.70761	-1.08474	-50.1385
7.74413	-1.09286	-50.138
7.77891	-1.10031	-50.1431
7.81201	-1.10243	-50.1503
7.84389	-1.10248	-50.1587
7.87491	-1.10319	-50.1685
7.9054	-1.10373	-50.1796
7.93548	-1.10497	-50.1907
7.96491	-1.1099	-50.2019
7.99388	-1.11574	-50.2132
8.02275	-1.11953	-50.2246
8.05167	-1.12192	-50.2358
8.08081	-1.1235	-50.2463
8.11028	-1.12454	-50.2562
8.14006	-1.12501	-50.2657
8.1701	-1.12484	-50.2751
8.19978	-1.12638	-50.2853
8.22834	-1.13254	-50.2968
8.25591	-1.14204	-50.309
8.28208	-1.1521	-50.3231
8.30606	-1.16146	-50.3406
8.32941	-1.1692	-50.3594
8.35455	-1.17446	-50.3755
8.38148	-1.1789	-50.3885
8.40765	-1.18529	-50.4023
8.43249	-1.19337	-50.4191
8.45697	-1.20122	-50.4379
8.48121	-1.20803	-50.4579
8.50646	-1.21499	-50.4767
8.53202	-1.22518	-50.4947
8.55836	-1.23989	-50.5133
8.58657	-1.24738	-50.5333
8.6156	-1.23687	-50.5527
8.64509	-1.21793	-50.567
8.67229	-1.19916	-50.5804
8.69588	-1.18084	-50.5974
8.7195	-1.16556	-50.6151
8.74575	-1.15463	-50.6307
8.77276	-1.1456	-50.645
8.79842	-1.1362	-50.6594
8.82252	-1.12612	-50.6747
8.84547	-1.11538	-50.6911
8.86801	-1.10405	-50.7088
8.89076	-1.09206	-50.7278
8.9148	-1.08059	-50.7483
8.94183	-1.07208	-50.7699
8.97373	-1.06745	-50.7899
9.01105	-1.06613	-50.8028
9.05102	-1.06823	-50.8037
9.0889	-1.07467	-50.7939
9.12334	-1.0852	-50.7821
9.15578	-1.09859	-50.7754
9.18598	-1.11519	-50.7723
9.21355	-1.13502	-50.7689
9.24106	-1.15362	-50.7673
9.27056	-1.16778	-50.7684
9.30051	-1.18037	-50.7685
9.32961	-1.19334	-50.7666
9.35818	-1.20606	-50.7633
9.38685	-1.21796	-50.761
9.41569	-1.22926	-50.7614
9.44439	-1.24061	-50.7639
9.47045	-1.25544	-50.7631
9.49389	-1.27389	-50.7599
9.51759	-1.29219	-50.7645
9.5412	-1.30996	-50.776
9.56523	-1.32628	-50.7907
9.59017	-1.3412	-50.8099
9.61736	-1.35526	-50.8306
9.64931	-1.36655	-50.8465
9.68497	-1.37283	-50.8514
9.72059	-1.37578	-50.8454
9.7532	-1.38	-50.8328
9.7832	-1.38694	-50.8179
9.81317	-1.39331	-50.8062
9.84313	-1.39859	-50.7977
9.87132	-1.40639	-50.7891
9.89825	-1.41688	-50.7816
9.92505	-1.42826	-50.7773
9.95197	-1.43994	-50.7761
9.9793	-1.45098	-50.7778
10.0072	-1.46126	-50.7822
10.0354	-1.47253	-50.7865
10.0643	-1.48476	-50.7891
10.0933	-1.49818	-50.79
10.1229	-1.51186	-50.79
10.152	-1.52622	-50.7898
10.1777	-1.54564	-50.7885
10.2013	-1.56819	-50.7865
10.2238	-1.59109	-50.7839
10.2431	-1.61589	-50.7807
10.2589	-1.6426	-50.7774
10.2735	-1.66925	-50.7757
10.2882	-1.69487	-50.7761
10.3013	-1.72012	-50.779
10.313	-1.74509	-50.7859
10.3237	-1.77105	-50.7942
10.3298	-1.79895	-50.8053
10.3362	-1.82654	-50.822
10.3497	-1.85574	-50.8345
10.3647	-1.8899	-50.8402
10.3805	-1.92543	-50.8449
10.4021	-1.95807	-50.8459
10.4263	-1.98663	-50.8404
10.4467	-2.01226	-50.829
10.4654	-2.03345	-50.816
10.4853	-2.05052	-50.8052
10.5022	-2.0694	-50.7955
10.5181	-2.09114	-50.789
10.5348	-2.11456	-50.7871
10.5511	-2.13948	-50.7857
10.5662	-2.16566	-50.7841
10.5818	-2.19102	-50.7858
10.6004	-2.21324	-50.7913
10.6184	-2.23486	-50.7986
10.6327	-2.25793	-50.8067
10.6451	-2.28188	-50.8152
10.657	-2.30599	-50.826
10.6693	-2.33082	-50.8383
10.6834	-2.35688	-50.8486
10.6987	-2.38388	-50.8556
10.7134	-2.412	-50.859
10.7264	-2.441	-50.8604
10.7372	-2.47095	-50.861
10.7464	-2.50216	-50.8615
10.7549	-2.5348	-50.8616
10.7633	-2.56902	-50.8612
10.773	-2.60425	-50.8612
10.7853	-2.63945	-50.8613
10.8011	-2.67156	-50.8554
10.8194	-2.69711	-50.8383
10.8366	-2.71751	-50.8141
10.8517	-2.73564	-50.7889
10.8659	-2.75193	-50.764
10.8795	-2.76597	-50.7388
10.8936	-2.77803	-50.7139
10.91	-2.78948	-50.6907
10.9286	-2.79874	-50.667
10.9501	-2.80602	-50.6419
10.9748	-2.81533	-50.6154
10.9988	-2.82628	-50.584
11.0192	-2.83997	-50.5468
11.0337	-2.86511	-50.514
11.0406	-2.90461	-50.4937
