# Supplementary material for: The Impact of Entropy on the Spatial Organization of Synaptonemal Complexes within the Cell Nucleus
Source: PLoS One. 2012 May 4;7(5):e36282. doi: 10.1371/journal.pone.0036282 (PMC3344857; doi:10.1371/journal.pone.0036282)
Supplement: Supporting Information S1 — Reconstructed SC coordinates. (ZIP) [file pone.0036282.s001.zip › SC_positions/Stack12/Stack12_SC15.xls]

## Sheet: Stack12_SC15
// Original File: X:/4Pi_Projects_data/Laura_R/2009_03_17_SYCP3_MLH1/Stack12.ims
// Generated by Bitplane Imaris x64 6.2.1 [Feb 11 2009]
neuron_name = "Filament 15"
11.8736	0.496186	-49.224
11.8431	0.494637	-49.2242
11.8125	0.493495	-49.2247
11.7815	0.494146	-49.2252
11.7503	0.49874	-49.2263
11.7201	0.502543	-49.2323
11.692	0.499301	-49.2457
11.6645	0.49345	-49.2615
11.6368	0.489413	-49.2756
11.609	0.486755	-49.2886
11.581	0.484908	-49.3003
11.5527	0.48335	-49.3113
11.5241	0.48164	-49.3216
11.4951	0.479482	-49.3307
11.4658	0.477062	-49.3392
11.4367	0.474252	-49.3482
11.4081	0.471041	-49.3589
11.3798	0.467825	-49.371
11.3511	0.465435	-49.3831
11.3235	0.461938	-49.3973
11.2962	0.454378	-49.4107
11.2658	0.450439	-49.4176
11.235	0.455598	-49.4259
11.2052	0.46271	-49.438
11.176	0.471844	-49.4491
11.1486	0.485811	-49.4622
11.123	0.496773	-49.4813
11.0969	0.501042	-49.5041
11.0682	0.502099	-49.5245
11.0397	0.497949	-49.5432
11.0139	0.487698	-49.5621
10.9893	0.475148	-49.5795
10.9647	0.46181	-49.5946
10.9395	0.447651	-49.6073
10.9132	0.4342	-49.6188
10.8866	0.419711	-49.629
10.8625	0.400318	-49.6375
10.8404	0.378016	-49.646
10.8177	0.356272	-49.6538
10.7933	0.33622	-49.6614
10.7696	0.315766	-49.6712
10.7491	0.292018	-49.6823
10.7289	0.266749	-49.6928
10.7095	0.240997	-49.7043
10.6946	0.213007	-49.7187
10.683	0.183573	-49.7345
10.6726	0.154046	-49.7506
10.6627	0.123975	-49.7656
10.6517	0.0926681	-49.7788
10.6396	0.0593725	-49.7911
10.6304	0.024178	-49.8042
10.6306	-0.00799111	-49.8227
10.642	-0.0314928	-49.8501
10.6579	-0.0469158	-49.8832
10.6708	-0.0566843	-49.9177
10.6797	-0.062696	-49.9519
10.6879	-0.0674639	-49.9846
10.697	-0.0719962	-50.0157
10.7068	-0.0781582	-50.0451
10.7148	-0.0881684	-50.0734
10.7201	-0.101657	-50.1011
10.7252	-0.116961	-50.1285
10.7311	-0.131969	-50.1568
10.7397	-0.147962	-50.1847
10.7551	-0.165537	-50.2099
10.7762	-0.178095	-50.2354
10.7958	-0.182369	-50.2654
10.8085	-0.183129	-50.3004
10.8183	-0.183247	-50.3377
10.8271	-0.183442	-50.3763
10.8328	-0.182414	-50.4165
10.8364	-0.169368	-50.4514
10.8396	-0.139308	-50.4745
10.8437	-0.103905	-50.4908
10.8496	-0.0716794	-50.5067
10.8573	-0.0422464	-50.5226
10.8669	-0.0138512	-50.5363
10.8767	0.014442	-50.5483
10.8865	0.0416225	-50.5614
10.8974	0.0674612	-50.5758
10.9082	0.0940429	-50.5885
10.9181	0.122192	-50.5989
10.9277	0.151021	-50.6086
10.9364	0.179659	-50.6199
10.9412	0.20795	-50.6338
10.9406	0.237007	-50.6467
10.9371	0.266645	-50.6578
10.9331	0.296046	-50.6682
10.9291	0.325282	-50.6779
10.926	0.354241	-50.6879
10.9236	0.383137	-50.6978
10.9215	0.412394	-50.7063
10.9197	0.441811	-50.7146
10.9179	0.471137	-50.7235
10.9152	0.500761	-50.7314
10.9135	0.530879	-50.7375
10.9147	0.561	-50.744
10.9158	0.590794	-50.7521
10.9163	0.620419	-50.7612
10.9157	0.649622	-50.7713
10.9115	0.678069	-50.7829
10.9061	0.706377	-50.7953
10.9016	0.735103	-50.8075
10.8969	0.764207	-50.8194
10.8909	0.793522	-50.831
10.8831	0.822884	-50.8422
10.8705	0.850433	-50.8496
10.8506	0.873931	-50.8488
10.8281	0.894101	-50.8411
10.8077	0.912589	-50.8285
10.788	0.928784	-50.8124
10.769	0.944122	-50.7923
10.7519	0.963799	-50.7674
10.7304	0.990431	-50.7448
10.703	1.02328	-50.7335
10.673	1.05443	-50.7394
10.6408	1.07724	-50.7542
10.6123	1.09778	-50.7679
10.5906	1.11664	-50.7853
10.5688	1.1307	-50.8027
10.5445	1.14581	-50.8123
10.5194	1.16464	-50.8165
10.4942	1.18592	-50.8194
10.4682	1.20793	-50.8235
10.4391	1.22597	-50.8293
10.4066	1.23749	-50.8363
10.3727	1.2441	-50.8438
10.3394	1.24754	-50.8544
10.3063	1.24947	-50.8661
10.2714	1.25091	-50.8715
10.2358	1.2511	-50.8747
10.2004	1.24996	-50.8805
10.1646	1.2486	-50.8873
10.1288	1.24644	-50.8948
10.0938	1.23975	-50.9011
10.0609	1.22603	-50.9027
10.0323	1.20637	-50.8986
10.0082	1.18294	-50.8918
9.98508	1.16073	-50.884
9.95953	1.14372	-50.8748
9.9326	1.12921	-50.8664
9.9055	1.11439	-50.8608
9.87808	1.09938	-50.8574
9.85045	1.0841	-50.8567
9.82426	1.06673	-50.8599
9.80055	1.04622	-50.8659
9.77628	1.02666	-50.8723
9.74927	1.01101	-50.8785
9.7209	0.997156	-50.8845
9.69333	0.983614	-50.8929
9.66833	0.972152	-50.9084
9.64676	0.962361	-50.9314
9.62536	0.950669	-50.9558
9.59901	0.93542	-50.9739
9.57222	0.91308	-50.9829
9.55077	0.883198	-50.9839
9.53105	0.85298	-50.9781
9.51095	0.825105	-50.9693
9.49323	0.797016	-50.9607
9.47863	0.768095	-50.9527
9.46554	0.739346	-50.9446
9.45268	0.711156	-50.9404
9.44299	0.682547	-50.94
9.43764	0.653656	-50.9383
9.43022	0.626012	-50.9403
9.41863	0.599896	-50.9485
9.40542	0.574721	-50.9595
9.39212	0.549721	-50.9725
9.37764	0.524763	-50.9842
9.3601	0.500024	-50.9914
9.34177	0.474887	-50.9955
9.32493	0.448856	-50.9986
9.30918	0.422344	-51.0005
9.29264	0.396668	-50.9999
9.27448	0.371885	-50.9971
9.2558	0.346235	-50.993
9.23805	0.317619	-50.9857
9.21925	0.285522	-50.9767
9.19216	0.258386	-50.9758
9.15554	0.243209	-50.9853
9.1178	0.236397	-50.9988
9.08374	0.235548	-51.0149
9.05173	0.237512	-51.0302
9.02059	0.238529	-51.0419
8.99024	0.237895	-51.0515
8.96027	0.234421	-51.0587
8.93035	0.227851	-51.0635
8.90027	0.220149	-51.0654
8.87008	0.212148	-51.0642
8.84029	0.20235	-51.0632
8.81053	0.192058	-51.0622
8.78207	0.179729	-51.0587
8.75712	0.161175	-51.0547
8.73394	0.139892	-51.0503
8.71214	0.117767	-51.0457
8.69281	0.0930219	-51.0432
8.67283	0.0687271	-51.0426
8.64918	0.0481203	-51.0439
8.62274	0.0305894	-51.0458
8.59512	0.0146465	-51.0475
8.56684	-0.000621103	-51.0495
8.53822	-0.0160205	-51.0518
8.50919	-0.0318585	-51.0541
8.47956	-0.0477813	-51.0573
8.44919	-0.0627555	-51.0622
8.41829	-0.0749032	-51.0692
8.38873	-0.0837314	-51.081
8.36235	-0.0914183	-51.0988
8.33857	-0.0991518	-51.1195
8.31779	-0.106795	-51.1421
8.30226	-0.114549	-51.1682
8.28851	-0.123466	-51.1955
8.27223	-0.13415	-51.221
8.25541	-0.144887	-51.2461
8.23847	-0.15428	-51.2711
8.2206	-0.16233	-51.2958
8.20423	-0.16864	-51.3217
8.19016	-0.172783	-51.3493
8.17576	-0.175179	-51.3769
8.15975	-0.176655	-51.4034
8.14231	-0.178637	-51.4294
8.12333	-0.181645	-51.4553
8.101	-0.183143	-51.4788
8.0743	-0.181149	-51.4983
8.04692	-0.178179	-51.5171
8.02206	-0.17688	-51.5378
7.99936	-0.176633	-51.5599
7.97781	-0.17652	-51.5825
