# Supplementary material for: The Impact of Entropy on the Spatial Organization of Synaptonemal Complexes within the Cell Nucleus
Source: PLoS One. 2012 May 4;7(5):e36282. doi: 10.1371/journal.pone.0036282 (PMC3344857; doi:10.1371/journal.pone.0036282)
Supplement: Supporting Information S1 — Reconstructed SC coordinates. (ZIP) [file pone.0036282.s001.zip › SC_positions/Stack12/Stack12_SC16.xls]

## Sheet: Stack12_SC16
// Original File: X:/4Pi_Projects_data/Laura_R/2009_03_17_SYCP3_MLH1/Stack12.ims
// Generated by Bitplane Imaris x64 6.2.1 [Feb 11 2009]
neuron_name = "Filament 16"
7.30975	1.47676	-51.844
7.32326	1.52765	-51.8412
7.33223	1.57117	-51.8233
7.33379	1.60218	-51.7902
7.33219	1.62486	-51.7542
7.33262	1.64343	-51.7211
7.33539	1.65795	-51.6892
7.33948	1.67156	-51.6585
7.34746	1.68818	-51.6317
7.36106	1.70812	-51.6103
7.37748	1.73	-51.5927
7.39374	1.75271	-51.576
7.40969	1.77581	-51.5598
7.42642	1.79921	-51.5448
7.44398	1.82102	-51.5285
7.46269	1.8396	-51.51
7.48186	1.85972	-51.4973
7.50226	1.88197	-51.4913
7.52623	1.90053	-51.4832
7.55161	1.91717	-51.474
7.5759	1.93502	-51.4665
7.59838	1.95414	-51.4588
7.6197	1.9731	-51.4496
7.64201	1.98892	-51.438
7.66504	2.0033	-51.4253
7.6875	2.02028	-51.4148
7.7102	2.03914	-51.4077
7.7364	2.05314	-51.4035
7.76563	2.06224	-51.4008
7.79354	2.0747	-51.3968
7.81968	2.09104	-51.39
7.84491	2.1091	-51.3814
7.86812	2.13039	-51.3719
7.89237	2.15092	-51.3624
7.92099	2.16623	-51.3536
7.95007	2.17894	-51.3413
7.97341	2.192	-51.3218
7.99172	2.20388	-51.2975
8.01084	2.21323	-51.2737
8.03158	2.22301	-51.2513
8.05115	2.23124	-51.2277
8.06727	2.23389	-51.2001
8.0803	2.23509	-51.1701
8.09292	2.23889	-51.141
8.11063	2.24362	-51.1174
8.133	2.2514	-51.1004
8.15305	2.26653	-51.0851
8.17225	2.2845	-51.0702
8.19369	2.30134	-51.057
8.21618	2.3184	-51.0451
8.23792	2.336	-51.0315
8.25994	2.35269	-51.0164
8.2841	2.36869	-51.0036
8.30999	2.38374	-50.9932
8.3371	2.39658	-50.9835
8.36317	2.41097	-50.9737
8.38865	2.42721	-50.966
8.41663	2.44019	-50.9624
8.44622	2.44988	-50.9589
8.47604	2.45806	-50.9535
8.50668	2.4645	-50.9485
8.53847	2.46835	-50.9451
8.57101	2.4695	-50.9396
8.6038	2.46993	-50.9376
8.63627	2.47022	-50.9407
8.66757	2.47178	-50.9372
8.69769	2.47775	-50.932
8.72671	2.48767	-50.9306
8.75483	2.4993	-50.9283
8.78267	2.51154	-50.9265
8.81054	2.52365	-50.9271
8.83856	2.53481	-50.9279
8.86673	2.54469	-50.9275
8.89495	2.55365	-50.9262
8.92325	2.56221	-50.9242
8.95177	2.57066	-50.9216
8.98061	2.57907	-50.9183
9.00977	2.58749	-50.9142
9.03901	2.59682	-50.911
9.06831	2.60724	-50.9097
9.09809	2.61639	-50.9078
9.12836	2.6236	-50.9042
9.15884	2.6305	-50.9021
9.18957	2.63733	-50.9016
9.22073	2.64322	-50.9014
9.25248	2.6471	-50.9021
9.28467	2.64842	-50.9036
9.317	2.64783	-50.9047
9.34919	2.64628	-50.9046
9.38108	2.64394	-50.9036
9.41264	2.64067	-50.9023
9.444	2.63699	-50.9018
9.47537	2.63341	-50.9026
9.50689	2.62954	-50.9041
9.539	2.62807	-50.9047
9.57143	2.62677	-50.9032
9.60374	2.62004	-50.9038
9.63675	2.61475	-50.906
9.66968	2.61436	-50.9006
9.70025	2.61478	-50.8865
9.72828	2.61607	-50.8687
9.75406	2.61844	-50.8489
9.77644	2.6224	-50.8265
9.79609	2.6282	-50.8019
9.81852	2.63393	-50.7807
9.84415	2.63863	-50.763
9.86408	2.64423	-50.7392
9.88254	2.6487	-50.7138
9.90837	2.64842	-50.6964
9.93336	2.64715	-50.6784
9.95269	2.64854	-50.6552
9.9719	2.65111	-50.632
9.99226	2.65351	-50.6099
10.0115	2.65682	-50.5868
10.0304	2.6623	-50.5632
10.0507	2.6703	-50.5405
10.0726	2.68125	-50.5179
10.0948	2.69515	-50.494
10.113	2.70976	-50.4661
10.1213	2.71961	-50.4324
10.1218	2.72304	-50.3957
10.1206	2.72657	-50.3602
10.1197	2.7343	-50.3264
10.118	2.74425	-50.293
10.1133	2.75379	-50.2588
10.1039	2.76074	-50.2241
10.0866	2.76346	-50.1927
10.0604	2.76263	-50.1684
10.0332	2.75894	-50.1462
10.0121	2.75001	-50.1218
9.99582	2.73906	-50.0965
9.98271	2.73341	-50.0693
9.97134	2.73216	-50.0403
9.95851	2.73097	-50.0121
9.9427	2.72887	-49.9854
9.9242	2.72607	-49.9602
9.90311	2.72259	-49.9368
9.88744	2.71943	-49.9105
9.87695	2.71718	-49.8811
9.86082	2.71473	-49.8543
9.84394	2.71229	-49.8278
9.82979	2.71084	-49.8
9.81724	2.70899	-49.7719
9.80864	2.70611	-49.7426
9.80193	2.70562	-49.7127
9.79483	2.70835	-49.683
9.78663	2.71022	-49.6535
9.77771	2.70923	-49.6241
9.7685	2.70622	-49.5948
9.7582	2.70345	-49.5655
9.74666	2.70235	-49.5362
9.73559	2.70098	-49.5063
9.72656	2.70098	-49.4757
9.7195	2.70614	-49.4448
9.71414	2.71491	-49.4142
9.71092	2.72567	-49.3842
9.70913	2.73858	-49.3552
9.70845	2.7524	-49.3268
9.70961	2.76541	-49.298
9.71303	2.78011	-49.271
9.71902	2.80019	-49.2484
9.72737	2.82212	-49.2275
9.73711	2.84227	-49.2054
9.74699	2.86119	-49.182
9.75699	2.87998	-49.1577
9.76648	2.90045	-49.1327
9.77422	2.92232	-49.1057
9.78022	2.94068	-49.0741
9.78473	2.95078	-49.0374
9.79144	2.95305	-48.9991
9.80496	2.95096	-48.9632
9.82328	2.94726	-48.9306
9.842	2.9423	-48.8992
9.8595	2.93361	-48.8682
9.87608	2.91706	-48.8407
9.89186	2.89258	-48.8186
9.90551	2.86472	-48.7996
9.91703	2.83666	-48.7812
9.92663	2.8097	-48.7619
9.93261	2.78541	-48.7401
9.93215	2.76402	-48.7165
9.92484	2.74419	-48.6931
9.91584	2.72634	-48.6689
9.90889	2.71018	-48.6432
9.90273	2.69394	-48.6176
9.89602	2.67623	-48.5931
9.889	2.65646	-48.57
9.88044	2.6371	-48.5471
9.8696	2.62	-48.5233
9.85925	2.60495	-48.4982
9.84939	2.59303	-48.4716
9.83867	2.58246	-48.4447
9.82834	2.57003	-48.4183
9.81812	2.55496	-48.3929
9.8057	2.53873	-48.3689
9.79116	2.52463	-48.344
9.77495	2.5111	-48.3198
9.75302	2.49725	-48.3018
9.7294	2.48449	-48.2864
9.71451	2.46872	-48.2668
9.70662	2.45106	-48.2437
9.70068	2.43557	-48.219
9.69625	2.42246	-48.1916
9.6919	2.40603	-48.1658
9.68684	2.38258	-48.1443
9.68216	2.3598	-48.12
9.67583	2.33855	-48.0937
9.66243	2.31424	-48.0752
9.64129	2.28826	-48.0682
9.61685	2.26295	-48.0671
9.59166	2.23931	-48.0682
9.56602	2.21653	-48.072
9.54208	2.19177	-48.0787
9.52113	2.16298	-48.0871
9.50017	2.13205	-48.09
9.47836	2.10043	-48.0826
9.45719	2.06805	-48.0676
9.43538	2.03795	-48.0448
9.41164	2.01177	-48.0143
9.38999	1.99169	-47.9775
9.37734	1.9836	-47.9348
9.37303	1.98823	-47.8929
9.37261	1.99918	-47.8568
9.3742	2.00727	-47.8244
9.37687	2.00701	-47.7935
9.37804	2.00026	-47.7635
9.37434	1.99079	-47.7348
9.36699	1.98052	-47.7069
9.35919	1.97159	-47.6786
9.35161	1.96428	-47.6494
9.34321	1.95655	-47.6197
9.33349	1.94763	-47.5893
9.32178	1.93772	-47.558
9.30616	1.92647	-47.5267
9.28377	1.91451	-47.4998
9.25345	1.90783	-47.4814
9.21974	1.90958	-47.4682
9.18827	1.91137	-47.4537
9.15911	1.90748	-47.4356
9.12844	1.90408	-47.4169
9.09449	1.90784	-47.4009
9.05727	1.91577	-47.3915
9.02024	1.92714	-47.3881
8.99099	1.94766	-47.3849
8.97034	1.97394	-47.3798
8.95102	1.99779	-47.3743
8.92955	2.01847	-47.3687
8.90764	2.03896	-47.3616
8.88536	2.05932	-47.3531
8.86182	2.07856	-47.3441
8.83857	2.09628	-47.3325
8.81751	2.11265	-47.3158
8.79716	2.12822	-47.2971
8.77551	2.14321	-47.2796
8.75291	2.15855	-47.2628
8.73111	2.17386	-47.2435
8.70909	2.18708	-47.2211
8.68519	2.19841	-47.1979
8.66401	2.20772	-47.1708
8.64708	2.21011	-47.1385
8.63079	2.20519	-47.105
8.6156	2.19667	-47.0721
8.60284	2.18263	-47.0418
8.59151	2.1624	-47.0159
8.58181	2.14081	-46.9919
8.57453	2.12038	-46.9678
8.56821	2.09917	-46.9455
8.56133	2.07655	-46.9256
8.55293	2.05476	-46.9059
8.54239	2.0337	-46.8867
8.53106	2.01412	-46.8674
8.52087	1.99909	-46.8442
8.51265	1.98793	-46.8175
8.50672	1.97824	-46.7894
8.50248	1.9679	-46.7612
8.49937	1.95568	-46.7334
8.49719	1.94151	-46.706
8.49516	1.92548	-46.6787
8.49211	1.90751	-46.6511
8.48515	1.88665	-46.6238
8.47134	1.86213	-46.5979
8.45938	1.8363	-46.5703
8.46045	1.81265	-46.5376
