# Supplementary material for: The Impact of Entropy on the Spatial Organization of Synaptonemal Complexes within the Cell Nucleus
Source: PLoS One. 2012 May 4;7(5):e36282. doi: 10.1371/journal.pone.0036282 (PMC3344857; doi:10.1371/journal.pone.0036282)
Supplement: Supporting Information S1 — Reconstructed SC coordinates. (ZIP) [file pone.0036282.s001.zip › SC_positions/Stack12/Stack12_SC07.xls]

## Sheet: Stack12_SC07
// Original File: X:/4Pi_Projects_data/Laura_R/2009_03_17_SYCP3_MLH1/Stack12.ims
// Generated by Bitplane Imaris x64 6.2.1 [Feb 11 2009]
neuron_name = "Filament 7"
7.48553	-2.78061	-46.9978
7.47575	-2.7547	-47.0137
7.46581	-2.72873	-47.0293
7.45498	-2.70265	-47.0444
7.44325	-2.67555	-47.0553
7.42982	-2.64817	-47.0615
7.41238	-2.62437	-47.07
7.39406	-2.60223	-47.0813
7.3786	-2.57802	-47.0911
7.36496	-2.55209	-47.0991
7.35095	-2.52588	-47.106
7.33509	-2.50075	-47.1139
7.31781	-2.4763	-47.122
7.29997	-2.45164	-47.1288
7.28266	-2.42606	-47.1327
7.26715	-2.39886	-47.1332
7.25378	-2.37047	-47.131
7.24218	-2.3414	-47.1265
7.23453	-2.31163	-47.1211
7.23367	-2.28108	-47.1174
7.23617	-2.25022	-47.1176
7.23902	-2.21963	-47.1204
7.24229	-2.18953	-47.1244
7.24541	-2.16002	-47.1301
7.2484	-2.13078	-47.137
7.25133	-2.10137	-47.1446
7.25411	-2.07138	-47.1532
7.256	-2.04028	-47.1617
7.25422	-2.00791	-47.1668
7.24743	-1.97497	-47.1672
7.23747	-1.94271	-47.1637
7.22484	-1.91211	-47.1585
7.21016	-1.88293	-47.1546
7.19594	-1.8544	-47.1514
7.18258	-1.82679	-47.147
7.1693	-1.8004	-47.1416
7.15716	-1.77415	-47.1357
7.14634	-1.74705	-47.1296
7.13599	-1.71851	-47.1239
7.12365	-1.68957	-47.118
7.10774	-1.66098	-47.1127
7.08965	-1.63228	-47.1106
7.07045	-1.6045	-47.1111
7.05218	-1.57697	-47.1133
7.03445	-1.55008	-47.1172
7.01504	-1.52609	-47.124
6.99428	-1.50431	-47.1326
6.97313	-1.48265	-47.14
6.95315	-1.45909	-47.1459
6.93245	-1.43575	-47.1504
6.90802	-1.41588	-47.1529
6.88238	-1.39717	-47.1537
6.85769	-1.37764	-47.1529
6.83387	-1.35778	-47.1489
6.81062	-1.33772	-47.1424
6.78689	-1.31789	-47.1373
6.76242	-1.29912	-47.1322
6.73738	-1.28186	-47.1252
6.71161	-1.26588	-47.1176
6.68521	-1.25218	-47.1083
6.65848	-1.24027	-47.0968
6.6317	-1.2282	-47.0848
6.60533	-1.21594	-47.0713
6.58067	-1.20264	-47.0551
6.55776	-1.18866	-47.0362
6.53492	-1.17548	-47.016
6.51276	-1.16423	-46.9934
6.49084	-1.15289	-46.9699
6.46516	-1.13875	-46.95
6.43278	-1.12591	-46.9333
6.40291	-1.11094	-46.915
6.39031	-1.08666	-46.891
6.39054	-1.05916	-46.8647
6.39191	-1.03416	-46.84
6.39218	-1.01342	-46.8145
6.39179	-0.998732	-46.7859
6.39113	-0.986706	-46.7555
6.39086	-0.971299	-46.7268
6.39097	-0.951508	-46.7004
6.39104	-0.930345	-46.6746
6.39115	-0.907548	-46.6503
6.39138	-0.881058	-46.6304
6.39135	-0.850564	-46.6158
6.39099	-0.824722	-46.5968
6.39072	-0.805413	-46.5709
6.39136	-0.780321	-46.5508
6.3941	-0.751315	-46.5355
6.39947	-0.724711	-46.5196
6.40599	-0.697579	-46.507
6.41148	-0.668772	-46.4971
6.41656	-0.639257	-46.487
6.42236	-0.609556	-46.4766
6.428	-0.579718	-46.4661
6.43317	-0.549638	-46.4554
6.43866	-0.519767	-46.4434
6.44496	-0.490498	-46.4283
6.45333	-0.461745	-46.4105
6.46698	-0.433553	-46.3945
6.48656	-0.404656	-46.3865
6.51148	-0.37806	-46.3845
6.53988	-0.356334	-46.3833
6.55956	-0.331509	-46.3824
6.57063	-0.301928	-46.3821
6.58669	-0.274808	-46.3822
6.60536	-0.250378	-46.3824
6.62224	-0.226515	-46.3825
6.63926	-0.202771	-46.3827
6.65513	-0.177889	-46.3833
6.6671	-0.150494	-46.3845
6.67578	-0.120941	-46.3856
6.68565	-0.0912498	-46.3865
6.6999	-0.0631945	-46.3879
6.71706	-0.0364989	-46.3902
6.73412	-0.00988758	-46.3938
6.75147	0.0162143	-46.3987
6.76971	0.0418841	-46.4018
6.78839	0.0678048	-46.4
6.80773	0.0940919	-46.3934
6.82882	0.120938	-46.3866
6.85281	0.14813	-46.3848
6.88073	0.172032	-46.3876
6.91062	0.192103	-46.3954
6.93827	0.21291	-46.4081
6.96415	0.232467	-46.4249
6.98679	0.247753	-46.4478
7.00349	0.25886	-46.4768
7.01769	0.266011	-46.5082
7.03398	0.270952	-46.5375
7.05526	0.274609	-46.5622
7.0808	0.278738	-46.582
7.10814	0.284161	-46.5977
7.13682	0.28978	-46.6091
7.16578	0.297957	-46.6149
7.19388	0.310475	-46.6154
7.22128	0.325085	-46.6137
7.24804	0.340691	-46.6124
7.27355	0.358327	-46.6117
7.29728	0.379128	-46.6119
7.31968	0.403185	-46.6125
7.34251	0.428995	-46.6129
7.36658	0.455438	-46.6158
7.39416	0.477187	-46.6225
7.42737	0.487051	-46.6303
7.46244	0.488485	-46.6385
7.4965	0.488264	-46.6469
7.53008	0.488006	-46.6547
7.56293	0.487925	-46.6637
7.59462	0.487958	-46.676
7.62734	0.487877	-46.6853
7.65903	0.487437	-46.6937
7.6848	0.4871	-46.713
7.70631	0.487744	-46.7386
7.72333	0.489165	-46.7662
7.73409	0.490498	-46.7984
7.74282	0.491701	-46.8338
7.75417	0.492586	-46.8709
7.77155	0.486742	-46.9029
7.79662	0.468924	-46.9222
7.82501	0.446259	-46.9347
7.85042	0.422924	-46.9468
7.87078	0.396183	-46.9569
7.88888	0.368121	-46.9658
7.90723	0.34103	-46.9756
7.92757	0.318036	-46.9883
7.95163	0.303528	-47.0058
7.9756	0.296121	-47.0276
7.99575	0.292781	-47.0534
8.01474	0.29134	-47.0799
8.03412	0.28946	-47.1054
8.05243	0.287166	-47.131
8.07004	0.285448	-47.1572
8.08815	0.283977	-47.1836
8.10811	0.283081	-47.2092
8.13264	0.283385	-47.2304
8.16166	0.284034	-47.2463
8.19194	0.284127	-47.26
8.2228	0.283131	-47.272
8.25396	0.28038	-47.2833
8.28466	0.2753	-47.2959
8.31674	0.271084	-47.3061
8.34897	0.266254	-47.3153
8.37872	0.255873	-47.3281
8.40915	0.244779	-47.3397
8.44075	0.234398	-47.3482
8.47073	0.221274	-47.3578
8.49799	0.204438	-47.3651
8.52065	0.182198	-47.3667
8.53918	0.156198	-47.3667
8.55735	0.130154	-47.3677
8.57752	0.105346	-47.3687
8.60136	0.0831068	-47.3668
8.6254	0.0606079	-47.3637
8.64338	0.0328944	-47.3649
8.65813	0.00328803	-47.3666
8.67337	-0.0248953	-47.3666
8.69017	-0.051379	-47.3665
8.70942	-0.0758864	-47.3664
8.72949	-0.100104	-47.3663
8.75012	-0.124685	-47.3662
8.7731	-0.148422	-47.3667
8.79939	-0.169855	-47.3668
8.8231	-0.188744	-47.3563
8.84206	-0.206827	-47.3358
8.86619	-0.222306	-47.3225
8.89704	-0.231807	-47.3187
8.92761	-0.2395	-47.3155
8.95514	-0.250957	-47.3104
8.98006	-0.266063	-47.3041
9.00447	-0.281741	-47.2984
9.02894	-0.296603	-47.2926
9.05308	-0.311076	-47.2852
9.07677	-0.326534	-47.2765
9.10087	-0.343241	-47.267
9.12669	-0.358809	-47.2558
9.15243	-0.376316	-47.2453
9.17881	-0.396677	-47.2381
9.20957	-0.412653	-47.2309
9.24422	-0.422187	-47.2261
9.28	-0.425475	-47.2238
9.31513	-0.423387	-47.2213
9.34897	-0.420141	-47.2198
9.38172	-0.418048	-47.2197
9.41381	-0.417862	-47.2207
9.4458	-0.419758	-47.2229
9.47787	-0.420847	-47.2257
9.50965	-0.417182	-47.2292
9.54106	-0.410252	-47.2322
9.57222	-0.403886	-47.23
9.60273	-0.399392	-47.2217
9.6326	-0.395149	-47.2132
9.66241	-0.389275	-47.2093
9.69225	-0.38551	-47.2072
9.72212	-0.387205	-47.2045
9.7522	-0.391598	-47.2026
9.78265	-0.396352	-47.2021
9.81337	-0.402626	-47.2023
9.84414	-0.412002	-47.2022
9.8751	-0.422992	-47.2016
9.90653	-0.431355	-47.1982
9.93823	-0.434964	-47.1901
9.96962	-0.436588	-47.1781
10.0004	-0.438883	-47.1646
10.0296	-0.44299	-47.1494
10.057	-0.449787	-47.132
10.0834	-0.458016	-47.1134
10.1077	-0.46637	-47.0927
10.1307	-0.473622	-47.0706
10.1533	-0.479129	-47.0486
10.1732	-0.483591	-47.0251
10.1914	-0.487391	-47.001
10.2108	-0.491203	-46.9784
10.2315	-0.495731	-46.9564
10.2535	-0.501034	-46.9344
10.2783	-0.507496	-46.9137
10.3076	-0.513665	-46.8976
10.3402	-0.512624	-46.888
10.372	-0.500223	-46.8822
10.4009	-0.481259	-46.8764
10.4273	-0.460962	-46.8699
10.4521	-0.440708	-46.8629
10.4747	-0.419502	-46.8557
10.4962	-0.397808	-46.8489
10.5186	-0.37726	-46.8423
10.5407	-0.356462	-46.8357
10.562	-0.334487	-46.8295
