# Supplementary material for: The Impact of Entropy on the Spatial Organization of Synaptonemal Complexes within the Cell Nucleus
Source: PLoS One. 2012 May 4;7(5):e36282. doi: 10.1371/journal.pone.0036282 (PMC3344857; doi:10.1371/journal.pone.0036282)
Supplement: Supporting Information S1 — Reconstructed SC coordinates. (ZIP) [file pone.0036282.s001.zip › SC_positions/Stack12/Stack12_SC17.xls]

## Sheet: Stack12_SC17
// Original File: X:/4Pi_Projects_data/Laura_R/2009_03_17_SYCP3_MLH1/Stack12.ims
// Generated by Bitplane Imaris x64 6.2.1 [Feb 11 2009]
neuron_name = "Filament 17"
7.98739	3.25705	-47.1492
7.97763	3.2255	-47.1548
7.96794	3.19342	-47.1604
7.9595	3.16099	-47.1683
7.95402	3.13097	-47.1837
7.94965	3.10509	-47.206
7.94262	3.0806	-47.228
7.93252	3.05574	-47.2467
7.92135	3.03105	-47.2639
7.91047	3.00633	-47.2806
7.89958	2.98155	-47.297
7.88808	2.95762	-47.3143
7.87574	2.93521	-47.3331
7.86336	2.91192	-47.3509
7.85373	2.88625	-47.3675
7.84665	2.86099	-47.3867
7.84043	2.83748	-47.409
7.83856	2.81509	-47.4331
7.84438	2.79229	-47.4559
7.85546	2.76673	-47.4739
7.86799	2.73886	-47.4884
7.88045	2.71034	-47.5028
7.89081	2.68524	-47.5218
7.89703	2.66759	-47.5489
7.90039	2.65437	-47.5799
7.90276	2.64198	-47.6108
7.90508	2.62973	-47.6416
7.90865	2.61564	-47.6715
7.91581	2.5987	-47.7
7.92926	2.58205	-47.7271
7.95011	2.56942	-47.7525
7.97583	2.56181	-47.7763
8.00089	2.55826	-47.8019
8.02277	2.5568	-47.831
8.04505	2.55646	-47.8604
8.06786	2.5612	-47.8879
8.08638	2.57467	-47.9145
8.10182	2.59281	-47.9392
8.11771	2.60986	-47.9616
8.13412	2.62325	-47.9837
8.15077	2.63391	-48.0062
8.16825	2.64639	-48.0278
8.18464	2.66312	-48.05
8.19464	2.68347	-48.0751
8.19709	2.70298	-48.1036
8.19638	2.71789	-48.1348
8.19544	2.7322	-48.1656
8.19474	2.7473	-48.1953
8.19466	2.76267	-48.2247
8.19486	2.78035	-48.2528
8.19492	2.80001	-48.2795
8.19496	2.81869	-48.3065
8.19499	2.83758	-48.3322
8.19499	2.85909	-48.3542
8.19504	2.87821	-48.3773
8.19515	2.89288	-48.404
8.19525	2.90652	-48.4315
8.19529	2.92279	-48.4575
8.19524	2.94118	-48.4827
8.1952	2.96169	-48.5075
8.19526	2.9783	-48.5324
8.19541	2.98611	-48.561
8.19555	2.99763	-48.5898
8.19551	3.01452	-48.6164
8.19523	3.03125	-48.6423
8.19512	3.05009	-48.6669
8.19559	3.07004	-48.6914
8.19596	3.08972	-48.7181
8.19086	3.10673	-48.7463
8.17821	3.11676	-48.776
8.16569	3.12448	-48.8069
8.15293	3.13525	-48.8349
8.13489	3.14818	-48.8582
8.11526	3.16232	-48.88
8.09685	3.17449	-48.9034
8.08408	3.18362	-48.9293
8.08204	3.19146	-48.9583
8.08477	3.19779	-48.9895
8.08522	3.20212	-49.0211
8.08304	3.20539	-49.0524
8.07893	3.20884	-49.0834
8.07361	3.2141	-49.1138
8.06769	3.22209	-49.1434
8.06085	3.23245	-49.1721
8.05231	3.2439	-49.1998
8.0425	3.25618	-49.2266
8.03294	3.2701	-49.2525
8.02429	3.28454	-49.2782
8.01668	3.29834	-49.3045
8.01009	3.31169	-49.3311
8.00394	3.32478	-49.3579
7.99783	3.33789	-49.3848
7.9923	3.35106	-49.4119
7.98745	3.36382	-49.4398
7.98157	3.37261	-49.4697
7.97402	3.3817	-49.4991
7.96528	3.39706	-49.5254
7.95223	3.4093	-49.5516
7.93367	3.41515	-49.5782
7.91275	3.42009	-49.6036
7.88721	3.42463	-49.6232
7.86019	3.42999	-49.6398
7.83887	3.43739	-49.6616
7.81702	3.44674	-49.6822
7.79093	3.45876	-49.697
7.7665	3.47516	-49.7105
7.74637	3.4968	-49.7243
7.72871	3.51779	-49.742
7.71188	3.53249	-49.7674
7.69467	3.54392	-49.798
7.67604	3.55378	-49.8322
7.65584	3.56781	-49.8635
7.6358	3.59541	-49.8795
7.61836	3.6311	-49.8818
7.60279	3.66621	-49.8809
7.59018	3.70161	-49.8807
7.58389	3.73872	-49.8807
7.58276	3.77631	-49.8806
7.58297	3.81284	-49.8806
7.58303	3.84773	-49.8807
7.58314	3.88102	-49.8808
7.58351	3.91307	-49.8808
7.58452	3.94431	-49.8804
7.5866	3.97507	-49.8797
7.58998	4.00568	-49.8787
7.59416	4.03691	-49.8783
7.59896	4.06962	-49.8794
7.60755	4.10164	-49.8767
7.62008	4.13003	-49.8637
7.63028	4.15625	-49.8443
7.63608	4.18232	-49.8243
7.63987	4.20975	-49.8075
7.64287	4.24041	-49.7977
7.64559	4.27332	-49.7932
7.65008	4.30643	-49.7901
7.65779	4.33909	-49.7876
7.66518	4.37212	-49.7873
7.6688	4.40641	-49.7907
