# Supplementary material for: The Impact of Entropy on the Spatial Organization of Synaptonemal Complexes within the Cell Nucleus
Source: PLoS One. 2012 May 4;7(5):e36282. doi: 10.1371/journal.pone.0036282 (PMC3344857; doi:10.1371/journal.pone.0036282)
Supplement: Supporting Information S1 — Reconstructed SC coordinates. (ZIP) [file pone.0036282.s001.zip › SC_positions/Stack12/Stack12_SC10.xls]

## Sheet: Stack12_SC10
// Original File: X:/4Pi_Projects_data/Laura_R/2009_03_17_SYCP3_MLH1/Stack12.ims
// Generated by Bitplane Imaris x64 6.2.1 [Feb 11 2009]
neuron_name = "Filament 10"
10.9551	-2.45168	-48.9654
10.9359	-2.44423	-48.9971
10.9157	-2.43515	-49.0256
10.8952	-2.42205	-49.049
10.8738	-2.40543	-49.0665
10.8502	-2.38897	-49.0795
10.8273	-2.37227	-49.0916
10.8077	-2.35416	-49.106
10.7887	-2.33746	-49.1226
10.7693	-2.32252	-49.1409
10.7503	-2.30661	-49.1594
10.7321	-2.28951	-49.1783
10.7155	-2.27284	-49.1997
10.6994	-2.25616	-49.2222
10.6841	-2.23711	-49.2439
10.6715	-2.21414	-49.2648
10.6587	-2.19057	-49.2861
10.6443	-2.17302	-49.3113
10.6291	-2.16386	-49.3406
10.6116	-2.1603	-49.3699
10.5926	-2.15959	-49.3979
10.5727	-2.16001	-49.4242
10.5502	-2.16058	-49.4477
10.526	-2.16135	-49.4691
10.5018	-2.16271	-49.4902
10.4769	-2.16514	-49.5102
10.4502	-2.16951	-49.5275
10.4229	-2.17656	-49.5431
10.3956	-2.18546	-49.5582
10.3693	-2.19664	-49.573
10.3456	-2.20998	-49.5896
10.3239	-2.22095	-49.6095
10.3027	-2.22789	-49.6312
10.2815	-2.2325	-49.653
10.2613	-2.23471	-49.6753
10.2403	-2.23546	-49.6967
10.2155	-2.23664	-49.7142
10.188	-2.23771	-49.7298
10.1609	-2.239	-49.7463
10.1372	-2.24705	-49.7644
10.1206	-2.26077	-49.7873
10.1118	-2.26948	-49.8178
10.1063	-2.27388	-49.8512
10.0997	-2.27945	-49.8832
10.0907	-2.28669	-49.9139
10.0795	-2.29567	-49.9438
10.068	-2.30656	-49.9743
10.0547	-2.32253	-50.001
10.0364	-2.34593	-50.0192
10.0148	-2.3665	-50.038
9.99128	-2.38037	-50.0587
9.96573	-2.39912	-50.0694
9.93857	-2.42073	-50.0743
9.91105	-2.44008	-50.0798
9.88567	-2.46201	-50.0811
9.86218	-2.48661	-50.0793
9.83783	-2.51035	-50.081
9.8169	-2.53569	-50.0845
9.80595	-2.56646	-50.0846
9.80161	-2.59934	-50.0859
9.79978	-2.63152	-50.0904
9.7988	-2.66352	-50.0943
9.79731	-2.69521	-50.0977
9.79631	-2.72669	-50.1017
9.79634	-2.75806	-50.1066
9.79756	-2.7894	-50.1121
9.80038	-2.82076	-50.1182
9.8049	-2.85226	-50.1246
9.81234	-2.88382	-50.1299
9.82327	-2.91373	-50.1367
9.83343	-2.94102	-50.151
9.83985	-2.96746	-50.1697
9.84542	-2.99306	-50.1887
9.85138	-3.01797	-50.2072
9.85712	-3.04302	-50.2249
9.86339	-3.06779	-50.2436
9.86901	-3.09373	-50.2625
9.87131	-3.12018	-50.2832
9.8698	-3.1446	-50.3082
9.86662	-3.16769	-50.3355
9.86106	-3.18917	-50.3629
9.85182	-3.20801	-50.39
9.84085	-3.22502	-50.416
9.82868	-3.24064	-50.4408
9.81595	-3.25686	-50.4647
9.80213	-3.27602	-50.4867
9.78593	-3.29885	-50.506
9.76806	-3.32481	-50.5239
9.74672	-3.34434	-50.5437
9.72094	-3.34907	-50.5678
9.69391	-3.34685	-50.5936
9.66924	-3.34546	-50.6199
9.64875	-3.34486	-50.6486
9.6311	-3.34315	-50.6792
9.6143	-3.34038	-50.7113
9.59557	-3.3339	-50.741
9.57415	-3.31665	-50.7628
9.55392	-3.29202	-50.7807
9.53607	-3.26684	-50.7994
9.51659	-3.24286	-50.8163
9.49195	-3.22174	-50.8288
9.4631	-3.20544	-50.8373
9.4322	-3.19532	-50.8443
9.40219	-3.18599	-50.853
9.37451	-3.17203	-50.8621
9.34729	-3.1556	-50.8691
9.31868	-3.14024	-50.874
9.28834	-3.12713	-50.8787
9.25713	-3.11519	-50.8825
9.22528	-3.10471	-50.8823
9.19303	-3.09718	-50.8781
9.16128	-3.09152	-50.8708
9.1302	-3.08651	-50.8623
9.09936	-3.08234	-50.8543
9.06857	-3.07957	-50.8465
9.03842	-3.07646	-50.8372
9.00887	-3.0722	-50.8264
8.9785	-3.07069	-50.8185
8.94712	-3.07349	-50.8157
8.91564	-3.07845	-50.8149
8.8844	-3.08376	-50.8138
8.85382	-3.08958	-50.8108
8.82425	-3.09696	-50.8048
8.7961	-3.10679	-50.7964
8.76963	-3.11968	-50.7863
8.74368	-3.13477	-50.776
8.71704	-3.15158	-50.7664
8.68982	-3.17106	-50.7561
8.66277	-3.19542	-50.7464
8.63659	-3.22575	-50.7429
8.611	-3.25926	-50.7496
8.58513	-3.29134	-50.7666
8.55791	-3.31772	-50.7918
8.52866	-3.33511	-50.8228
8.49779	-3.34416	-50.8571
8.46353	-3.34988	-50.8903
8.42554	-3.35042	-50.9202
8.38921	-3.33812	-50.9485
8.35801	-3.31417	-50.9745
8.33298	-3.28325	-50.9966
8.31497	-3.24735	-51.0152
8.30367	-3.20875	-51.0307
8.29852	-3.16968	-51.0447
8.29818	-3.13224	-51.0586
8.29974	-3.09765	-51.0724
8.29896	-3.06731	-51.0881
8.29503	-3.04382	-51.1097
8.29056	-3.0277	-51.1376
8.28762	-3.01642	-51.1695
8.28669	-3.00773	-51.2033
8.28658	-3.00115	-51.2383
8.2865	-2.99773	-51.2735
8.28675	-2.99756	-51.3082
8.28775	-2.99921	-51.3419
8.28971	-3.00161	-51.3745
8.29275	-3.00448	-51.4063
8.29714	-3.00817	-51.4374
8.30275	-3.0135	-51.4677
8.30856	-3.02179	-51.4969
8.31303	-3.03329	-51.5249
8.3143	-3.04729	-51.5519
8.31189	-3.06204	-51.5787
8.30681	-3.07537	-51.6067
8.29986	-3.08767	-51.6359
8.29436	-3.0991	-51.6661
8.29687	-3.10878	-51.6964
8.30696	-3.11748	-51.7251
8.31545	-3.12602	-51.7532
8.31755	-3.13536	-51.7813
8.31357	-3.14731	-51.8086
8.30396	-3.16135	-51.8347
8.29301	-3.17414	-51.8619
8.28701	-3.18249	-51.8923
8.28667	-3.18625	-51.9251
