# Supplementary material for: The Impact of Entropy on the Spatial Organization of Synaptonemal Complexes within the Cell Nucleus
Source: PLoS One. 2012 May 4;7(5):e36282. doi: 10.1371/journal.pone.0036282 (PMC3344857; doi:10.1371/journal.pone.0036282)
Supplement: Supporting Information S1 — Reconstructed SC coordinates. (ZIP) [file pone.0036282.s001.zip › SC_positions/Stack12/Stack12_SC09.xls]

## Sheet: Stack12_SC09
// Original File: X:/4Pi_Projects_data/Laura_R/2009_03_17_SYCP3_MLH1/Stack12.ims
// Generated by Bitplane Imaris x64 6.2.1 [Feb 11 2009]
neuron_name = "Filament 9"
7.41828	2.10606	-46.0951
7.41556	2.06837	-46.1069
7.41014	2.0322	-46.1189
7.40366	2.00408	-46.1357
7.40077	1.99248	-46.1631
7.40082	1.99199	-46.1962
7.40073	1.99207	-46.2292
7.40048	1.98838	-46.2623
7.40081	1.97817	-46.2943
7.40206	1.96106	-46.3239
7.40433	1.93999	-46.3512
7.40702	1.91735	-46.3767
7.41042	1.89473	-46.4015
7.41683	1.87444	-46.4266
7.42662	1.85904	-46.453
7.43808	1.8484	-46.4807
7.45114	1.83875	-46.5081
7.46645	1.82697	-46.5331
7.48384	1.81296	-46.5555
7.50152	1.79874	-46.5774
7.51826	1.78528	-46.6002
7.53409	1.7722	-46.6232
7.54899	1.75926	-46.6465
7.56322	1.74637	-46.6698
7.57732	1.73369	-46.6931
7.59189	1.72147	-46.7164
7.60709	1.70974	-46.7396
7.62249	1.6982	-46.7629
7.63749	1.68643	-46.7862
7.65315	1.67481	-46.809
7.66963	1.66313	-46.8309
7.68419	1.65167	-46.854
7.69749	1.64238	-46.8791
7.71012	1.63585	-46.9058
7.72051	1.63234	-46.9348
7.73056	1.62789	-46.9641
7.74329	1.61671	-46.9902
7.75974	1.60109	-47.0125
7.77698	1.58568	-47.035
7.79239	1.56977	-47.0586
7.80731	1.549	-47.0784
7.82153	1.52568	-47.096
7.8332	1.50693	-47.1199
7.84209	1.4917	-47.1497
7.85572	1.47539	-47.176
7.87586	1.46194	-47.1984
7.8939	1.45613	-47.2253
7.91242	1.4553	-47.2535
7.93301	1.459	-47.2796
7.95474	1.46556	-47.3037
7.98104	1.47096	-47.3231
8.01097	1.47228	-47.338
8.04083	1.46731	-47.351
8.06443	1.45641	-47.3685
8.08074	1.43986	-47.3903
8.09587	1.42032	-47.4109
8.11222	1.4007	-47.4292
8.12891	1.38122	-47.4464
8.1458	1.3623	-47.4634
8.16282	1.34468	-47.4813
8.18078	1.32885	-47.4998
8.20085	1.31496	-47.5174
8.22359	1.30279	-47.5333
8.24846	1.29257	-47.548
8.27444	1.28464	-47.5626
8.30084	1.27822	-47.577
8.32742	1.27277	-47.5911
8.35391	1.26826	-47.6054
8.37989	1.26426	-47.6209
8.40517	1.26035	-47.6378
8.4302	1.25556	-47.6553
8.45495	1.2497	-47.6732
8.47959	1.2433	-47.6911
8.5058	1.23603	-47.7063
8.53416	1.22816	-47.7177
8.56374	1.21976	-47.727
8.59389	1.20989	-47.7332
8.62286	1.19615	-47.7356
8.64795	1.17615	-47.7391
8.66905	1.1515	-47.7458
8.68697	1.12462	-47.7533
8.70189	1.09637	-47.7605
8.71606	1.07071	-47.7715
8.73111	1.05118	-47.7902
8.74679	1.03564	-47.8127
8.7629	1.02189	-47.8354
8.7792	1.01039	-47.8588
8.79531	1.00135	-47.8834
8.81299	0.995118	-47.9077
8.83396	0.990771	-47.9303
8.85591	0.983735	-47.9522
8.87753	0.971548	-47.9734
8.90174	0.95736	-47.9913
8.92893	0.94359	-48.0068
8.95476	0.929167	-48.0256
8.97422	0.910244	-48.0485
8.98918	0.883895	-48.0664
9.00699	0.853959	-48.0728
9.02821	0.825297	-48.0729
9.05114	0.799248	-48.073
9.07547	0.774874	-48.0733
9.09982	0.75023	-48.073
9.12438	0.72499	-48.0724
9.15103	0.701222	-48.0722
9.182	0.682385	-48.0719
9.21619	0.668361	-48.0713
9.24913	0.654685	-48.068
9.27803	0.640023	-48.0559
9.30271	0.625888	-48.0351
9.32286	0.610502	-48.0109
9.34035	0.592624	-47.9863
9.36099	0.574415	-47.9636
9.38484	0.559669	-47.9406
9.40571	0.5524	-47.9119
9.42449	0.551621	-47.8804
9.44296	0.55221	-47.8498
9.45886	0.554644	-47.8201
9.47343	0.560384	-47.7927
9.48827	0.561771	-47.7669
9.50446	0.557756	-47.7407
9.52377	0.557179	-47.715
9.54557	0.563005	-47.6913
9.56835	0.573717	-47.6704
9.59086	0.586413	-47.6509
9.61172	0.59709	-47.6307
9.62975	0.604949	-47.6086
9.64537	0.612324	-47.5854
9.65924	0.619822	-47.562
9.67029	0.627168	-47.5378
9.67777	0.63474	-47.5123
9.68231	0.641947	-47.4856
9.68527	0.64797	-47.4572
9.68859	0.65337	-47.4273
9.69387	0.659792	-47.3962
9.70055	0.667477	-47.3641
9.70778	0.674228	-47.3309
9.71625	0.676816	-47.2972
9.72733	0.674543	-47.2643
9.74171	0.669226	-47.2337
9.75856	0.663114	-47.2053
9.77759	0.656914	-47.1796
9.79915	0.649484	-47.157
9.82196	0.641395	-47.1353
9.84565	0.632763	-47.1133
9.87317	0.62648	-47.0952
9.90379	0.628131	-47.0806
9.93214	0.635187	-47.0628
9.95718	0.642741	-47.0416
9.98067	0.651081	-47.0202
10.0026	0.660115	-46.9985
10.0229	0.669688	-46.9762
10.0419	0.681848	-46.9546
10.0597	0.695613	-46.9328
10.0769	0.70932	-46.9108
10.0944	0.723658	-46.8897
10.1118	0.73811	-46.8688
10.1292	0.752192	-46.8477
10.1471	0.766627	-46.827
10.1655	0.782277	-46.8079
10.1869	0.797577	-46.7945
10.2128	0.809506	-46.789
10.2405	0.817333	-46.7877
10.2681	0.821203	-46.788
10.2957	0.821921	-46.7893
10.3235	0.821436	-46.7904
