# Supplementary material for: The Impact of Entropy on the Spatial Organization of Synaptonemal Complexes within the Cell Nucleus
Source: PLoS One. 2012 May 4;7(5):e36282. doi: 10.1371/journal.pone.0036282 (PMC3344857; doi:10.1371/journal.pone.0036282)
Supplement: Supporting Information S1 — Reconstructed SC coordinates. (ZIP) [file pone.0036282.s001.zip › SC_positions/Stack12/Stack12_SC11.xls]

## Sheet: Stack12_SC11
// Original File: X:/4Pi_Projects_data/Laura_R/2009_03_17_SYCP3_MLH1/Stack12.ims
// Generated by Bitplane Imaris x64 6.2.1 [Feb 11 2009]
neuron_name = "Filament 11"
7.59166	-3.42603	-51.9006
7.55592	-3.39919	-51.909
7.52525	-3.37161	-51.9119
7.50548	-3.34279	-51.9022
7.49556	-3.31684	-51.8825
7.4911	-3.2964	-51.8591
7.4888	-3.28047	-51.8342
7.48617	-3.26738	-51.8081
7.48304	-3.25579	-51.7808
7.47998	-3.24277	-51.7527
7.47436	-3.22683	-51.7249
7.46511	-3.2104	-51.6967
7.45333	-3.19198	-51.6708
7.43897	-3.17141	-51.6484
7.42337	-3.15496	-51.6246
7.40683	-3.14231	-51.5998
7.38901	-3.13005	-51.5764
7.37053	-3.11954	-51.5528
7.35156	-3.11056	-51.5282
7.33145	-3.10162	-51.5036
7.30774	-3.09077	-51.4835
7.28229	-3.07587	-51.467
7.25893	-3.0577	-51.4493
7.23639	-3.03694	-51.4346
7.21463	-3.01356	-51.4246
7.19357	-2.98979	-51.4162
7.17147	-2.96748	-51.4093
7.14808	-2.94689	-51.4032
7.12348	-2.92772	-51.3982
7.09843	-2.90841	-51.3938
7.07174	-2.89258	-51.3893
7.04164	-2.88518	-51.3842
7.01007	-2.88162	-51.3789
6.97836	-2.87822	-51.3741
6.94636	-2.87391	-51.3704
6.91524	-2.86511	-51.3703
6.88544	-2.85279	-51.3752
6.85588	-2.84111	-51.3814
6.82631	-2.83216	-51.3884
6.79686	-2.82557	-51.3964
6.76696	-2.81972	-51.4019
6.73692	-2.81363	-51.4065
6.70735	-2.80718	-51.4132
6.67842	-2.80194	-51.4226
6.65008	-2.79831	-51.4339
6.62153	-2.79357	-51.4436
6.59264	-2.78726	-51.4513
6.56393	-2.78079	-51.4588
6.53547	-2.77423	-51.4666
6.50719	-2.76735	-51.4742
6.47896	-2.7597	-51.4807
6.45045	-2.75157	-51.4844
6.42127	-2.74502	-51.4855
6.39144	-2.74048	-51.4855
6.36134	-2.73644	-51.4838
6.33106	-2.73272	-51.4803
6.30049	-2.72933	-51.4761
6.26962	-2.72597	-51.4716
6.23849	-2.72231	-51.4666
6.20719	-2.71765	-51.4607
6.17567	-2.71158	-51.4537
6.14397	-2.70462	-51.4449
6.1124	-2.69778	-51.4331
6.08651	-2.69043	-51.4142
6.07143	-2.68174	-51.3855
6.06194	-2.67326	-51.3526
6.04761	-2.66502	-51.3263
6.02286	-2.65545	-51.3132
5.99294	-2.6456	-51.3079
5.96359	-2.63582	-51.304
5.93517	-2.62494	-51.2998
5.90753	-2.61241	-51.2953
5.87968	-2.59869	-51.2912
5.85001	-2.58526	-51.2876
5.8178	-2.5717	-51.2841
5.78299	-2.55694	-51.2792
5.74525	-2.54004	-51.273
5.70647	-2.51704	-51.266
5.67243	-2.48373	-51.2536
5.65007	-2.44556	-51.2277
5.642	-2.41337	-51.1868
5.64424	-2.39051	-51.1393
5.65277	-2.37851	-51.0927
5.66707	-2.37775	-51.0503
5.68676	-2.3804	-51.0145
5.71091	-2.37865	-50.9839
5.74062	-2.37138	-50.9562
5.76967	-2.36919	-50.9269
5.78796	-2.38304	-50.8935
5.79866	-2.40465	-50.8608
5.80795	-2.42336	-50.8309
5.81834	-2.44077	-50.8032
5.83028	-2.46082	-50.7783
5.84118	-2.483	-50.7537
5.84848	-2.50653	-50.728
5.84944	-2.53161	-50.7022
5.84501	-2.55582	-50.6746
5.83888	-2.58204	-50.6505
5.8323	-2.61382	-50.6359
5.825	-2.64532	-50.6229
5.8163	-2.67279	-50.6058
5.8054	-2.6975	-50.5865
5.7912	-2.7202	-50.5665
5.77453	-2.74222	-50.5465
5.75525	-2.76414	-50.5276
5.73105	-2.78608	-50.513
5.70177	-2.80475	-50.5019
5.66841	-2.81572	-50.4905
5.63343	-2.82051	-50.4782
5.59939	-2.81839	-50.4663
5.56625	-2.81049	-50.4561
5.53367	-2.80191	-50.4473
5.50237	-2.79251	-50.4375
5.47165	-2.78259	-50.4285
5.44098	-2.77277	-50.4215
5.41085	-2.76213	-50.4153
5.38089	-2.75081	-50.4102
5.35305	-2.7355	-50.4068
5.32779	-2.7162	-50.4024
5.30074	-2.69991	-50.395
5.27089	-2.68796	-50.386
5.2409	-2.67437	-50.3792
5.21389	-2.65514	-50.373
5.19158	-2.63237	-50.3618
5.17334	-2.60712	-50.3496
5.15936	-2.57928	-50.339
5.14986	-2.55004	-50.3284
5.14235	-2.52043	-50.3175
5.13504	-2.49096	-50.3061
5.12834	-2.46069	-50.2954
5.12002	-2.43015	-50.2855
5.10867	-2.40028	-50.2753
5.09544	-2.37161	-50.2644
5.07914	-2.34743	-50.2507
5.06024	-2.32805	-50.2335
5.04455	-2.3074	-50.2154
5.03376	-2.28334	-50.1968
5.02291	-2.2584	-50.1767
5.01166	-2.23347	-50.1539
5.00216	-2.21094	-50.1258
4.98902	-2.19584	-50.0936
4.97072	-2.18989	-50.0603
4.9545	-2.18945	-50.0249
4.94022	-2.18999	-49.9877
4.92367	-2.18995	-49.95
4.90125	-2.18942	-49.9139
4.86842	-2.19103	-49.8884
4.82909	-2.20056	-49.8788
4.79101	-2.21763	-49.8784
4.75553	-2.23487	-49.8792
4.72112	-2.24876	-49.8796
4.68733	-2.26018	-49.8796
4.65377	-2.27023	-49.8795
4.62018	-2.27995	-49.8794
4.58693	-2.29145	-49.8793
4.55457	-2.30652	-49.8793
4.52354	-2.32452	-49.881
4.49522	-2.34526	-49.8858
4.47367	-2.36958	-49.8962
4.45724	-2.39379	-49.9128
4.43828	-2.41495	-49.9273
4.41874	-2.43733	-49.9325
4.40277	-2.46126	-49.9293
4.38795	-2.48254	-49.9201
4.37155	-2.50044	-49.9082
4.35365	-2.51776	-49.8957
4.33501	-2.53849	-49.8848
4.31598	-2.56391	-49.8797
4.29808	-2.59278	-49.879
4.28096	-2.62278	-49.8791
4.26277	-2.65246	-49.8791
4.24781	-2.68325	-49.8787
4.24136	-2.71662	-49.8776
4.24036	-2.75065	-49.8765
4.24102	-2.78407	-49.8759
4.2412	-2.81729	-49.8757
4.23987	-2.85019	-49.8761
4.23662	-2.88266	-49.877
4.23017	-2.91448	-49.8781
4.21999	-2.94509	-49.8792
4.206	-2.97405	-49.88
4.18849	-3.00093	-49.8806
4.16869	-3.02616	-49.8815
4.14955	-3.05175	-49.8833
4.13248	-3.07867	-49.8861
4.11695	-3.10663	-49.8894
4.10237	-3.13535	-49.8917
4.08677	-3.16249	-49.8953
4.06867	-3.18602	-49.9027
4.04987	-3.20793	-49.9099
4.03221	-3.23033	-49.9145
4.01544	-3.2535	-49.9175
3.99786	-3.2768	-49.918
3.97847	-3.29892	-49.9132
3.95865	-3.32004	-49.9019
3.9393	-3.34241	-49.8892
3.92301	-3.36835	-49.8829
3.9142	-3.39815	-49.8833
3.91136	-3.42938	-49.885
3.91021	-3.46034	-49.8854
