# Supplementary material for: The Impact of Entropy on the Spatial Organization of Synaptonemal Complexes within the Cell Nucleus
Source: PLoS One. 2012 May 4;7(5):e36282. doi: 10.1371/journal.pone.0036282 (PMC3344857; doi:10.1371/journal.pone.0036282)
Supplement: Supporting Information S1 — Reconstructed SC coordinates. (ZIP) [file pone.0036282.s001.zip › SC_positions/Stack12/Stack12_SC12.xls]

## Sheet: Stack12_SC12
// Original File: X:/4Pi_Projects_data/Laura_R/2009_03_17_SYCP3_MLH1/Stack12.ims
// Generated by Bitplane Imaris x64 6.2.1 [Feb 11 2009]
neuron_name = "Filament 12"
4.79393	-4.07019	-49.419
4.80813	-4.03286	-49.4288
4.82406	-3.99735	-49.4386
4.84195	-3.96431	-49.4486
4.86342	-3.93556	-49.454
4.8881	-3.91132	-49.4505
4.91002	-3.88698	-49.4435
4.92669	-3.86072	-49.4359
4.9402	-3.83435	-49.4254
4.95265	-3.8095	-49.4114
4.96464	-3.78635	-49.3946
4.9751	-3.76332	-49.3768
4.98363	-3.74034	-49.3581
4.99129	-3.71881	-49.3373
4.99919	-3.69846	-49.3151
5.00675	-3.6784	-49.292
5.01409	-3.66092	-49.2664
5.02138	-3.6438	-49.2407
5.02921	-3.62201	-49.2195
5.04011	-3.59949	-49.2003
5.05364	-3.57928	-49.1812
5.06727	-3.55872	-49.1636
5.08022	-3.53641	-49.1481
5.09318	-3.5123	-49.1357
5.10675	-3.48669	-49.1266
5.12167	-3.46049	-49.1199
5.13754	-3.4342	-49.114
5.15308	-3.4079	-49.1066
5.1712	-3.38454	-49.0964
5.19331	-3.36556	-49.0832
5.21503	-3.34743	-49.0665
5.23342	-3.32848	-49.0462
5.24765	-3.3086	-49.0231
5.257	-3.28461	-49.0026
5.26204	-3.25734	-48.9845
5.26493	-3.23275	-48.962
5.26727	-3.21114	-48.9363
5.26925	-3.19009	-48.911
5.2707	-3.16974	-48.8859
5.271	-3.15069	-48.8602
5.27032	-3.13293	-48.8337
5.26877	-3.11479	-48.8075
5.26468	-3.09407	-48.7843
5.25617	-3.06981	-48.7654
5.24762	-3.0508	-48.7429
5.24303	-3.03605	-48.7181
5.23885	-3.01224	-48.7011
5.23461	-2.98607	-48.6834
5.23138	-2.96396	-48.661
5.22811	-2.94137	-48.6402
5.22427	-2.91976	-48.6194
5.21926	-2.90126	-48.5964
5.21289	-2.88204	-48.5748
5.20487	-2.85884	-48.5573
5.19584	-2.83439	-48.5404
5.18663	-2.81236	-48.5191
5.17757	-2.78982	-48.4998
5.17134	-2.76263	-48.4879
5.1708	-2.73387	-48.4758
5.17507	-2.70471	-48.4636
5.18154	-2.6751	-48.4533
5.18709	-2.64529	-48.4441
5.19039	-2.61426	-48.4372
5.19248	-2.58248	-48.4315
5.19342	-2.55009	-48.4267
5.19257	-2.51701	-48.4244
5.18991	-2.48345	-48.4243
5.18559	-2.44969	-48.426
5.17958	-2.41616	-48.4309
5.16912	-2.38424	-48.4386
5.15067	-2.35661	-48.4465
5.1267	-2.33411	-48.4562
5.10217	-2.31407	-48.4682
5.07891	-2.29429	-48.48
5.05721	-2.27418	-48.4909
5.03698	-2.25357	-48.5013
5.01784	-2.23253	-48.5113
4.99935	-2.21088	-48.5207
4.98137	-2.18871	-48.53
4.96397	-2.16664	-48.5409
4.94708	-2.14556	-48.5558
4.92969	-2.12381	-48.5692
4.91082	-2.09989	-48.5766
4.89098	-2.07667	-48.5861
4.86991	-2.05504	-48.5991
4.84791	-2.03213	-48.6067
4.82793	-2.00616	-48.6069
4.8102	-1.97899	-48.6026
4.79094	-1.95446	-48.5965
4.76914	-1.93297	-48.5897
4.74669	-1.91128	-48.5829
4.72549	-1.88598	-48.5787
4.71131	-1.85498	-48.5772
4.70705	-1.81983	-48.5753
4.70683	-1.78425	-48.573
4.70664	-1.74972	-48.5708
4.70643	-1.71601	-48.5685
4.70613	-1.68274	-48.5667
4.70604	-1.64965	-48.5658
4.70641	-1.61673	-48.5658
4.70703	-1.58419	-48.5665
4.70775	-1.55236	-48.5676
4.70899	-1.52152	-48.5692
4.7112	-1.49166	-48.571
4.71349	-1.4622	-48.5726
4.71382	-1.43211	-48.5743
4.71371	-1.40103	-48.5771
4.71982	-1.3704	-48.582
4.73189	-1.34077	-48.5877
4.74119	-1.31031	-48.591
4.74514	-1.27879	-48.5895
4.74723	-1.24766	-48.583
4.74951	-1.21767	-48.5723
4.75435	-1.18842	-48.5621
4.76348	-1.15908	-48.5575
4.77499	-1.12982	-48.5557
4.7869	-1.10095	-48.5537
4.79749	-1.07185	-48.5526
4.80443	-1.0419	-48.554
4.80794	-1.0114	-48.5573
4.80894	-0.980784	-48.5607
4.80842	-0.950126	-48.5634
4.80771	-0.91945	-48.5651
4.80657	-0.888816	-48.5661
4.80429	-0.858335	-48.5672
4.80078	-0.828116	-48.569
4.79615	-0.798143	-48.5715
4.79094	-0.768214	-48.5741
4.7855	-0.738124	-48.5777
4.77743	-0.708961	-48.5853
4.76422	-0.680683	-48.5966
4.74756	-0.650077	-48.6074
4.73273	-0.614787	-48.6133
4.72932	-0.578559	-48.6059
4.73944	-0.546027	-48.5858
4.75237	-0.515427	-48.565
4.76374	-0.485359	-48.5476
4.77327	-0.457959	-48.5297
4.7765	-0.434703	-48.5072
4.77644	-0.412789	-48.483
4.77703	-0.389087	-48.4613
4.77957	-0.363718	-48.4433
4.78619	-0.33675	-48.43
4.79265	-0.308708	-48.4191
4.79539	-0.280276	-48.4081
4.79594	-0.251546	-48.3973
4.79602	-0.222607	-48.3868
4.79657	-0.193514	-48.3768
4.79605	-0.164314	-48.3672
4.79236	-0.134959	-48.3588
4.78519	-0.105332	-48.3524
4.77402	-0.0755765	-48.349
4.75793	-0.0454767	-48.349
4.73603	-0.0145668	-48.3506
4.71993	0.018619	-48.3511
4.72334	0.0546639	-48.3503
4.73453	0.0902428	-48.35
4.74152	0.123452	-48.3499
4.74731	0.155368	-48.3479
4.75471	0.186423	-48.3429
4.76491	0.216358	-48.3344
4.77837	0.245369	-48.3241
4.79388	0.274323	-48.3136
4.80858	0.303761	-48.3026
4.82321	0.332438	-48.291
4.84136	0.357717	-48.2798
4.86317	0.378762	-48.2689
4.88647	0.398171	-48.26
4.90842	0.419989	-48.2542
4.92926	0.442462	-48.2467
4.95186	0.462391	-48.2375
4.97664	0.482087	-48.2337
4.99821	0.504499	-48.2301
5.01462	0.528199	-48.219
5.03476	0.549326	-48.2096
5.05614	0.570499	-48.2023
5.07578	0.590633	-48.1901
5.10012	0.605313	-48.1775
5.12546	0.618654	-48.1641
5.14926	0.632625	-48.1492
5.17464	0.64567	-48.1368
5.20008	0.65749	-48.1243
5.22254	0.670327	-48.1088
5.24432	0.685738	-48.0952
5.26804	0.700987	-48.0838
5.29392	0.713866	-48.0725
5.32243	0.723909	-48.062
5.35075	0.734661	-48.0495
5.37615	0.748397	-48.0319
5.40029	0.76253	-48.0098
5.42587	0.776713	-47.9866
5.45271	0.792521	-47.9637
5.47208	0.81295	-47.9397
5.47684	0.838926	-47.9143
5.4747	0.86686	-47.8899
5.47363	0.89493	-47.8688
5.47352	0.922253	-47.849
5.47359	0.948255	-47.8287
5.47375	0.974041	-47.8086
5.47394	0.998102	-47.787
5.47404	1.01916	-47.7621
5.47406	1.03567	-47.734
5.47405	1.04733	-47.7034
5.47402	1.06015	-47.6729
5.4739	1.07674	-47.6438
5.47362	1.09619	-47.6155
5.47333	1.11944	-47.5879
5.47368	1.14808	-47.564
5.47483	1.18327	-47.5498
5.47582	1.22291	-47.5459
5.47579	1.26355	-47.5466
5.4731	1.30302	-47.5479
5.46526	1.33956	-47.5489
5.45281	1.37229	-47.5496
5.43984	1.40299	-47.5498
5.42917	1.43502	-47.5491
5.41736	1.4678	-47.5517
5.39886	1.49539	-47.5641
5.3753	1.51651	-47.5827
5.35137	1.5366	-47.5984
5.32801	1.55844	-47.6077
5.30517	1.58153	-47.6129
5.28271	1.60519	-47.6162
5.25872	1.62725	-47.6184
5.23218	1.64622	-47.62
5.20565	1.66443	-47.6227
5.18201	1.68444	-47.6289
5.16125	1.70614	-47.6378
5.14269	1.72806	-47.6494
5.12365	1.74838	-47.6636
5.10602	1.77012	-47.676
5.09313	1.79578	-47.6857
5.07691	1.81967	-47.696
5.05474	1.84018	-47.7071
5.03232	1.86131	-47.7175
5.01346	1.886	-47.7259
4.99872	1.91387	-47.7339
4.98503	1.94182	-47.7444
4.97355	1.96986	-47.7579
4.96662	1.99845	-47.7742
4.96322	2.027	-47.7923
4.96189	2.05588	-47.8102
4.96219	2.08281	-47.8301
4.96373	2.10643	-47.8538
4.96438	2.12892	-47.8792
4.96579	2.14892	-47.9068
4.97084	2.16746	-47.9367
4.97846	2.19066	-47.964
4.98957	2.21729	-47.9879
5.00441	2.24435	-48.0086
5.02207	2.27251	-48.0228
5.04453	2.29764	-48.0323
5.06942	2.3191	-48.0402
5.09075	2.34286	-48.0451
5.10919	2.36875	-48.0486
5.12874	2.39339	-48.0521
5.14956	2.41702	-48.0555
5.17016	2.44097	-48.0582
5.19051	2.46541	-48.0598
5.21169	2.48963	-48.0594
5.23556	2.51204	-48.0572
5.25994	2.53416	-48.0532
5.28034	2.5597	-48.0461
5.29636	2.58849	-48.0387
5.30728	2.61952	-48.0341
5.31357	2.65182	-48.0308
5.31769	2.68411	-48.0274
5.32023	2.71642	-48.0239
5.32115	2.74851	-48.0193
5.31996	2.77972	-48.0118
5.31658	2.80989	-48.0022
5.31212	2.83946	-47.9922
5.30745	2.86903	-47.9827
5.30278	2.89915	-47.9739
5.30202	2.92968	-47.9661
5.31002	2.95897	-47.9645
5.3238	2.98591	-47.9743
5.33806	3.01151	-47.9909
5.35164	3.03657	-48.0095
5.36228	3.06257	-48.0292
5.36437	3.08917	-48.0499
5.36299	3.11526	-48.0712
5.36251	3.14396	-48.0872
5.35626	3.17552	-48.0961
5.34892	3.20728	-48.1015
5.34545	3.23867	-48.1056
5.34336	3.26963	-48.1089
5.3423	3.30038	-48.1116
5.34113	3.33098	-48.1147
5.33662	3.36041	-48.1216
5.33192	3.38927	-48.1309
5.33093	3.41813	-48.14
5.33038	3.44624	-48.1515
5.33215	3.47499	-48.1627
5.3361	3.50424	-48.173
5.33918	3.53294	-48.1843
5.34195	3.56153	-48.1961
5.34383	3.58943	-48.2092
5.34417	3.61594	-48.225
5.34349	3.64155	-48.242
5.34276	3.66647	-48.2597
5.3435	3.69114	-48.2771
5.34666	3.71711	-48.292
5.35162	3.74488	-48.3033
5.35723	3.77412	-48.3112
5.36323	3.8043	-48.3167
5.36716	3.83485	-48.3213
5.36493	3.86548	-48.3265
5.35777	3.89524	-48.3346
5.34763	3.92323	-48.3461
5.33695	3.95011	-48.36
5.33034	3.97753	-48.3754
5.32852	4.00618	-48.391
5.3302	4.03586	-48.4057
5.33334	4.06675	-48.4184
5.33609	4.09853	-48.4293
