# Supplementary material for: The Impact of Entropy on the Spatial Organization of Synaptonemal Complexes within the Cell Nucleus
Source: PLoS One. 2012 May 4;7(5):e36282. doi: 10.1371/journal.pone.0036282 (PMC3344857; doi:10.1371/journal.pone.0036282)
Supplement: Supporting Information S1 — Reconstructed SC coordinates. (ZIP) [file pone.0036282.s001.zip › SC_positions/Stack12/Stack12_SC06.xls]

## Sheet: Stack12_SC06
// Original File: X:/4Pi_Projects_data/Laura_R/2009_03_17_SYCP3_MLH1/Stack12.ims
// Generated by Bitplane Imaris x64 6.2.1 [Feb 11 2009]
neuron_name = "Filament 6"
6.48191	-3.08617	-47.0639
6.45921	-3.05292	-47.0833
6.43372	-3.0257	-47.1031
6.40871	-3.00285	-47.1229
6.38738	-2.97988	-47.1406
6.37026	-2.95662	-47.1574
6.35629	-2.93319	-47.1735
6.34247	-2.90903	-47.1869
6.32871	-2.88454	-47.1995
6.31534	-2.86124	-47.2142
6.29904	-2.84075	-47.2299
6.27869	-2.82131	-47.2424
6.25688	-2.80273	-47.2541
6.23419	-2.78641	-47.2671
6.20973	-2.77061	-47.2774
6.1844	-2.75462	-47.2855
6.15984	-2.73712	-47.2917
6.13606	-2.71847	-47.2969
6.11154	-2.70179	-47.3043
6.08691	-2.68499	-47.3109
6.06323	-2.66601	-47.3149
6.0402	-2.64601	-47.3175
6.01752	-2.62549	-47.3188
5.99506	-2.60464	-47.3194
5.97297	-2.58323	-47.3187
5.95121	-2.56102	-47.3157
5.92724	-2.54058	-47.3129
5.89893	-2.52402	-47.3123
5.86845	-2.50787	-47.313
5.83772	-2.48934	-47.3143
5.80652	-2.46892	-47.3172
5.77561	-2.44617	-47.322
5.74779	-2.41824	-47.3268
5.72305	-2.3875	-47.3361
5.70651	-2.36246	-47.3594
5.70004	-2.34753	-47.3927
5.69607	-2.33889	-47.426
5.69592	-2.32689	-47.4553
5.69706	-2.30654	-47.4776
5.69367	-2.28121	-47.4933
5.68603	-2.2564	-47.5087
5.67565	-2.23398	-47.5262
5.66471	-2.21139	-47.5427
5.65414	-2.18608	-47.5551
5.64279	-2.15991	-47.5659
5.62919	-2.13523	-47.5779
5.61349	-2.11189	-47.5905
5.59588	-2.08971	-47.6031
5.58177	-2.06458	-47.6132
5.57039	-2.03635	-47.6208
5.55381	-2.01008	-47.6282
5.53204	-1.9875	-47.6339
5.50659	-1.96799	-47.6376
5.48082	-1.9464	-47.6401
5.4539	-1.92331	-47.6418
5.42835	-1.89856	-47.6436
5.4153	-1.86662	-47.6473
5.41282	-1.83135	-47.6536
5.41259	-1.79771	-47.6623
5.41236	-1.76394	-47.6707
5.41233	-1.7316	-47.6822
5.41238	-1.70333	-47.7015
5.41252	-1.67428	-47.72
5.41389	-1.64331	-47.7353
5.41945	-1.61298	-47.7499
5.43131	-1.58342	-47.7607
5.44584	-1.55449	-47.7691
5.45813	-1.52498	-47.7769
5.46837	-1.49454	-47.7844
5.4799	-1.46462	-47.7926
5.49497	-1.43672	-47.8027
5.51294	-1.411	-47.8158
5.53218	-1.38796	-47.8343
5.5501	-1.36441	-47.8549
5.56538	-1.33632	-47.8652
5.57754	-1.30781	-47.8658
5.58688	-1.28223	-47.8688
5.59972	-1.25767	-47.8769
5.61931	-1.2308	-47.8844
5.64244	-1.20025	-47.8866
5.6667	-1.16921	-47.881
5.68789	-1.14257	-47.8643
5.70593	-1.12277	-47.8422
5.72714	-1.10677	-47.8277
5.75121	-1.0905	-47.8237
5.77407	-1.07265	-47.825
5.79362	-1.05096	-47.8286
5.81358	-1.0307	-47.8356
5.83863	-1.01783	-47.8472
5.86116	-1.00043	-47.8556
5.87917	-0.975503	-47.8594
5.90136	-0.954619	-47.8662
5.92673	-0.936263	-47.8709
5.95188	-0.916853	-47.8711
5.97831	-0.899593	-47.8758
6.0051	-0.882644	-47.8808
6.03155	-0.864231	-47.8817
6.05494	-0.843084	-47.8817
6.0715	-0.816315	-47.8807
6.08498	-0.786943	-47.8787
6.09883	-0.757956	-47.8764
6.11585	-0.731774	-47.873
6.13866	-0.710367	-47.8697
6.16315	-0.690094	-47.87
6.18791	-0.670801	-47.8745
6.21526	-0.65606	-47.8809
6.24465	-0.645771	-47.8899
6.27551	-0.638471	-47.9013
6.30898	-0.635705	-47.9145
6.34385	-0.631077	-47.9301
6.37883	-0.616805	-47.9408
6.41277	-0.598789	-47.9362
6.44102	-0.583708	-47.9182
6.46386	-0.571967	-47.8967
6.48699	-0.561453	-47.8794
6.51345	-0.553441	-47.8672
6.54147	-0.547193	-47.8566
6.56891	-0.540757	-47.8454
6.59621	-0.535124	-47.8345
6.62398	-0.53016	-47.826
6.65226	-0.525685	-47.8206
6.68045	-0.521297	-47.82
6.70716	-0.51401	-47.8251
6.73234	-0.502814	-47.8328
6.75782	-0.492446	-47.8419
6.78411	-0.483825	-47.852
6.81081	-0.47469	-47.8626
6.83817	-0.46412	-47.8724
6.86613	-0.451375	-47.8805
6.89509	-0.438501	-47.8867
6.92579	-0.429542	-47.891
6.95761	-0.424844	-47.8943
6.98935	-0.422038	-47.8981
7.02083	-0.420689	-47.9031
7.0524	-0.420533	-47.9083
7.08421	-0.42069	-47.913
7.11623	-0.421112	-47.918
7.14857	-0.421835	-47.9219
7.18142	-0.422804	-47.9231
7.21471	-0.42431	-47.9233
7.24834	-0.426366	-47.9239
7.282	-0.430044	-47.925
7.31445	-0.438432	-47.9275
7.34384	-0.452957	-47.9329
7.36956	-0.471535	-47.9421
7.39244	-0.491775	-47.954
7.41331	-0.512255	-47.9677
7.43523	-0.529048	-47.9829
7.46022	-0.540524	-47.9985
7.48535	-0.551636	-48.0149
7.50987	-0.565326	-48.03
7.53623	-0.577629	-48.0425
7.56471	-0.584711	-48.0545
7.59416	-0.58893	-48.0661
7.62409	-0.591911	-48.0773
7.65493	-0.592631	-48.0882
7.6875	-0.590432	-48.0965
7.72177	-0.588032	-48.1004
7.75573	-0.587207	-48.0972
7.78717	-0.583592	-48.0837
7.81549	-0.581742	-48.0626
7.84016	-0.585286	-48.0378
7.86274	-0.589445	-48.0131
7.88805	-0.598478	-47.9951
7.91599	-0.610146	-47.9786
7.94528	-0.61571	-47.9637
7.97776	-0.61861	-47.963
8.01128	-0.622825	-47.9707
8.04357	-0.627726	-47.9767
8.0752	-0.633421	-47.9813
8.1063	-0.64089	-47.9841
8.13716	-0.650404	-47.9849
8.16826	-0.660679	-47.9843
8.19673	-0.674488	-47.982
8.21871	-0.696939	-47.9816
8.23801	-0.722953	-47.9807
8.25739	-0.746529	-47.9711
8.27375	-0.771311	-47.9583
8.28868	-0.797394	-47.9476
8.30452	-0.822576	-47.9375
8.32115	-0.847543	-47.9287
8.33814	-0.871377	-47.9183
8.35625	-0.892894	-47.9054
8.37784	-0.911658	-47.8943
8.40218	-0.927646	-47.8829
8.42912	-0.937617	-47.8706
8.45905	-0.940997	-47.8609
8.48928	-0.945195	-47.8525
8.51902	-0.952446	-47.8443
8.54917	-0.960096	-47.8367
8.57908	-0.968267	-47.8282
8.60557	-0.980678	-47.8177
8.62854	-0.998807	-47.8075
8.65359	-1.01598	-47.8021
8.68287	-1.02698	-47.8007
8.71144	-1.03798	-47.7972
8.73628	-1.05494	-47.7908
8.76118	-1.07286	-47.7864
8.78756	-1.08943	-47.7848
8.814	-1.10626	-47.785
8.8406	-1.12283	-47.7887
8.86589	-1.14075	-47.795
8.88827	-1.16172	-47.8031
8.9097	-1.18322	-47.8135
8.93253	-1.20238	-47.8263
8.95734	-1.21827	-47.8396
8.98462	-1.22974	-47.8526
9.013	-1.23869	-47.8661
9.04083	-1.24912	-47.8792
9.06881	-1.26142	-47.8894
9.09819	-1.27215	-47.896
9.12875	-1.28024	-47.899
9.1592	-1.28802	-47.8998
9.18873	-1.29628	-47.9013
9.21673	-1.30409	-47.9063
9.24224	-1.31104	-47.9173
9.26581	-1.31599	-47.9327
9.28801	-1.31861	-47.9516
9.30984	-1.32091	-47.9737
9.33511	-1.32393	-47.9944
9.36473	-1.32826	-48.0107
9.39669	-1.33247	-48.0231
9.42988	-1.33545	-48.0315
9.46359	-1.3392	-48.0365
9.49786	-1.34402	-48.0383
9.53283	-1.34899	-48.0366
9.56742	-1.35392	-48.0308
9.59913	-1.3617	-48.0204
9.62861	-1.37212	-48.0094
9.65977	-1.37851	-48.0039
9.6924	-1.38217	-48.0011
9.7246	-1.38742	-47.9971
9.75668	-1.3919	-47.9935
9.78876	-1.39417	-47.9906
9.82067	-1.39503	-47.9875
9.85227	-1.39377	-47.9839
9.88342	-1.38912	-47.9798
9.91406	-1.38233	-47.9752
9.9435	-1.37551	-47.9669
9.97177	-1.36811	-47.9553
10.0001	-1.35853	-47.9461
10.0291	-1.3484	-47.9404
10.0585	-1.34014	-47.9351
10.0875	-1.33247	-47.9284
10.1158	-1.32352	-47.9199
10.1443	-1.31527	-47.9128
10.1744	-1.31044	-47.911
10.2057	-1.30827	-47.9124
10.237	-1.30675	-47.9133
10.268	-1.30479	-47.9131
10.2989	-1.30288	-47.9136
10.3293	-1.30269	-47.9163
10.3591	-1.30311	-47.9207
10.3881	-1.30118	-47.9261
10.4164	-1.29676	-47.9326
10.4451	-1.29111	-47.9385
10.4752	-1.28502	-47.9419
10.5066	-1.27879	-47.9428
10.5385	-1.27246	-47.9414
10.5699	-1.26665	-47.9364
10.6004	-1.2616	-47.9289
10.63	-1.25662	-47.9213
10.6592	-1.25174	-47.9146
10.6886	-1.24787	-47.9084
10.7181	-1.24509	-47.9024
10.7479	-1.24275	-47.8976
10.7778	-1.2404	-47.8941
10.8077	-1.2376	-47.8917
10.8378	-1.23468	-47.891
10.8682	-1.23261	-47.8921
10.8988	-1.23193	-47.8948
10.9291	-1.22937	-47.8978
10.9586	-1.22163	-47.8995
10.9879	-1.21235	-47.9003
11.0173	-1.20444	-47.9015
11.0468	-1.1973	-47.9033
11.0764	-1.19069	-47.905
