# Supplementary material for: The Impact of Entropy on the Spatial Organization of Synaptonemal Complexes within the Cell Nucleus
Source: PLoS One. 2012 May 4;7(5):e36282. doi: 10.1371/journal.pone.0036282 (PMC3344857; doi:10.1371/journal.pone.0036282)
Supplement: Supporting Information S1 — Reconstructed SC coordinates. (ZIP) [file pone.0036282.s001.zip › SC_positions/Stack12/Stack12_SC01.xls]

## Sheet: Stack12_SC01
// Original File: X:/4Pi_Projects_data/Laura_R/2009_03_17_SYCP3_MLH1/Stack12.ims
// Generated by Bitplane Imaris x64 6.2.1 [Feb 11 2009]
neuron_name = "Filament 1"
3.45902	-2.1457	-50.9208
3.48237	-2.12452	-50.9256
3.50354	-2.10002	-50.9313
3.5234	-2.07035	-50.9367
3.54544	-2.04225	-50.9318
3.56897	-2.02477	-50.91
3.58972	-2.01382	-50.8813
3.6071	-2.00185	-50.8554
3.62321	-1.98807	-50.832
3.64005	-1.97384	-50.8101
3.65774	-1.96001	-50.7887
3.67422	-1.94711	-50.7657
3.68959	-1.93447	-50.7416
3.70583	-1.92045	-50.7187
3.72163	-1.90427	-50.6964
3.73557	-1.8855	-50.674
3.74495	-1.86876	-50.6481
3.75009	-1.85231	-50.6246
3.7557	-1.82658	-50.6127
3.75911	-1.79657	-50.6011
3.75915	-1.76835	-50.5857
3.75763	-1.73999	-50.5721
3.75482	-1.71144	-50.5596
3.75025	-1.68276	-50.5474
3.74236	-1.65365	-50.5357
3.73238	-1.62362	-50.5245
3.72393	-1.59426	-50.5105
3.72007	-1.56842	-50.4899
3.71903	-1.54539	-50.466
3.71806	-1.52267	-50.4432
3.71739	-1.50005	-50.4213
3.71816	-1.47814	-50.3985
3.72057	-1.45636	-50.3751
3.72483	-1.43493	-50.3514
3.73207	-1.41502	-50.3274
3.74029	-1.39531	-50.3041
3.74895	-1.37503	-50.2824
3.76153	-1.35521	-50.2629
3.77701	-1.33519	-50.2454
3.79273	-1.31393	-50.2295
3.80729	-1.29176	-50.2135
3.82222	-1.27005	-50.1982
3.83988	-1.24951	-50.1853
3.85861	-1.22986	-50.1724
3.87858	-1.21155	-50.1588
3.90017	-1.1951	-50.1442
3.92248	-1.18007	-50.1282
3.94517	-1.1653	-50.1119
3.96548	-1.14944	-50.0941
3.98343	-1.13275	-50.0749
4.0037	-1.11678	-50.0578
4.02678	-1.10263	-50.0426
4.05072	-1.09043	-50.027
4.07587	-1.07976	-50.0119
4.10276	-1.07063	-49.9987
4.13103	-1.06169	-49.9882
4.16014	-1.05143	-49.9812
4.18857	-1.03893	-49.975
4.2143	-1.02278	-49.967
4.23719	-1.00326	-49.9581
4.2588	-0.982344	-49.9497
4.28087	-0.961933	-49.9421
4.30315	-0.94176	-49.9349
4.3246	-0.920654	-49.9278
4.34716	-0.900759	-49.9204
4.36973	-0.881269	-49.9127
4.38819	-0.857815	-49.905
4.40391	-0.832479	-49.8953
4.41892	-0.808273	-49.8817
4.43438	-0.784327	-49.8671
4.45036	-0.758588	-49.8565
4.46737	-0.73177	-49.8518
4.48892	-0.707849	-49.8503
4.51303	-0.685612	-49.8499
4.53608	-0.661757	-49.8498
4.55911	-0.636747	-49.8499
4.5836	-0.612034	-49.8501
4.60861	-0.587707	-49.8523
4.63209	-0.563741	-49.8599
4.65425	-0.541065	-49.8721
4.6757	-0.519654	-49.8855
4.69682	-0.499145	-49.8994
4.71817	-0.479327	-49.9136
4.74093	-0.461428	-49.9279
4.76453	-0.446086	-49.943
4.78552	-0.430837	-49.9606
4.80388	-0.414828	-49.9792
4.82101	-0.398418	-49.997
4.83737	-0.381349	-50.0141
4.85387	-0.363417	-50.0296
4.87073	-0.344076	-50.043
4.88768	-0.322826	-50.0538
4.90467	-0.299668	-50.0618
4.92083	-0.275116	-50.0693
4.93568	-0.250646	-50.0804
4.95037	-0.227503	-50.0954
4.96506	-0.205221	-50.1124
4.98189	-0.184585	-50.1289
5.00273	-0.165464	-50.1428
5.02455	-0.148288	-50.1574
5.04566	-0.134883	-50.1759
5.06592	-0.123486	-50.1959
5.08398	-0.113279	-50.2178
5.0993	-0.102458	-50.2415
5.11278	-0.0906013	-50.2662
5.12263	-0.0792569	-50.2932
5.13147	-0.0645436	-50.3178
5.14704	-0.0460275	-50.3367
5.16431	-0.0250586	-50.3532
5.17737	8.20747e-05	-50.3671
5.1883	0.0277831	-50.3787
5.20056	0.0542312	-50.3911
5.21721	0.0775661	-50.4046
5.23637	0.0990282	-50.4192
5.25576	0.121632	-50.4312
5.27577	0.14698	-50.4369
5.29828	0.172772	-50.4402
5.32434	0.197661	-50.4439
5.35258	0.223525	-50.448
5.37397	0.254031	-50.4537
5.38048	0.290165	-50.4606
5.37912	0.326796	-50.4672
5.3768	0.360807	-50.4733
5.37413	0.392759	-50.479
5.37228	0.42304	-50.4844
5.37139	0.452172	-50.4888
5.37024	0.480517	-50.493
5.36963	0.508318	-50.4978
5.37337	0.536481	-50.4985
5.37904	0.565398	-50.4981
5.38048	0.594674	-50.5055
5.37968	0.624495	-50.5144
5.37994	0.65475	-50.5208
5.3801	0.684677	-50.5276
5.37961	0.713705	-50.5358
5.37854	0.742072	-50.5452
5.37711	0.770275	-50.555
5.37637	0.798416	-50.5658
5.37626	0.827043	-50.5764
5.37611	0.856716	-50.5858
5.37698	0.887249	-50.5945
5.37943	0.918357	-50.6036
5.3809	0.949913	-50.6128
5.37926	0.980363	-50.6246
5.37701	1.00835	-50.6417
5.37648	1.03581	-50.6602
5.37689	1.06152	-50.6806
5.37765	1.0834	-50.7062
5.37857	1.10553	-50.7344
5.3808	1.12964	-50.7647
5.38042	1.14771	-50.7995
5.36992	1.15386	-50.8374
5.35067	1.1548	-50.8726
5.32602	1.15625	-50.9011
5.29878	1.15792	-50.9251
5.27393	1.15943	-50.95
5.25169	1.1599	-50.9764
5.2289	1.1596	-51.0016
5.20575	1.15909	-51.026
5.18334	1.15863	-51.0512
5.16057	1.15854	-51.0768
5.13684	1.15421	-51.1006
5.11304	1.14031	-51.12
5.0914	1.11968	-51.137
5.07358	1.09629	-51.154
5.05886	1.07184	-51.1716
5.04468	1.04832	-51.1892
5.02978	1.02621	-51.2067
5.01211	1.00469	-51.2208
4.99316	0.98535	-51.2342
4.97661	0.969143	-51.2533
4.95894	0.952349	-51.2719
4.93911	0.933513	-51.2861
4.91887	0.914644	-51.2995
4.89764	0.896902	-51.3129
4.87617	0.879275	-51.3266
4.85476	0.859942	-51.3392
4.84066	0.83888	-51.3553
4.83328	0.818409	-51.3774
4.81997	0.799011	-51.3984
4.80607	0.780115	-51.4193
4.79616	0.763539	-51.4437
4.78328	0.749004	-51.4676
4.76651	0.735299	-51.4893
4.74789	0.722827	-51.51
4.72894	0.711093	-51.531
4.70896	0.699338	-51.5514
4.68775	0.687358	-51.571
4.67385	0.674736	-51.5929
4.67296	0.662471	-51.6192
4.67596	0.654122	-51.6484
4.67714	0.65079	-51.6789
