# Supplementary material for: The Impact of Entropy on the Spatial Organization of Synaptonemal Complexes within the Cell Nucleus
Source: PLoS One. 2012 May 4;7(5):e36282. doi: 10.1371/journal.pone.0036282 (PMC3344857; doi:10.1371/journal.pone.0036282)
Supplement: Supporting Information S1 — Reconstructed SC coordinates. (ZIP) [file pone.0036282.s001.zip › SC_positions/Stack12/Stack12_SC13.xls]

## Sheet: Stack12_SC13
// Original File: X:/4Pi_Projects_data/Laura_R/2009_03_17_SYCP3_MLH1/Stack12.ims
// Generated by Bitplane Imaris x64 6.2.1 [Feb 11 2009]
neuron_name = "Filament 13"
6.6871	4.40698	-48.9319
6.67206	4.37137	-48.9281
6.66107	4.3356	-48.9299
6.65592	4.3006	-48.9315
6.65572	4.26724	-48.9313
6.65597	4.2356	-48.9316
6.65484	4.20536	-48.9332
6.65465	4.1763	-48.9368
6.65604	4.14821	-48.9429
6.65834	4.12029	-48.95
6.66116	4.0914	-48.9561
6.66407	4.06087	-48.9598
6.66662	4.02858	-48.9611
6.6685	3.99453	-48.961
6.66922	3.95876	-48.9608
6.66765	3.92162	-48.9608
6.6625	3.88394	-48.9608
6.6528	3.84677	-48.9607
6.64177	3.80902	-48.961
6.63353	3.77328	-48.954
6.6261	3.7462	-48.9322
6.61768	3.72613	-48.9047
6.60891	3.70689	-48.8805
6.59845	3.68751	-48.8593
6.58533	3.66907	-48.8399
6.57189	3.64922	-48.8224
6.55924	3.62744	-48.8059
6.54724	3.6052	-48.789
6.53731	3.58126	-48.773
6.52904	3.55566	-48.758
6.52083	3.52944	-48.7434
6.5129	3.50244	-48.7293
6.50561	3.47568	-48.7141
6.49793	3.45059	-48.6957
6.4897	3.42854	-48.6735
6.48185	3.40856	-48.6487
6.47489	3.38785	-48.6238
6.4681	3.36577	-48.6001
6.46176	3.34054	-48.5801
6.45833	3.31135	-48.565
6.45887	3.27962	-48.5544
6.46263	3.24678	-48.5452
6.471	3.21581	-48.5329
6.48548	3.1881	-48.5184
6.50279	3.16161	-48.5051
6.51968	3.13539	-48.4928
6.53673	3.11044	-48.48
6.55483	3.08671	-48.4674
6.57375	3.06339	-48.4562
6.59267	3.03978	-48.4462
6.6096	3.0173	-48.4335
6.62324	2.99764	-48.415
6.63565	2.97903	-48.3949
6.64892	2.95983	-48.3773
6.66344	2.94025	-48.3617
6.67925	2.92022	-48.3478
6.69592	2.89956	-48.3349
6.7128	2.87786	-48.3228
6.72969	2.85493	-48.3119
6.74706	2.83137	-48.3017
6.76503	2.80802	-48.2908
6.78212	2.78484	-48.2775
6.79448	2.75998	-48.2621
6.80145	2.73519	-48.243
6.80631	2.71109	-48.2218
6.81015	2.68354	-48.2053
6.81388	2.65454	-48.191
6.81897	2.62631	-48.1765
6.82611	2.59723	-48.1666
6.83521	2.56752	-48.164
6.84421	2.5377	-48.1651
6.85123	2.50782	-48.164
6.85708	2.47799	-48.1608
6.86422	2.44963	-48.1546
6.87377	2.42357	-48.1433
6.88461	2.39844	-48.1298
6.89628	2.37393	-48.1159
6.91213	2.35279	-48.1018
6.93405	2.33544	-48.0894
6.95792	2.31803	-48.0778
6.98153	2.29962	-48.0651
7.00575	2.28148	-48.0509
7.02586	2.26274	-48.0329
7.03495	2.24201	-48.0094
7.0355	2.21809	-47.9852
7.03465	2.19082	-47.9649
7.03457	2.16097	-47.949
7.03476	2.13028	-47.9358
7.03493	2.10317	-47.9179
7.03502	2.07975	-47.8943
7.03493	2.05496	-47.8715
7.03451	2.02777	-47.8513
7.03381	1.99874	-47.8338
7.03296	1.96721	-47.8206
7.03146	1.93374	-47.8116
7.02742	1.89943	-47.8053
7.01731	1.86623	-47.801
6.99842	1.83755	-47.7981
6.9741	1.81332	-47.7955
6.9508	1.78925	-47.793
6.93024	1.76359	-47.7908
6.91095	1.73741	-47.7888
6.89241	1.71125	-47.7867
6.87433	1.68544	-47.7836
6.85662	1.66011	-47.7786
6.83818	1.63556	-47.7714
6.82089	1.61084	-47.7612
6.80565	1.58676	-47.7469
6.78755	1.56634	-47.7309
6.76998	1.54544	-47.7156
6.75285	1.52254	-47.7042
6.7314	1.49973	-47.6995
6.71161	1.47285	-47.697
6.69335	1.44264	-47.6972
6.67263	1.41619	-47.6963
6.65166	1.3972	-47.6858
6.63435	1.38079	-47.6746
6.62406	1.36038	-47.6688
6.61865	1.33575	-47.6625
6.61215	1.30783	-47.655
6.60262	1.27689	-47.6463
6.59313	1.24435	-47.6321
6.58332	1.21258	-47.6121
6.56982	1.18274	-47.5907
6.55367	1.15461	-47.5693
6.53724	1.12831	-47.5454
6.52182	1.10412	-47.5175
6.50847	1.08482	-47.484
6.49604	1.07502	-47.4468
6.48337	1.0729	-47.4099
6.46945	1.07031	-47.3752
6.45149	1.06624	-47.344
6.42703	1.06487	-47.3175
6.39683	1.06555	-47.2957
6.36749	1.06588	-47.2727
6.34649	1.06571	-47.2432
6.33542	1.06565	-47.2088
6.33151	1.06564	-47.1731
6.33024	1.0651	-47.1375
6.32946	1.06467	-47.1023
6.32957	1.06544	-47.0669
6.32979	1.06623	-47.0311
6.3297	1.0663	-46.9948
6.32966	1.06632	-46.957
6.32949	1.06478	-46.916
6.33111	1.07005	-46.8762
6.33955	1.09292	-46.8464
6.35582	1.12313	-46.8262
6.3761	1.14716	-46.8079
6.39759	1.16592	-46.7896
6.41967	1.18181	-46.7713
6.44087	1.19674	-46.7521
6.45966	1.21678	-46.7354
6.47624	1.23821	-46.7171
6.488	1.25438	-46.6916
6.49393	1.26448	-46.6611
6.49755	1.26945	-46.6286
6.50129	1.27237	-46.5962
6.50624	1.27415	-46.5641
6.51402	1.27561	-46.533
6.52512	1.27843	-46.503
6.54157	1.2832	-46.4774
6.56493	1.29072	-46.4586
6.58827	1.30058	-46.4398
6.60651	1.31069	-46.4162
6.62197	1.32044	-46.3902
6.63599	1.33008	-46.3637
6.64786	1.33952	-46.3365
6.65787	1.34773	-46.3086
6.66852	1.35501	-46.2811
6.68054	1.36387	-46.255
6.69261	1.37412	-46.2291
6.70526	1.38429	-46.2029
6.71753	1.39528	-46.1764
6.72743	1.40635	-46.1483
6.73616	1.41513	-46.1188
6.74453	1.42138	-46.0886
6.75211	1.42471	-46.0581
6.75946	1.42547	-46.0279
6.76768	1.42583	-45.9984
6.77725	1.42622	-45.9695
6.7875	1.42628	-45.9408
6.79798	1.4263	-45.9117
6.80899	1.42649	-45.882
6.82132	1.42567	-45.8518
6.83576	1.4228	-45.8217
6.84808	1.42261	-45.7915
6.85301	1.4286	-45.7607
6.85343	1.43489	-45.7302
6.85352	1.43648	-45.7005
6.85364	1.43458	-45.6711
