# Supplementary material for: The Impact of Entropy on the Spatial Organization of Synaptonemal Complexes within the Cell Nucleus
Source: PLoS One. 2012 May 4;7(5):e36282. doi: 10.1371/journal.pone.0036282 (PMC3344857; doi:10.1371/journal.pone.0036282)
Supplement: Supporting Information S1 — Reconstructed SC coordinates. (ZIP) [file pone.0036282.s001.zip › SC_positions/Stack12/Stack12_SC05.xls]

## Sheet: Stack12_SC05
// Original File: X:/4Pi_Projects_data/Laura_R/2009_03_17_SYCP3_MLH1/Stack12.ims
// Generated by Bitplane Imaris x64 6.2.1 [Feb 11 2009]
neuron_name = "Filament 5"
8.84687	-2.46551	-47.3065
8.83969	-2.46272	-47.3505
8.82887	-2.45825	-47.3915
8.8094	-2.44948	-47.4234
8.78568	-2.43196	-47.4431
8.76735	-2.40582	-47.4569
8.75199	-2.37883	-47.4705
8.73542	-2.35459	-47.4842
8.7184	-2.33165	-47.4979
8.70151	-2.30948	-47.5124
8.68377	-2.28872	-47.5274
8.66499	-2.26957	-47.5429
8.64701	-2.25064	-47.5595
8.63033	-2.2313	-47.5769
8.61447	-2.21141	-47.5947
8.60004	-2.19233	-47.6148
8.58644	-2.17467	-47.6371
8.57174	-2.15503	-47.6577
8.55576	-2.13479	-47.6774
8.53846	-2.1167	-47.6983
8.52017	-2.09873	-47.7187
8.50119	-2.08293	-47.7396
8.48166	-2.0707	-47.762
8.46206	-2.05918	-47.785
8.44343	-2.04826	-47.8096
8.42642	-2.04083	-47.8375
8.4102	-2.03742	-47.8671
8.39376	-2.03626	-47.8959
8.37725	-2.03853	-47.9225
8.36237	-2.04041	-47.9482
8.34426	-2.03445	-47.9694
8.31881	-2.02068	-47.9843
8.28996	-2.00974	-47.9988
8.25868	-2.00957	-48.0135
8.22505	-2.01257	-48.0255
8.19321	-2.01544	-48.0388
8.16519	-2.0224	-48.0572
8.13984	-2.03331	-48.0769
8.11686	-2.04665	-48.0968
8.09447	-2.05931	-48.1169
8.07287	-2.06994	-48.1378
8.05446	-2.07974	-48.1613
8.03595	-2.08871	-48.1845
8.01394	-2.09702	-48.2044
7.98916	-2.10418	-48.2217
7.96308	-2.10871	-48.2382
7.93637	-2.11123	-48.2542
7.90826	-2.11361	-48.2671
7.87931	-2.11718	-48.2775
7.85071	-2.12294	-48.2871
7.82253	-2.13135	-48.2956
7.79481	-2.14245	-48.3032
7.76677	-2.15393	-48.3099
7.73749	-2.16298	-48.3156
7.70762	-2.17044	-48.3212
7.67785	-2.17728	-48.3271
7.64813	-2.18307	-48.3332
7.61841	-2.18761	-48.3393
7.58854	-2.19058	-48.3446
7.5583	-2.19192	-48.3485
7.52756	-2.1922	-48.3509
7.49637	-2.19269	-48.3527
7.46494	-2.19451	-48.3546
7.43351	-2.19769	-48.3567
7.40221	-2.20105	-48.3585
7.37104	-2.20321	-48.3596
7.3399	-2.20335	-48.3597
7.30934	-2.20449	-48.3613
7.27992	-2.21013	-48.3675
7.25068	-2.21809	-48.3735
7.22088	-2.22675	-48.3752
7.19038	-2.23377	-48.3762
7.15936	-2.23819	-48.3795
7.1286	-2.24385	-48.3816
7.09872	-2.25237	-48.3801
7.06995	-2.26354	-48.3779
7.0414	-2.27494	-48.3751
7.01229	-2.28484	-48.3709
6.98246	-2.29393	-48.3667
6.9517	-2.30204	-48.3633
6.92144	-2.31225	-48.3607
6.89331	-2.32781	-48.3589
6.86793	-2.34756	-48.3572
6.8444	-2.36895	-48.3554
6.82103	-2.39016	-48.3541
6.79956	-2.41297	-48.3528
6.78056	-2.43805	-48.3527
6.76379	-2.4645	-48.3534
6.74895	-2.49194	-48.3534
6.73308	-2.51884	-48.3546
6.71595	-2.54528	-48.3571
6.69953	-2.57259	-48.3593
6.6832	-2.60049	-48.3606
6.66432	-2.62697	-48.3638
6.64737	-2.65407	-48.3687
6.63804	-2.68468	-48.3726
6.6307	-2.71518	-48.3798
6.62194	-2.7435	-48.3919
6.61588	-2.77232	-48.4039
6.61212	-2.80188	-48.4148
6.60864	-2.83116	-48.426
6.60599	-2.86036	-48.4377
6.60322	-2.88851	-48.4518
6.59895	-2.91468	-48.4698
6.59236	-2.94051	-48.4887
6.5843	-2.96406	-48.5101
6.5755	-2.98545	-48.534
6.56316	-3.00981	-48.5536
6.54718	-3.03303	-48.5728
6.52976	-3.04971	-48.597
6.5095	-3.06175	-48.6221
6.48435	-3.07281	-48.6442
6.45473	-3.08057	-48.6636
6.42186	-3.0805	-48.6827
6.39606	-3.07984	-48.7068
6.38785	-3.08476	-48.7404
6.38867	-3.09038	-48.7778
6.38941	-3.09418	-48.8137
6.39006	-3.09748	-48.8487
6.39041	-3.10004	-48.8832
6.39115	-3.09958	-48.9167
6.39267	-3.09324	-48.9487
6.39304	-3.08171	-48.9791
6.39185	-3.06593	-49.0073
6.39096	-3.04658	-49.0336
6.39083	-3.02652	-49.0604
6.39098	-3.00685	-49.0887
6.39098	-2.98351	-49.115
6.39042	-2.95528	-49.1382
6.39029	-2.92843	-49.1644
6.39387	-2.90503	-49.1946
6.40775	-2.88409	-49.2221
6.43306	-2.86675	-49.2451
6.46118	-2.85405	-49.2699
6.48883	-2.84429	-49.2972
6.51815	-2.83711	-49.3246
6.55027	-2.83043	-49.3473
6.58571	-2.81926	-49.3582
6.62195	-2.80686	-49.3604
6.65657	-2.79695	-49.3598
6.6891	-2.78822	-49.3575
6.71989	-2.77999	-49.3551
6.74983	-2.7724	-49.3533
6.77957	-2.76587	-49.3524
6.80949	-2.76086	-49.3531
6.83961	-2.75765	-49.3549
6.86968	-2.75597	-49.3566
6.8995	-2.75509	-49.3577
6.9293	-2.75441	-49.3585
6.95958	-2.75356	-49.3591
6.99076	-2.75313	-49.3595
7.02263	-2.75546	-49.3595
7.05455	-2.76137	-49.3593
7.08605	-2.76891	-49.3591
7.11692	-2.7768	-49.3591
7.14735	-2.78456	-49.3593
7.17787	-2.79187	-49.3595
7.20876	-2.79964	-49.3595
7.23974	-2.81009	-49.3595
7.27137	-2.82238	-49.3595
7.3021	-2.8377	-49.3598
7.33059	-2.85824	-49.3601
7.35912	-2.87843	-49.3567
7.38519	-2.89526	-49.3435
7.40757	-2.91007	-49.3243
7.42917	-2.92511	-49.3073
7.44983	-2.94232	-49.293
7.47078	-2.95994	-49.2809
7.49335	-2.9766	-49.271
7.51638	-2.99335	-49.2627
7.53896	-3.01145	-49.2557
7.5614	-3.03045	-49.2494
7.58422	-3.04958	-49.2434
7.60755	-3.06863	-49.2376
7.63149	-3.08738	-49.2323
7.656	-3.10589	-49.2279
7.68089	-3.12447	-49.2248
7.70597	-3.1434	-49.2235
7.73009	-3.16385	-49.2238
7.75153	-3.18731	-49.2251
7.77053	-3.21293	-49.2248
7.78735	-3.23966	-49.2221
7.80129	-3.26765	-49.2188
7.8127	-3.29644	-49.2147
7.82144	-3.32621	-49.2106
7.83074	-3.35571	-49.2061
7.84456	-3.38326	-49.1999
7.85931	-3.41064	-49.1944
7.87177	-3.43925	-49.1908
7.88306	-3.46822	-49.188
7.89473	-3.49665	-49.1852
7.9076	-3.52422	-49.1821
7.92157	-3.55127	-49.1794
7.93607	-3.57848	-49.1783
7.95231	-3.60516	-49.1792
7.97171	-3.63047	-49.1806
7.99158	-3.65611	-49.1803
8.01219	-3.68077	-49.1783
8.03591	-3.70192	-49.1748
8.0599	-3.72202	-49.168
8.08262	-3.74229	-49.1586
8.10666	-3.75994	-49.1492
8.13276	-3.77497	-49.1413
8.15904	-3.7902	-49.1351
8.18413	-3.80734	-49.129
8.20951	-3.82439	-49.1211
8.23567	-3.84107	-49.1174
8.25815	-3.86249	-49.1215
8.27555	-3.88873	-49.1243
8.29034	-3.91626	-49.1255
8.3031	-3.94456	-49.129
8.31423	-3.97352	-49.1328
