# Supplementary material for: The Impact of Entropy on the Spatial Organization of Synaptonemal Complexes within the Cell Nucleus
Source: PLoS One. 2012 May 4;7(5):e36282. doi: 10.1371/journal.pone.0036282 (PMC3344857; doi:10.1371/journal.pone.0036282)
Supplement: Supporting Information S1 — Reconstructed SC coordinates. (ZIP) [file pone.0036282.s001.zip › SC_positions/Stack12/Stack12_SC03.xls]

## Sheet: Stack12_SC03
// Original File: X:/4Pi_Projects_data/Laura_R/2009_03_17_SYCP3_MLH1/Stack12.ims
// Generated by Bitplane Imaris x64 6.2.1 [Feb 11 2009]
neuron_name = "Filament 3"
4.00854	2.21675	-51.3985
4.41731	2.15753	-51.2068
4.83338	2.1866	-50.9768
5.2888	2.26207	-50.7622
5.72469	2.37849	-50.5936
6.03219	2.61474	-50.5399
6.20549	2.97461	-50.5476
6.28577	3.35236	-50.4402
6.22033	3.5717	-50.1796
5.98554	3.47368	-49.8577
5.70181	3.15692	-49.574
5.44232	2.8677	-49.3747
5.14133	2.68451	-49.2751
4.7734	2.54667	-49.3057
4.47065	2.41385	-49.4667
4.32638	2.29316	-49.7197
4.23902	2.25982	-50.0876
4.09774	2.34854	-50.4479
3.92915	2.46633	-50.6012
