# Supplementary material for: The Impact of Entropy on the Spatial Organization of Synaptonemal Complexes within the Cell Nucleus
Source: PLoS One. 2012 May 4;7(5):e36282. doi: 10.1371/journal.pone.0036282 (PMC3344857; doi:10.1371/journal.pone.0036282)
Supplement: Supporting Information S1 — Reconstructed SC coordinates. (ZIP) [file pone.0036282.s001.zip › SC_positions/Stack12/Stack12_SC18.xls]

## Sheet: Stack12_SC18
// Original File: X:/4Pi_Projects_data/Laura_R/2009_03_17_SYCP3_MLH1/Stack12.ims
// Generated by Bitplane Imaris x64 6.2.1 [Feb 11 2009]
neuron_name = "Filament 18"
8.62267	3.97196	-50.1062
8.63359	3.94143	-50.1026
8.64	3.91123	-50.0984
8.63578	3.88181	-50.0934
8.62328	3.85366	-50.0874
8.60858	3.82593	-50.0849
8.59491	3.79641	-50.0841
8.58262	3.76553	-50.083
8.57634	3.73481	-50.09
8.57792	3.70371	-50.101
8.57918	3.67229	-50.1078
8.57929	3.6407	-50.1104
8.58095	3.60912	-50.1113
8.5816	3.57815	-50.1139
8.57972	3.54781	-50.1185
8.57596	3.51799	-50.1251
8.57111	3.48846	-50.1337
8.56522	3.45876	-50.1437
8.55813	3.42824	-50.1524
8.55186	3.39753	-50.1526
8.54882	3.36789	-50.1406
8.54766	3.33897	-50.1236
8.54722	3.30953	-50.1085
8.54796	3.27919	-50.0961
8.54889	3.24827	-50.086
8.5491	3.2169	-50.0783
8.54974	3.18535	-50.0722
8.55167	3.15382	-50.0668
8.5545	3.12222	-50.0623
8.55808	3.09083	-50.0578
8.56296	3.06031	-50.0513
8.56953	3.03108	-50.0417
8.57539	3.00297	-50.029
8.57807	2.97518	-50.0143
8.57901	2.94665	-50
8.57925	2.91781	-49.986
8.57789	2.89171	-49.9688
8.57469	2.87057	-49.9461
8.57127	2.85084	-49.9216
8.56925	2.82811	-49.9003
8.5669	2.80633	-49.879
8.56329	2.78832	-49.8549
8.55992	2.76928	-49.8318
8.55647	2.74782	-49.8109
8.55228	2.72651	-49.7901
8.54797	2.7052	-49.7691
8.5428	2.68387	-49.7483
8.53577	2.66515	-49.7256
8.52702	2.64893	-49.7012
8.51665	2.63363	-49.6768
8.50593	2.61858	-49.6521
8.49601	2.60326	-49.6271
8.48674	2.58775	-49.6014
8.47731	2.5718	-49.5756
8.46385	2.55566	-49.5514
8.45	2.53506	-49.5331
8.44246	2.50694	-49.5204
8.43453	2.47822	-49.5071
8.4226	2.45258	-49.4912
8.40892	2.42812	-49.4751
8.39285	2.40466	-49.46
8.37327	2.38429	-49.4455
8.34922	2.36815	-49.4328
8.32317	2.35407	-49.4211
8.29757	2.34033	-49.4087
8.27238	2.32723	-49.3949
8.24756	2.31506	-49.3795
8.22462	2.30139	-49.3631
8.20477	2.28401	-49.3464
8.186	2.2648	-49.3298
8.16447	2.24694	-49.3141
8.13886	2.23146	-49.2982
8.11052	2.21559	-49.2819
8.08466	2.19399	-49.2651
8.07135	2.17043	-49.2398
8.07081	2.14845	-49.208
8.07253	2.12028	-49.1847
8.07265	2.08709	-49.1698
8.0726	2.0549	-49.1568
8.0726	2.023	-49.1458
8.07262	1.99061	-49.1363
8.07266	1.95757	-49.1264
8.07249	1.92571	-49.1121
8.07187	1.89828	-49.0893
8.07709	1.87618	-49.0623
8.09349	1.85592	-49.0392
8.11378	1.83359	-49.0211
8.13202	1.81056	-49.0036
8.14884	1.78917	-48.9841
8.15964	1.7642	-48.9686
8.1652	1.73485	-48.9578
8.17413	1.70916	-48.9408
8.18716	1.68545	-48.9227
8.20363	1.66174	-48.9102
8.21734	1.6382	-48.8996
8.22367	1.61379	-48.8892
8.22834	1.59321	-48.8739
8.23375	1.57575	-48.853
8.23936	1.55467	-48.832
8.244	1.52681	-48.8118
8.25567	1.49973	-48.7884
8.28264	1.47972	-48.765
8.31586	1.45837	-48.7523
8.34634	1.43136	-48.7497
8.37595	1.40597	-48.7481
8.40626	1.38414	-48.7456
8.437	1.36399	-48.7441
8.4696	1.34838	-48.7435
8.49963	1.33235	-48.7433
8.52255	1.30807	-48.7434
8.54556	1.28292	-48.7435
8.57252	1.26281	-48.744
8.60004	1.24434	-48.7448
8.62781	1.22669	-48.7456
8.65703	1.2111	-48.7461
8.68811	1.19884	-48.7463
8.72079	1.19132	-48.7463
8.75427	1.18828	-48.7462
8.78775	1.18731	-48.7458
8.82103	1.18694	-48.7454
8.85416	1.18724	-48.7463
8.88719	1.18757	-48.7494
8.92001	1.18753	-48.7552
8.95269	1.18819	-48.7626
8.98549	1.19075	-48.7696
9.01788	1.19731	-48.7752
9.04887	1.20836	-48.7813
9.07775	1.22225	-48.7893
9.10455	1.23854	-48.7962
9.13046	1.25517	-48.8008
9.1567	1.26952	-48.803
9.18375	1.28073	-48.8016
9.2118	1.2883	-48.7961
9.24085	1.29224	-48.7867
9.27083	1.29308	-48.7741
9.30202	1.29268	-48.7608
9.33477	1.29361	-48.7512
9.36824	1.29703	-48.7472
9.40099	1.30246	-48.7464
9.43273	1.3093	-48.7463
9.46426	1.31777	-48.7459
9.49694	1.32758	-48.7448
9.52886	1.3417	-48.746
9.55499	1.36225	-48.7567
9.57566	1.38368	-48.7777
9.5941	1.4074	-48.7958
9.61278	1.4336	-48.8076
9.63553	1.45273	-48.8225
9.66255	1.4655	-48.8372
9.69104	1.47739	-48.8475
9.71944	1.48839	-48.8571
9.74674	1.49872	-48.8682
9.77245	1.51047	-48.8801
9.79731	1.52411	-48.8909
9.82243	1.53861	-48.8997
9.84908	1.5524	-48.9055
9.87801	1.56351	-48.9094
9.90775	1.57362	-48.9159
9.93744	1.58189	-48.9258
9.96765	1.58564	-48.9366
9.99824	1.58862	-48.9453
10.029	1.5935	-48.9511
10.0599	1.59843	-48.9565
10.0908	1.60231	-48.9623
10.1218	1.60763	-48.9649
10.1526	1.61396	-48.961
10.1832	1.61701	-48.9531
10.2142	1.61796	-48.9473
10.2453	1.61936	-48.9434
10.2757	1.62102	-48.939
10.3056	1.62343	-48.9329
10.3355	1.62578	-48.9274
10.3658	1.62756	-48.9273
10.3962	1.62988	-48.9304
10.4264	1.63262	-48.9346
10.456	1.636	-48.9412
10.485	1.64002	-48.9503
10.5134	1.64414	-48.9611
10.5412	1.64921	-48.9731
10.5683	1.65679	-48.9853
10.5947	1.6678	-48.9966
10.6205	1.68229	-49.0061
10.6465	1.69815	-49.0134
10.6735	1.71311	-49.019
10.7017	1.72641	-49.023
10.7306	1.738	-49.0258
10.759	1.75062	-49.0263
10.787	1.7638	-49.0244
10.8152	1.77625	-49.0212
10.8424	1.78995	-49.0159
10.8693	1.80414	-49.0088
10.8966	1.81704	-49.0006
10.9247	1.82805	-48.9924
10.9538	1.83732	-48.986
10.9839	1.84343	-48.9819
11.0148	1.84507	-48.9796
11.046	1.84389	-48.9784
11.0772	1.84137	-48.9777
11.1086	1.8384	-48.9771
11.14	1.83554	-48.9766
