# Supplementary material for: The Impact of Entropy on the Spatial Organization of Synaptonemal Complexes within the Cell Nucleus
Source: PLoS One. 2012 May 4;7(5):e36282. doi: 10.1371/journal.pone.0036282 (PMC3344857; doi:10.1371/journal.pone.0036282)
Supplement: Supporting Information S1 — Reconstructed SC coordinates. (ZIP) [file pone.0036282.s001.zip › SC_positions/Stack12/Stack12_SC02.xls]

## Sheet: Stack12_SC02
// Original File: X:/4Pi_Projects_data/Laura_R/2009_03_17_SYCP3_MLH1/Stack12.ims
// Generated by Bitplane Imaris x64 6.2.1 [Feb 11 2009]
neuron_name = "Filament 2"
3.97005	-2.35324	-51.8571
4.00751	-2.348	-51.8404
4.0428	-2.34169	-51.8232
4.07404	-2.33283	-51.8052
4.10021	-2.31964	-51.7872
4.12151	-2.3015	-51.7708
4.13944	-2.28035	-51.7556
4.15558	-2.25858	-51.7408
4.17079	-2.23655	-51.7265
4.18576	-2.21369	-51.7138
4.20096	-2.19006	-51.7026
4.21654	-2.1663	-51.6919
4.233	-2.14295	-51.6816
4.25065	-2.11987	-51.673
4.26871	-2.09662	-51.6662
4.28674	-2.07388	-51.6589
4.30454	-2.05218	-51.6494
4.32073	-2.03032	-51.638
4.3347	-2.00819	-51.6247
4.34768	-1.98717	-51.6083
4.36031	-1.96694	-51.5896
4.37264	-1.94658	-51.5703
4.38567	-1.92641	-51.5507
4.39993	-1.90631	-51.5315
4.41451	-1.88496	-51.514
4.42932	-1.86211	-51.4987
4.44527	-1.83904	-51.485
4.46093	-1.8157	-51.4718
4.47417	-1.79057	-51.459
4.48648	-1.76364	-51.4481
4.50077	-1.7367	-51.4392
4.51776	-1.71099	-51.4313
4.53666	-1.6866	-51.4235
4.55752	-1.66405	-51.4166
4.58098	-1.64415	-51.4113
4.60634	-1.62647	-51.4073
4.63224	-1.60986	-51.4033
4.65833	-1.59395	-51.3988
4.68491	-1.57903	-51.3937
4.71209	-1.56511	-51.3879
4.7394	-1.55147	-51.381
4.76557	-1.53639	-51.3726
4.78917	-1.51818	-51.3627
4.80989	-1.49721	-51.3512
4.82836	-1.4752	-51.3373
4.84531	-1.45318	-51.3214
4.86122	-1.43186	-51.3035
4.87644	-1.41203	-51.2832
4.89146	-1.3939	-51.2609
4.90688	-1.37692	-51.2373
4.92358	-1.36157	-51.2136
4.94261	-1.34969	-51.1905
4.96477	-1.34122	-51.1697
4.99058	-1.33469	-51.1536
5.01933	-1.33007	-51.142
5.04877	-1.32651	-51.1317
5.07758	-1.32275	-51.1209
5.10579	-1.3189	-51.1093
5.13318	-1.3147	-51.096
5.16014	-1.30976	-51.0813
5.18779	-1.3047	-51.0671
5.21635	-1.29974	-51.0541
5.24518	-1.29451	-51.0413
5.27399	-1.28954	-51.0282
5.30301	-1.28625	-51.0152
5.33229	-1.28575	-51.0023
5.36155	-1.28845	-50.9899
5.3905	-1.29382	-50.978
5.41912	-1.3004	-50.9665
5.44766	-1.30687	-50.9555
5.4763	-1.31281	-50.9454
5.50508	-1.31804	-50.9359
5.53393	-1.32205	-50.9267
5.56277	-1.32454	-50.9166
5.59178	-1.32608	-50.9059
5.62154	-1.32707	-50.897
5.6523	-1.32691	-50.8918
5.68361	-1.32485	-50.8898
5.71482	-1.32069	-50.8889
5.74571	-1.31486	-50.8878
5.77643	-1.30805	-50.8865
5.80716	-1.30046	-50.8855
5.83797	-1.29197	-50.8852
5.86895	-1.28298	-50.8856
5.90013	-1.27418	-50.8869
5.93142	-1.26599	-50.889
5.96259	-1.25821	-50.8915
5.99332	-1.25006	-50.8939
6.02325	-1.24055	-50.8952
6.0516	-1.22835	-50.8955
6.07736	-1.21198	-50.8954
6.10079	-1.19192	-50.8956
6.12343	-1.17036	-50.8959
6.14547	-1.14789	-50.8957
6.16578	-1.12358	-50.8952
6.18576	-1.09852	-50.895
6.20793	-1.0748	-50.8961
6.23141	-1.05224	-50.9007
6.25437	-1.02983	-50.9094
6.27624	-1.00684	-50.9206
6.29549	-0.982082	-50.9303
6.31084	-0.955355	-50.9332
6.32219	-0.927132	-50.9274
6.3291	-0.897331	-50.9172
6.33222	-0.866259	-50.9063
6.33452	-0.834079	-50.8969
6.33799	-0.800204	-50.8919
6.34154	-0.76525	-50.8923
6.34545	-0.731183	-50.8977
6.35107	-0.699	-50.9098
6.35814	-0.668843	-50.9278
6.36975	-0.642305	-50.9464
6.38851	-0.621332	-50.9641
6.40928	-0.605522	-50.9861
6.42758	-0.592733	-51.0145
6.44477	-0.579011	-51.0446
6.46043	-0.558797	-51.0693
6.46992	-0.530022	-51.0847
6.4705	-0.496093	-51.092
6.46439	-0.461266	-51.0948
6.45618	-0.427554	-51.0964
6.44949	-0.395265	-51.0987
6.44525	-0.36401	-51.1025
6.44244	-0.333315	-51.1078
6.43977	-0.302894	-51.1147
6.43641	-0.272686	-51.1232
6.43212	-0.243079	-51.1344
6.42729	-0.215255	-51.1497
6.4226	-0.190594	-51.1703
6.41801	-0.169365	-51.1954
6.41319	-0.150782	-51.2229
6.40905	-0.134187	-51.2514
6.40733	-0.11928	-51.2805
6.40851	-0.105695	-51.3098
6.41149	-0.0930159	-51.339
6.41483	-0.0807885	-51.3685
6.41795	-0.0688196	-51.3988
6.42171	-0.057819	-51.4301
6.42754	-0.049085	-51.462
6.43584	-0.0434348	-51.4936
6.44552	-0.0407057	-51.524
6.45542	-0.0400838	-51.5524
6.46565	-0.0404437	-51.579
6.47744	-0.0401518	-51.6041
6.49092	-0.0377207	-51.6293
6.5022	-0.0338583	-51.6569
6.50608	-0.0310935	-51.6879
6.50252	-0.0304589	-51.7211
6.49563	-0.0309129	-51.7549
