# Supplementary material for: The Impact of Entropy on the Spatial Organization of Synaptonemal Complexes within the Cell Nucleus
Source: PLoS One. 2012 May 4;7(5):e36282. doi: 10.1371/journal.pone.0036282 (PMC3344857; doi:10.1371/journal.pone.0036282)
Supplement: Supporting Information S1 — Reconstructed SC coordinates. (ZIP) [file pone.0036282.s001.zip › SC_positions/Stack12/Stack12_SC14.xls]

## Sheet: Stack12_SC14
// Original File: X:/4Pi_Projects_data/Laura_R/2009_03_17_SYCP3_MLH1/Stack12.ims
// Generated by Bitplane Imaris x64 6.2.1 [Feb 11 2009]
neuron_name = "Filament 14"
7.31496	0.755591	-51.7059
7.34294	0.743955	-51.6851
7.36107	0.73337	-51.6588
7.36535	0.726587	-51.6265
7.36422	0.722299	-51.5928
7.36534	0.719565	-51.5606
7.3697	0.719584	-51.5295
7.37512	0.72192	-51.499
7.38128	0.725344	-51.4689
7.3903	0.72866	-51.4394
7.40207	0.730362	-51.4107
7.41558	0.729246	-51.3829
7.43	0.72536	-51.3561
7.44459	0.718912	-51.3301
7.45892	0.710001	-51.3044
7.47197	0.698294	-51.2784
7.48313	0.689154	-51.2509
7.49441	0.687283	-51.2217
7.50731	0.687159	-51.1927
7.52123	0.686534	-51.1645
7.53494	0.6861	-51.1358
7.55144	0.68341	-51.1091
7.57234	0.678926	-51.0854
7.59199	0.675614	-51.0606
7.60879	0.674268	-51.0339
7.62336	0.674884	-51.0066
7.63473	0.677636	-50.9781
7.64257	0.681198	-50.9488
7.64641	0.684289	-50.9184
7.64744	0.686392	-50.8875
7.64827	0.686904	-50.8563
7.6515	0.685476	-50.8249
7.65886	0.682246	-50.7942
7.67067	0.677219	-50.7648
7.68609	0.670748	-50.7372
7.70537	0.662364	-50.7132
7.72722	0.650226	-50.6928
7.74848	0.63201	-50.6763
7.76862	0.607271	-50.6655
7.7883	0.579377	-50.6556
7.80751	0.550574	-50.6423
7.82981	0.52294	-50.63
7.85871	0.502793	-50.6192
7.89055	0.493164	-50.6053
7.92221	0.490174	-50.5926
7.95342	0.489459	-50.5833
7.98384	0.488818	-50.5731
8.01485	0.488031	-50.5624
8.04605	0.489964	-50.549
8.07739	0.491569	-50.5338
8.10999	0.489395	-50.5215
8.14305	0.488262	-50.5094
8.176	0.488249	-50.4966
8.20713	0.48887	-50.4819
8.23615	0.490866	-50.466
8.26408	0.492235	-50.4506
8.29128	0.492113	-50.434
8.32009	0.489566	-50.416
8.35118	0.488113	-50.395
8.38338	0.495069	-50.3709
8.41505	0.512292	-50.3472
8.44166	0.53598	-50.3225
8.4594	0.560538	-50.2931
8.46811	0.581891	-50.2586
8.47038	0.602826	-50.2236
8.47028	0.628108	-50.1938
8.47007	0.656397	-50.1695
8.47025	0.685989	-50.1492
8.47095	0.717674	-50.1331
8.47183	0.749836	-50.1182
8.47241	0.780695	-50.1022
8.47239	0.808929	-50.0838
8.47174	0.833678	-50.0611
8.47107	0.858508	-50.0376
8.4709	0.887823	-50.0177
8.47282	0.922312	-50.0031
8.47093	0.958344	-49.9916
8.45661	0.990913	-49.9796
8.43437	1.01782	-49.9672
8.41023	1.03937	-49.956
8.38661	1.05835	-49.9452
8.36467	1.07552	-49.9316
8.342	1.09006	-49.9167
8.31997	1.10479	-49.9025
8.30143	1.12258	-49.8864
8.28318	1.14198	-49.8688
8.26361	1.16044	-49.8501
8.24441	1.17667	-49.8279
8.22573	1.19333	-49.8048
8.20681	1.21561	-49.7886
8.18492	1.24114	-49.7832
8.16017	1.26539	-49.7837
8.13521	1.28846	-49.7846
8.11055	1.31104	-49.7852
8.08534	1.33261	-49.7856
8.05855	1.35238	-49.7858
8.03224	1.37284	-49.7856
8.00626	1.39241	-49.7854
7.97699	1.40672	-49.7856
7.94554	1.41875	-49.7874
7.91361	1.43002	-49.7896
7.88242	1.43918	-49.796
7.85405	1.44731	-49.8106
7.82788	1.45743	-49.828
7.80338	1.47187	-49.8441
7.78033	1.48912	-49.8598
7.75646	1.50583	-49.8754
7.73384	1.52388	-49.8906
7.71629	1.5471	-49.9061
7.69668	1.56699	-49.9229
7.67505	1.58327	-49.9399
7.65943	1.60606	-49.9554
7.64496	1.62968	-49.9724
7.62934	1.65078	-49.9908
7.61679	1.67402	-50.0077
7.60844	1.70021	-50.0229
7.60541	1.72829	-50.0372
7.60696	1.75678	-50.0515
7.60956	1.78539	-50.0656
7.61185	1.81353	-50.0803
7.61442	1.84064	-50.0966
7.61726	1.86682	-50.1145
7.62103	1.89344	-50.1313
7.62653	1.92184	-50.1444
7.63149	1.95274	-50.1542
7.6378	1.98223	-50.1658
7.64889	2.00505	-50.1856
7.65928	2.02543	-50.2089
7.66849	2.04619	-50.2311
7.67952	2.06586	-50.2528
7.68942	2.0864	-50.2734
7.69632	2.10874	-50.293
7.69947	2.13196	-50.3121
7.69822	2.15533	-50.3316
7.69361	2.17842	-50.3515
7.68768	2.20074	-50.3718
7.68142	2.22188	-50.393
7.6741	2.24241	-50.414
7.66607	2.26415	-50.4329
7.65843	2.28801	-50.449
7.65117	2.31238	-50.4645
7.64414	2.33605	-50.4807
7.63757	2.35987	-50.4966
7.63169	2.38472	-50.511
7.62663	2.41087	-50.5236
7.62225	2.4383	-50.5345
7.61841	2.4666	-50.5446
7.61558	2.49441	-50.5568
7.61215	2.52133	-50.5716
7.6058	2.54799	-50.5869
7.59732	2.57392	-50.6033
7.5887	2.59853	-50.6221
7.58219	2.62187	-50.6432
7.57825	2.64497	-50.6656
7.57498	2.66824	-50.6882
7.56971	2.68967	-50.7121
7.5609	2.70926	-50.7365
7.55026	2.72892	-50.7599
7.53945	2.74775	-50.7831
7.52933	2.76521	-50.8068
7.52025	2.78167	-50.8313
7.51065	2.79798	-50.8571
7.50071	2.81847	-50.8826
7.48947	2.84367	-50.907
7.47252	2.86979	-50.9273
7.44916	2.89679	-50.9355
7.42562	2.92591	-50.9354
7.40309	2.95209	-50.9393
7.37698	2.96993	-50.9493
7.35139	2.9848	-50.9621
7.32961	3.00056	-50.9767
7.3093	3.01478	-50.9931
7.29082	3.02711	-51.0125
7.27496	3.03738	-51.0359
7.26101	3.04489	-51.0629
7.2474	3.05047	-51.0924
7.23129	3.05764	-51.1221
7.20743	3.06651	-51.1456
7.17474	3.07106	-51.1601
7.14006	3.06954	-51.1723
7.10795	3.06632	-51.1866
7.07799	3.06385	-51.201
7.04962	3.06136	-51.2153
7.02222	3.05924	-51.2299
6.99542	3.05752	-51.2454
6.9686	3.05426	-51.261
6.94117	3.05038	-51.2759
6.91373	3.04817	-51.2917
6.88704	3.04622	-51.3088
6.86233	3.04076	-51.3265
6.83997	3.03386	-51.3448
6.81769	3.03231	-51.3638
6.79573	3.03573	-51.3847
6.77528	3.03695	-51.4085
6.75299	3.03072	-51.4286
6.72715	3.0182	-51.4412
6.70043	3.00351	-51.4505
6.67451	2.98821	-51.4598
6.64885	2.97233	-51.4682
6.62282	2.95617	-51.4755
6.59809	2.93758	-51.4839
6.57305	2.91948	-51.4899
6.5434	2.90796	-51.4905
6.51243	2.89816	-51.4939
6.48614	2.88512	-51.5059
6.46328	2.87323	-51.5241
6.43917	2.86506	-51.5436
6.41428	2.85661	-51.5616
6.39007	2.84532	-51.5784
6.36771	2.83455	-51.5973
6.3468	2.82598	-51.6184
6.32322	2.81506	-51.6347
6.2987	2.79985	-51.6474
6.27691	2.78209	-51.6613
6.25641	2.76289	-51.6752
6.23522	2.74349	-51.6872
6.21373	2.72411	-51.6984
6.19357	2.70345	-51.7093
6.17356	2.68199	-51.7185
6.15126	2.66198	-51.7256
6.1279	2.6423	-51.7312
6.10358	2.62347	-51.7339
6.07633	2.60825	-51.7327
6.04702	2.59569	-51.7287
6.01679	2.58393	-51.724
5.98556	2.57172	-51.7203
5.95274	2.55966	-51.7173
5.91774	2.54887	-51.7145
5.88107	2.53862	-51.7139
5.84382	2.52963	-51.718
5.80681	2.52257	-51.7255
