# Supplementary material for: The Impact of Entropy on the Spatial Organization of Synaptonemal Complexes within the Cell Nucleus
Source: PLoS One. 2012 May 4;7(5):e36282. doi: 10.1371/journal.pone.0036282 (PMC3344857; doi:10.1371/journal.pone.0036282)
Supplement: Supporting Information S1 — Reconstructed SC coordinates. (ZIP) [file pone.0036282.s001.zip › SC_positions/Stack12/Stack12_SC19.xls]

## Sheet: Stack12_SC19
// Original File: X:/4Pi_Projects_data/Laura_R/2009_03_17_SYCP3_MLH1/Stack12.ims
// Generated by Bitplane Imaris x64 6.2.1 [Feb 11 2009]
neuron_name = "Filament 19"
11.6505	-0.647736	-49.2389
11.6159	-0.657124	-49.2225
11.5847	-0.668573	-49.2074
11.5551	-0.68419	-49.2038
11.5269	-0.70125	-49.2075
11.5027	-0.720168	-49.2128
11.4808	-0.740105	-49.2197
11.4593	-0.760259	-49.2265
11.4383	-0.782003	-49.2322
11.4177	-0.805325	-49.2376
11.397	-0.829535	-49.2432
11.3738	-0.851404	-49.2477
11.3462	-0.868381	-49.2502
11.3163	-0.882697	-49.2523
11.2869	-0.897911	-49.2563
11.2579	-0.913505	-49.2617
11.2292	-0.926806	-49.2699
11.203	-0.938352	-49.284
11.1819	-0.949693	-49.3035
11.1683	-0.960729	-49.3285
11.1596	-0.969472	-49.3593
11.1515	-0.973333	-49.3949
11.1413	-0.973692	-49.4345
11.1198	-0.97346	-49.4671
11.0832	-0.973332	-49.4816
11.0435	-0.973308	-49.4872
11.008	-0.973504	-49.4945
10.9752	-0.973915	-49.5014
10.9443	-0.974771	-49.5075
10.9148	-0.976111	-49.5133
10.8858	-0.977242	-49.5178
10.8569	-0.977846	-49.5217
10.8278	-0.978092	-49.5258
10.798	-0.978036	-49.5304
10.7674	-0.977861	-49.5354
10.7359	-0.977831	-49.5405
10.7038	-0.977936	-49.5464
10.6715	-0.977734	-49.5541
10.6395	-0.976587	-49.5643
10.6076	-0.974619	-49.5764
10.5751	-0.973157	-49.5877
10.5415	-0.972818	-49.597
10.5079	-0.971955	-49.6067
10.4755	-0.968571	-49.6199
10.4432	-0.963815	-49.6352
10.4098	-0.957549	-49.6501
10.3792	-0.944363	-49.6656
10.3542	-0.923497	-49.6801
10.3328	-0.90112	-49.6906
10.3132	-0.880716	-49.6989
10.2947	-0.862208	-49.708
10.2751	-0.845457	-49.7178
10.2541	-0.830151	-49.7294
10.2322	-0.815934	-49.7435
10.2084	-0.802304	-49.7571
10.1816	-0.789407	-49.7682
10.1538	-0.776167	-49.7779
10.1268	-0.761115	-49.7885
10.1003	-0.745698	-49.8005
10.0729	-0.730073	-49.8111
10.0437	-0.716349	-49.8221
10.0176	-0.700509	-49.8354
10.0013	-0.674288	-49.8477
9.9886	-0.644884	-49.8608
9.97129	-0.619301	-49.8738
9.9496	-0.594922	-49.88
9.92723	-0.570519	-49.8805
9.90343	-0.549544	-49.8801
9.87643	-0.533476	-49.8801
9.84877	-0.518119	-49.8803
9.8211	-0.502742	-49.8805
9.79252	-0.488818	-49.8805
9.76387	-0.474829	-49.8802
9.73592	-0.459527	-49.8786
9.70941	-0.442786	-49.8738
9.68525	-0.42509	-49.8635
9.66208	-0.408515	-49.8489
9.63953	-0.39206	-49.8331
9.6183	-0.37375	-49.8177
9.59693	-0.354475	-49.8043
9.57535	-0.333065	-49.7952
9.55329	-0.313436	-49.7848
9.52826	-0.299462	-49.7715
9.50125	-0.284006	-49.7633
9.47503	-0.264912	-49.7575
9.4487	-0.24756	-49.7487
9.42041	-0.233185	-49.7405
9.39116	-0.218945	-49.7342
9.36141	-0.205659	-49.726
9.33016	-0.195402	-49.7148
9.29884	-0.186331	-49.7001
9.26958	-0.178006	-49.6805
9.24297	-0.171543	-49.6571
9.21921	-0.168234	-49.6314
9.19863	-0.169089	-49.6041
9.18061	-0.172893	-49.5763
9.16292	-0.17657	-49.5496
9.14288	-0.178753	-49.526
9.12084	-0.179539	-49.5044
9.09758	-0.178359	-49.4832
9.06935	-0.177663	-49.465
9.03538	-0.180652	-49.4491
9.0001	-0.187175	-49.4297
8.97224	-0.200073	-49.4028
8.96017	-0.220245	-49.3691
8.9589	-0.244616	-49.336
8.95895	-0.269569	-49.307
8.95829	-0.288976	-49.2767
8.95787	-0.306918	-49.2467
8.95856	-0.326078	-49.2187
8.96017	-0.342986	-49.1902
8.96072	-0.360065	-49.1615
8.96007	-0.377484	-49.1321
8.95937	-0.395417	-49.1027
8.95894	-0.411735	-49.0724
8.95875	-0.423079	-49.0391
8.95902	-0.430995	-49.004
8.9613	-0.438204	-48.9679
8.9681	-0.446612	-48.9309
8.98625	-0.454074	-48.8983
9.01811	-0.460458	-48.8771
9.05429	-0.469225	-48.8642
9.08831	-0.476108	-48.8516
9.11967	-0.477396	-48.8362
9.14846	-0.476064	-48.819
9.17535	-0.473052	-48.8014
9.20052	-0.46749	-48.7831
9.22319	-0.458226	-48.7632
9.24433	-0.450595	-48.7404
9.26826	-0.44606	-48.72
9.29659	-0.437758	-48.7075
9.32642	-0.428998	-48.6975
9.35517	-0.42195	-48.6857
9.38333	-0.414655	-48.6751
9.41173	-0.407966	-48.668
9.43687	-0.397373	-48.6602
9.45879	-0.381207	-48.6503
9.48331	-0.367157	-48.6391
9.51095	-0.356567	-48.628
9.53957	-0.344	-48.6222
9.56817	-0.330741	-48.6177
9.596	-0.318485	-48.6108
9.62381	-0.306749	-48.6041
9.65235	-0.29585	-48.5982
9.6819	-0.284711	-48.5949
9.71274	-0.27464	-48.5931
9.7448	-0.26834	-48.5906
9.77718	-0.265134	-48.5884
9.80942	-0.263654	-48.5863
9.84174	-0.26272	-48.5843
9.87399	-0.262284	-48.5827
9.90587	-0.264565	-48.58
9.93741	-0.270179	-48.5765
9.96887	-0.27753	-48.5728
10.0006	-0.283841	-48.568
10.0327	-0.284752	-48.5622
10.0657	-0.279297	-48.5583
10.0969	-0.273442	-48.5508
10.125	-0.269277	-48.5363
10.1538	-0.265165	-48.5222
10.1834	-0.259478	-48.5098
10.2118	-0.248294	-48.4997
10.2392	-0.233681	-48.4906
10.2649	-0.218449	-48.4788
10.2899	-0.201889	-48.4671
10.315	-0.183836	-48.4578
10.3399	-0.164756	-48.4496
10.3638	-0.144852	-48.4413
10.386	-0.123655	-48.4324
10.4073	-0.101713	-48.424
10.4283	-0.0795317	-48.4161
10.4478	-0.0586929	-48.404
10.4675	-0.0406892	-48.3881
10.4902	-0.0233885	-48.3758
10.5125	-0.00520732	-48.3646
10.5316	0.0122779	-48.3485
10.5495	0.028469	-48.3293
10.5666	0.0437495	-48.3089
10.5841	0.0577926	-48.2878
10.6042	0.0719797	-48.2687
10.6244	0.0888936	-48.2514
10.643	0.108722	-48.2353
10.6596	0.131541	-48.2216
10.6739	0.15734	-48.2108
10.6875	0.183983	-48.2012
10.7024	0.209149	-48.191
10.719	0.232304	-48.1793
10.735	0.255724	-48.1671
10.7497	0.280814	-48.1566
10.7643	0.306459	-48.1467
10.7793	0.331325	-48.1357
10.7958	0.35379	-48.1228
10.8141	0.372837	-48.1074
10.8319	0.388286	-48.0883
10.8466	0.400428	-48.0644
10.8591	0.410831	-48.0377
10.8717	0.420921	-48.0102
10.8858	0.431337	-47.9832
10.9025	0.442772	-47.9579
10.9227	0.454738	-47.9354
10.9465	0.465744	-47.9165
10.972	0.476219	-47.8999
10.9974	0.488103	-47.8845
11.0218	0.502452	-47.8698
11.0456	0.518669	-47.856
11.0693	0.536215	-47.843
11.0888	0.557609	-47.8306
11.105	0.582486	-47.822
11.1251	0.605772	-47.8188
11.1485	0.627483	-47.8173
11.1705	0.650482	-47.8137
11.1909	0.674675	-47.8085
