# Supplementary material for: The Impact of Entropy on the Spatial Organization of Synaptonemal Complexes within the Cell Nucleus
Source: PLoS One. 2012 May 4;7(5):e36282. doi: 10.1371/journal.pone.0036282 (PMC3344857; doi:10.1371/journal.pone.0036282)
Supplement: Supporting Information S1 — Reconstructed SC coordinates. (ZIP) [file pone.0036282.s001.zip › SC_positions/Stack12/Stack12_SC04.xls]

## Sheet: Stack12_SC04
// Original File: X:/4Pi_Projects_data/Laura_R/2009_03_17_SYCP3_MLH1/Stack12.ims
// Generated by Bitplane Imaris x64 6.2.1 [Feb 11 2009]
neuron_name = "Filament 4"
3.59834	0.534493	-51.1158
3.63803	0.524003	-51.1078
3.67998	0.519461	-51.1044
3.71703	0.518107	-51.0955
3.74182	0.520709	-51.0714
3.75873	0.527403	-51.0409
3.77301	0.534593	-51.0113
3.785	0.540457	-50.9816
3.79558	0.545162	-50.9516
3.80632	0.549417	-50.9218
3.8209	0.554282	-50.8948
3.84188	0.560812	-50.8726
3.86536	0.568813	-50.8526
3.88608	0.577636	-50.8306
3.90299	0.586967	-50.806
3.91691	0.597887	-50.78
3.9286	0.611682	-50.754
3.93825	0.626417	-50.7276
3.94445	0.639178	-50.6995
3.94681	0.651124	-50.6705
3.9464	0.664681	-50.6422
3.94358	0.678753	-50.6142
3.93887	0.692466	-50.5861
3.93328	0.707309	-50.5583
3.92595	0.724123	-50.5309
3.91561	0.741558	-50.5034
3.9035	0.754308	-50.4742
3.89225	0.758157	-50.4427
3.88339	0.756086	-50.411
3.8759	0.752632	-50.3808
3.86821	0.751334	-50.3515
3.86146	0.756203	-50.322
3.86013	0.771219	-50.2947
3.86628	0.792404	-50.27
3.87637	0.809838	-50.2428
3.88716	0.823204	-50.2138
3.89793	0.836008	-50.1854
3.90729	0.84764	-50.1568
3.91549	0.858626	-50.1278
3.92678	0.870664	-50.0999
3.93964	0.880485	-50.0713
3.94908	0.884711	-50.0394
3.95543	0.886002	-50.0055
3.9631	0.886671	-49.9721
3.97564	0.886721	-49.9406
3.98921	0.885791	-49.9099
4.00129	0.884231	-49.8795
4.01525	0.883315	-49.8507
4.03134	0.883216	-49.8236
4.04808	0.882702	-49.7977
4.06624	0.881598	-49.774
4.08477	0.88088	-49.751
4.10071	0.880583	-49.7261
4.11434	0.880318	-49.6987
4.12803	0.880343	-49.6694
4.14263	0.881042	-49.6388
4.16099	0.879005	-49.61
4.18512	0.869614	-49.5873
4.21102	0.853545	-49.5691
4.23574	0.833813	-49.553
4.25943	0.812638	-49.5387
4.28281	0.792027	-49.5256
4.30598	0.771934	-49.5136
4.32906	0.751753	-49.5039
4.35316	0.733267	-49.4963
4.37768	0.716417	-49.489
4.40252	0.700132	-49.4819
4.42942	0.686091	-49.4754
4.45865	0.675002	-49.4689
4.48873	0.664808	-49.4612
4.51809	0.65296	-49.4521
4.54604	0.63985	-49.4414
4.57309	0.627301	-49.4289
4.59988	0.616199	-49.4161
4.62597	0.607943	-49.4024
4.65145	0.602181	-49.3873
4.67799	0.597305	-49.3728
4.70715	0.592603	-49.3602
4.7395	0.588987	-49.352
4.77401	0.586758	-49.35
4.80882	0.583709	-49.3525
4.84293	0.579241	-49.357
4.87587	0.573871	-49.3617
4.90754	0.567582	-49.3663
4.93841	0.561398	-49.3707
4.96907	0.556262	-49.3748
4.99979	0.552409	-49.3787
5.03067	0.550229	-49.3827
5.06166	0.549712	-49.3867
5.09267	0.550317	-49.3904
5.1236	0.551787	-49.3935
5.15439	0.554079	-49.3954
5.18499	0.55692	-49.3957
5.21538	0.559902	-49.3939
5.24547	0.562605	-49.3898
5.27518	0.564669	-49.3833
5.30448	0.565832	-49.3744
5.33353	0.566161	-49.3638
5.3611	0.567438	-49.3493
5.38675	0.56699	-49.3302
5.41406	0.564132	-49.3134
5.44516	0.566366	-49.3041
5.4784	0.571934	-49.3013
5.51167	0.575849	-49.3053
5.54375	0.580523	-49.3144
5.57533	0.586063	-49.3223
5.60625	0.593087	-49.3274
5.6353	0.603235	-49.3335
5.66352	0.612022	-49.3431
5.69217	0.619524	-49.3533
5.72143	0.628388	-49.3618
5.75144	0.635337	-49.3714
5.78239	0.640345	-49.3796
5.81416	0.645584	-49.3826
5.84578	0.651553	-49.384
5.87653	0.658353	-49.3866
5.9065	0.665128	-49.3894
5.93586	0.67063	-49.392
5.96476	0.674329	-49.3951
5.99324	0.676738	-49.3999
6.02149	0.679451	-49.4048
6.04971	0.684358	-49.4064
6.0779	0.691684	-49.4058
6.1066	0.699589	-49.4062
6.13666	0.705184	-49.4073
6.16809	0.707234	-49.4068
6.20025	0.707319	-49.4059
6.2327	0.707146	-49.4058
6.26541	0.707329	-49.406
6.29836	0.70799	-49.4078
6.33103	0.707155	-49.4138
6.36327	0.702965	-49.4237
6.39571	0.697374	-49.435
6.42833	0.689764	-49.4457
6.46072	0.677533	-49.455
6.49298	0.662232	-49.4619
6.5255	0.645757	-49.4647
6.55707	0.62838	-49.4611
6.58626	0.610173	-49.4502
6.61414	0.591168	-49.4361
6.64125	0.570738	-49.4224
6.66615	0.547496	-49.409
6.68796	0.520715	-49.3959
6.70534	0.490106	-49.3873
6.7151	0.455927	-49.3865
6.71773	0.420612	-49.3871
6.71834	0.386465	-49.3842
6.7199	0.353713	-49.3786
6.72266	0.321877	-49.3706
6.72205	0.29026	-49.3606
6.72076	0.258537	-49.3513
6.72833	0.226923	-49.3455
6.73502	0.195787	-49.3399
6.73407	0.165906	-49.3304
6.73539	0.137811	-49.3177
6.73908	0.110996	-49.3038
6.74012	0.0846891	-49.2887
6.7409	0.0578164	-49.2739
6.74504	0.0296972	-49.2598
6.75345	-0.00064115	-49.2461
6.76159	-0.0285017	-49.228
6.76444	-0.0473256	-49.1993
6.76543	-0.0630564	-49.1672
6.76824	-0.081123	-49.1382
6.77255	-0.0998682	-49.1102
6.77894	-0.112793	-49.08
6.78753	-0.124189	-49.0532
6.79804	-0.146373	-49.036
6.81056	-0.168526	-49.0162
6.82515	-0.187771	-48.9966
6.84153	-0.211507	-48.9841
6.85767	-0.234718	-48.969
6.87229	-0.259816	-48.9572
6.88518	-0.288842	-48.9529
6.89692	-0.318555	-48.9516
6.90939	-0.348292	-48.9518
6.92363	-0.377369	-48.9532
6.93992	-0.405285	-48.957
6.95772	-0.43211	-48.9618
6.97573	-0.458521	-48.9655
6.9935	-0.484627	-48.9681
7.01212	-0.509515	-48.9706
7.03172	-0.533348	-48.9728
7.05079	-0.557579	-48.9744
7.06837	-0.583125	-48.9762
7.08442	-0.610081	-48.9789
7.10127	-0.637208	-48.98
7.1175	-0.664157	-48.9815
7.13052	-0.691774	-48.9872
7.14235	-0.718774	-48.9953
7.15055	-0.744895	-49.007
7.15898	-0.770347	-49.0191
7.1736	-0.79337	-49.0292
7.19018	-0.814041	-49.0425
7.2077	-0.833796	-49.0569
7.22575	-0.853358	-49.0708
7.24131	-0.872957	-49.0863
7.25559	-0.893036	-49.1011
7.27072	-0.914168	-49.1126
7.2853	-0.936199	-49.1234
7.29773	-0.959266	-49.1362
7.30831	-0.983832	-49.15
7.31791	-1.01005	-49.1633
7.3281	-1.03754	-49.1749
7.3401	-1.06506	-49.1865
7.35441	-1.09286	-49.1978
7.36975	-1.11932	-49.2116
7.38477	-1.14206	-49.2323
7.40213	-1.16449	-49.2522
7.4226	-1.18847	-49.2669
7.44372	-1.21179	-49.2816
7.46596	-1.23325	-49.2978
7.49183	-1.25241	-49.311
7.52241	-1.26806	-49.3181
7.55583	-1.27945	-49.3207
7.58923	-1.28859	-49.3182
7.62177	-1.29692	-49.3099
7.65192	-1.3071	-49.2984
7.6776	-1.32212	-49.2839
7.7001	-1.33959	-49.2673
7.72102	-1.35806	-49.2506
7.74242	-1.37739	-49.2363
7.76208	-1.39938	-49.2254
7.77699	-1.42553	-49.2154
7.79203	-1.45175	-49.2057
7.80927	-1.47662	-49.1989
7.82647	-1.50164	-49.1952
7.84281	-1.52698	-49.1916
7.85828	-1.55268	-49.1885
7.87376	-1.57855	-49.1865
7.89149	-1.60294	-49.1845
7.91182	-1.62554	-49.1835
7.93163	-1.64888	-49.1837
7.94965	-1.67405	-49.1841
7.96692	-1.70018	-49.1847
7.98572	-1.72522	-49.1854
8.00745	-1.74784	-49.1862
8.02941	-1.77036	-49.187
8.0506	-1.79346	-49.1878
8.07371	-1.81427	-49.1888
8.09875	-1.83265	-49.1903
8.12326	-1.85156	-49.1919
8.14658	-1.87204	-49.193
8.16995	-1.89245	-49.1934
8.19505	-1.9101	-49.193
8.22268	-1.92368	-49.1916
8.2516	-1.93513	-49.1901
8.28007	-1.9471	-49.1908
8.30806	-1.95953	-49.1941
8.33679	-1.97046	-49.1977
8.3663	-1.97968	-49.201
8.39321	-1.99112	-49.2095
8.41809	-2.00613	-49.2192
8.44522	-2.02181	-49.2224
8.47307	-2.03744	-49.2217
8.49912	-2.054	-49.2177
8.52162	-2.0743	-49.2138
8.54064	-2.09827	-49.212
8.55844	-2.12274	-49.2068
8.57639	-2.14694	-49.2013
8.59539	-2.17095	-49.2002
8.61368	-2.19583	-49.2013
8.6315	-2.22101	-49.2021
8.65192	-2.24389	-49.2023
8.67494	-2.26468	-49.2025
8.69834	-2.285	-49.2024
8.72243	-2.30101	-49.1977
8.74637	-2.31258	-49.1848
8.76721	-2.32656	-49.1661
8.78652	-2.34277	-49.1463
8.80608	-2.359	-49.1261
8.8256	-2.37571	-49.1044
8.84577	-2.39298	-49.0815
8.86986	-2.4095	-49.0618
8.89993	-2.42413	-49.0499
8.93278	-2.43476	-49.047
8.96545	-2.43915	-49.05
8.9966	-2.44342	-49.0509
9.02604	-2.45092	-49.0472
9.05477	-2.45856	-49.0407
9.08335	-2.46593	-49.0329
9.11234	-2.47304	-49.0257
9.14184	-2.47989	-49.0191
9.17182	-2.4861	-49.0126
9.20197	-2.49206	-49.0048
9.23168	-2.49964	-48.9952
9.25876	-2.51077	-48.9828
9.281	-2.52663	-48.9665
9.30083	-2.5437	-48.948
9.32084	-2.55833	-48.9285
9.34139	-2.57377	-48.9111
9.36333	-2.58774	-48.8953
9.38639	-2.59724	-48.8783
9.40891	-2.60894	-48.8622
9.43026	-2.62193	-48.8453
9.45127	-2.63281	-48.8268
9.47196	-2.64299	-48.8082
9.4925	-2.6545	-48.7912
9.51433	-2.66785	-48.7778
9.5376	-2.67928	-48.7648
9.56133	-2.68864	-48.7506
9.58531	-2.69806	-48.7367
9.61004	-2.70712	-48.7235
9.63595	-2.71526	-48.7113
9.6627	-2.72267	-48.6997
9.68952	-2.73016	-48.6876
9.716	-2.73844	-48.6749
9.74196	-2.74824	-48.6621
9.76712	-2.75972	-48.6491
9.79206	-2.77179	-48.6363
9.81802	-2.78387	-48.6258
9.84485	-2.79601	-48.6167
9.87099	-2.80967	-48.6072
9.89623	-2.82617	-48.5992
9.92171	-2.84416	-48.594
9.94783	-2.86222	-48.5896
9.97492	-2.87799	-48.5831
10.003	-2.88857	-48.572
10.0299	-2.89533	-48.5557
10.0543	-2.90102	-48.5356
10.0769	-2.90587	-48.5138
10.099	-2.91011	-48.4917
