# Supplementary material for: The Impact of Entropy on the Spatial Organization of Synaptonemal Complexes within the Cell Nucleus
Source: PLoS One. 2012 May 4;7(5):e36282. doi: 10.1371/journal.pone.0036282 (PMC3344857; doi:10.1371/journal.pone.0036282)
Supplement: Supporting Information S1 — Reconstructed SC coordinates. (ZIP) [file pone.0036282.s001.zip › SC_positions/Stack10/Stack10_SC06.xls]

## Sheet: Stack10_SC06
// Original File: X:/4Pi_Projects_data/Laura_R/2009_03_17_SYCP3_MLH1/Stack10.ims
// Generated by Bitplane Imaris x64 6.2.1 [Feb 11 2009]
neuron_name = "Filament 6"
4.59267	-1.90911	-47.7534
4.59047	-1.91198	-47.761
4.58759	-1.91526	-47.7685
4.58564	-1.9207	-47.7773
4.58561	-1.92692	-47.7923
4.59312	-1.92879	-47.812
4.61226	-1.91945	-47.8207
4.6367	-1.90102	-47.8107
4.66103	-1.88187	-47.8027
4.68481	-1.86521	-47.8121
4.70683	-1.84911	-47.8294
4.72606	-1.83157	-47.8466
4.74469	-1.81501	-47.8642
4.76479	-1.80148	-47.8822
4.78444	-1.78862	-47.901
4.8019	-1.77568	-47.9218
4.81754	-1.763	-47.9444
4.83183	-1.74937	-47.9675
4.84652	-1.73549	-47.9904
4.86145	-1.72089	-48.013
4.87508	-1.7039	-48.0354
4.88902	-1.68455	-48.0568
4.90484	-1.66412	-48.0772
4.9227	-1.64442	-48.0979
4.94385	-1.62826	-48.1183
4.96792	-1.6188	-48.1396
4.99285	-1.61521	-48.1621
5.01985	-1.61415	-48.1812
5.04636	-1.61366	-48.1987
5.06855	-1.61339	-48.2207
5.08993	-1.61345	-48.2441
5.11334	-1.6135	-48.2651
5.1348	-1.61335	-48.2873
5.15136	-1.61315	-48.3134
5.17137	-1.61306	-48.3362
5.19564	-1.61303	-48.3548
5.2124	-1.61292	-48.38
5.22652	-1.61257	-48.4083
5.24856	-1.61193	-48.4315
5.27363	-1.61139	-48.4534
5.29789	-1.61138	-48.477
5.32471	-1.61189	-48.4979
5.35619	-1.61295	-48.5122
5.39096	-1.61442	-48.5196
5.42659	-1.61665	-48.5208
5.46125	-1.62252	-48.517
5.49304	-1.63458	-48.5104
5.52086	-1.65193	-48.5022
5.5456	-1.67179	-48.4928
5.5705	-1.69085	-48.4843
5.59598	-1.70886	-48.4765
5.61876	-1.72866	-48.4661
5.63998	-1.75006	-48.4544
5.65945	-1.77188	-48.4419
5.67295	-1.79442	-48.4253
5.68234	-1.81583	-48.4052
5.69095	-1.83508	-48.3839
5.70021	-1.85273	-48.3626
5.71018	-1.86828	-48.3405
5.7187	-1.88234	-48.3162
5.72673	-1.8962	-48.2893
5.73812	-1.91102	-48.2606
5.7553	-1.92981	-48.2338
5.77491	-1.95564	-48.2132
5.7905	-1.98737	-48.1978
5.80137	-2.02051	-48.1837
5.81255	-2.0515	-48.1719
5.82837	-2.07959	-48.1672
5.84746	-2.10549	-48.1662
5.8668	-2.13015	-48.1633
5.88627	-2.15392	-48.1583
5.90694	-2.17601	-48.1519
5.92982	-2.19496	-48.1431
5.95537	-2.21065	-48.1329
5.98297	-2.22502	-48.123
6.01171	-2.23877	-48.1131
6.04214	-2.25034	-48.1079
6.07419	-2.25914	-48.1109
6.10659	-2.26657	-48.1164
6.13916	-2.27096	-48.1194
6.17222	-2.26943	-48.1182
6.20554	-2.26369	-48.1124
6.23805	-2.2546	-48.0997
6.27091	-2.24345	-48.0864
6.30595	-2.23415	-48.085
6.34108	-2.22639	-48.091
6.37474	-2.21864	-48.0978
6.40581	-2.20969	-48.1105
6.43359	-2.19834	-48.1291
6.46057	-2.18652	-48.1477
6.48744	-2.17609	-48.1653
6.51324	-2.16639	-48.1828
6.53725	-2.15504	-48.1994
6.55942	-2.14131	-48.2152
6.58201	-2.12749	-48.2296
6.60691	-2.11494	-48.2416
6.63172	-2.09976	-48.2506
6.65511	-2.08093	-48.2578
6.67996	-2.06417	-48.2672
6.70449	-2.04879	-48.2803
6.72478	-2.03154	-48.2982
6.74208	-2.01231	-48.3184
6.75879	-1.99059	-48.3362
6.77545	-1.968	-48.3522
6.79286	-1.94643	-48.367
6.81243	-1.92607	-48.3789
6.83395	-1.90704	-48.3889
6.85768	-1.89115	-48.3988
6.88413	-1.87954	-48.4098
6.91275	-1.86989	-48.4203
6.94397	-1.86053	-48.4269
6.9772	-1.85067	-48.4303
7.00877	-1.83926	-48.4271
7.03569	-1.82508	-48.4134
7.06021	-1.80884	-48.3969
7.08571	-1.79369	-48.3826
7.11181	-1.78005	-48.368
7.13458	-1.7679	-48.3488
7.15097	-1.75692	-48.3234
7.16306	-1.74523	-48.2957
7.1726	-1.73173	-48.2682
7.17951	-1.71645	-48.2405
7.18773	-1.70055	-48.2132
7.20159	-1.685	-48.1875
7.221	-1.66954	-48.1658
7.24361	-1.65316	-48.1493
7.26323	-1.63603	-48.1313
7.28409	-1.62175	-48.1111
7.30779	-1.61475	-48.0907
7.32105	-1.61381	-48.0627
7.32844	-1.61426	-48.0313
7.33878	-1.61439	-48.0021
7.35129	-1.61432	-47.9731
7.36627	-1.61417	-47.9434
7.38333	-1.61399	-47.9127
7.40143	-1.61362	-47.8808
7.41699	-1.61332	-47.8457
7.43149	-1.61329	-47.8073
7.45339	-1.61343	-47.7707
7.48477	-1.61366	-47.74
7.52114	-1.61419	-47.7156
7.55997	-1.61549	-47.696
7.6018	-1.6197	-47.6811
7.64283	-1.63555	-47.6737
7.67754	-1.66666	-47.6728
7.7033	-1.70596	-47.6732
7.72308	-1.74669	-47.6757
7.74753	-1.77982	-47.6868
7.77512	-1.80264	-47.7083
7.79701	-1.82079	-47.7362
7.81354	-1.83686	-47.7665
7.82821	-1.85146	-47.7971
7.84239	-1.86751	-47.826
7.85545	-1.88663	-47.8531
7.86682	-1.90687	-47.8805
7.87472	-1.92998	-47.9075
7.87363	-1.95808	-47.9282
7.86317	-1.98968	-47.9377
7.85345	-2.02033	-47.9449
7.84888	-2.04508	-47.9625
7.84644	-2.06088	-47.9881
7.84586	-2.06599	-48.0174
7.84473	-2.06677	-48.049
7.84104	-2.06875	-48.0821
7.83916	-2.07446	-48.1157
7.83773	-2.08817	-48.1472
7.83153	-2.10734	-48.1749
7.82343	-2.12751	-48.1998
7.81738	-2.14663	-48.2244
7.81431	-2.16751	-48.2467
7.81301	-2.19117	-48.266
7.80859	-2.21003	-48.2887
7.80448	-2.22629	-48.3133
7.80507	-2.24722	-48.3351
7.80456	-2.26851	-48.3579
7.80331	-2.28953	-48.3801
7.8053	-2.31417	-48.3967
7.8097	-2.34026	-48.4112
7.81486	-2.36568	-48.4274
7.8199	-2.38881	-48.447
7.82371	-2.41044	-48.4678
7.82503	-2.43587	-48.4837
7.82438	-2.46404	-48.497
7.82254	-2.48996	-48.5145
7.82021	-2.51361	-48.5357
7.81675	-2.53735	-48.5567
7.81141	-2.56219	-48.5759
7.80534	-2.58613	-48.5954
7.79845	-2.60682	-48.6175
7.79023	-2.62589	-48.6412
7.78168	-2.64742	-48.6651
7.77286	-2.67207	-48.6908
7.76563	-2.70224	-48.7121
7.76392	-2.7405	-48.7195
7.76805	-2.78114	-48.7196
7.77647	-2.81959	-48.7195
7.78734	-2.85625	-48.7186
7.80093	-2.89063	-48.7176
7.81644	-2.92333	-48.7173
7.82871	-2.95715	-48.718
7.83778	-2.99211	-48.7178
7.84683	-3.02555	-48.7121
7.85803	-3.05393	-48.6966
7.87265	-3.07617	-48.6741
7.88835	-3.09663	-48.6518
7.90373	-3.11823	-48.6331
7.91938	-3.14033	-48.6173
7.93598	-3.16286	-48.6056
7.95407	-3.18615	-48.5995
7.97169	-3.21074	-48.5981
7.98752	-3.23658	-48.6021
8.00136	-3.2635	-48.6111
8.01393	-3.29197	-48.6203
8.02797	-3.321	-48.6278
8.04234	-3.35035	-48.6339
8.05477	-3.38047	-48.6369
8.06512	-3.41072	-48.6366
8.07321	-3.44079	-48.6348
8.07937	-3.47086	-48.6333
8.08413	-3.50119	-48.632
8.08776	-3.53185	-48.6306
8.09019	-3.56264	-48.6288
8.09198	-3.59317	-48.6263
8.09441	-3.62309	-48.6228
8.09744	-3.65241	-48.6192
8.10082	-3.68137	-48.6163
8.1061	-3.71	-48.6131
8.11537	-3.73838	-48.6098
8.1314	-3.76525	-48.6105
8.15589	-3.78891	-48.6188
8.17783	-3.81528	-48.6289
8.18459	-3.84992	-48.6322
8.18248	-3.88762	-48.6307
