# Supplementary material for: The Impact of Entropy on the Spatial Organization of Synaptonemal Complexes within the Cell Nucleus
Source: PLoS One. 2012 May 4;7(5):e36282. doi: 10.1371/journal.pone.0036282 (PMC3344857; doi:10.1371/journal.pone.0036282)
Supplement: Supporting Information S1 — Reconstructed SC coordinates. (ZIP) [file pone.0036282.s001.zip › SC_positions/Stack10/Stack10_SC14.xls]

## Sheet: Stack10_SC14
// Original File: X:/4Pi_Projects_data/Laura_R/2009_03_17_SYCP3_MLH1/Stack10.ims
// Generated by Bitplane Imaris x64 6.2.1 [Feb 11 2009]
neuron_name = "Filament 14"
4.00644	0.360741	-53.0257
4.03554	0.368741	-53.011
4.06507	0.378514	-52.997
4.09615	0.387626	-52.9837
4.12612	0.39238	-52.9668
4.15126	0.391496	-52.9425
4.17443	0.385773	-52.9161
4.19846	0.377002	-52.8925
4.22427	0.365864	-52.8726
4.2494	0.350906	-52.8541
4.27011	0.331602	-52.8333
4.28709	0.307916	-52.8127
4.30149	0.280732	-52.7942
4.31298	0.251424	-52.7782
4.32174	0.220305	-52.7671
4.32906	0.189032	-52.7593
4.33609	0.159548	-52.7508
4.34498	0.13257	-52.7399
4.35624	0.107398	-52.7272
4.36791	0.0825402	-52.713
4.37895	0.0571287	-52.6974
4.39025	0.0328476	-52.6794
4.40252	0.0130073	-52.6566
4.4104	-0.00101684	-52.6282
4.41562	-0.0101659	-52.5965
4.42029	-0.0190573	-52.5648
4.41586	-0.0318997	-52.5346
4.40703	-0.0476248	-52.5056
4.3999	-0.0650768	-52.4784
4.39252	-0.0834886	-52.4527
4.3844	-0.102191	-52.4284
4.37381	-0.122404	-52.407
4.36144	-0.14353	-52.3865
4.34835	-0.16402	-52.3635
4.33641	-0.183182	-52.3369
4.3296	-0.201276	-52.3063
4.32867	-0.221234	-52.2749
4.33169	-0.245461	-52.246
4.3369	-0.272742	-52.219
4.34501	-0.295419	-52.1898
4.35701	-0.308139	-52.1551
4.37495	-0.31262	-52.1206
4.401	-0.308828	-52.0921
4.43156	-0.300674	-52.0691
4.46492	-0.293505	-52.054
4.49993	-0.287973	-52.0448
4.53352	-0.282871	-52.0364
4.5653	-0.277051	-52.0276
4.59386	-0.269107	-52.0161
4.61829	-0.260441	-51.9992
4.63903	-0.252497	-51.9779
4.65659	-0.243352	-51.9543
4.674	-0.235165	-51.9296
4.68957	-0.228452	-51.903
4.69881	-0.221841	-51.8722
4.71126	-0.218413	-51.8443
4.73718	-0.220485	-51.8273
4.76572	-0.221255	-51.8122
4.78747	-0.214687	-51.7907
4.80798	-0.206155	-51.7684
4.83041	-0.198982	-51.7487
4.85363	-0.190627	-51.7306
4.87741	-0.179608	-51.7143
4.90157	-0.169198	-51.6979
4.92587	-0.164997	-51.6799
4.95037	-0.165183	-51.6622
4.97455	-0.165169	-51.6453
4.99696	-0.162462	-51.6271
5.01935	-0.157334	-51.6099
5.04577	-0.153732	-51.5978
5.0749	-0.149567	-51.5884
5.10429	-0.143872	-51.5776
5.13349	-0.140056	-51.5639
5.16211	-0.139351	-51.5484
5.19018	-0.142681	-51.533
5.21736	-0.148025	-51.5175
5.24332	-0.152352	-51.5012
5.26928	-0.154019	-51.4855
5.29718	-0.152408	-51.4731
5.32591	-0.147573	-51.4615
5.35505	-0.142967	-51.4503
5.38569	-0.142148	-51.4418
5.41726	-0.143214	-51.4351
5.44907	-0.144077	-51.43
5.48055	-0.143445	-51.4263
5.5114	-0.139135	-51.4265
5.5416	-0.131449	-51.4319
5.57133	-0.123189	-51.4405
5.60113	-0.116141	-51.4513
5.63224	-0.111064	-51.4629
5.66329	-0.106809	-51.4776
5.69422	-0.103191	-51.4959
5.72695	-0.101461	-51.5143
5.76021	-0.100517	-51.5323
5.79539	-0.102097	-51.5471
5.83066	-0.111756	-51.5596
5.85963	-0.132588	-51.573
5.88182	-0.160636	-51.5864
5.90153	-0.189694	-51.5984
5.9216	-0.217653	-51.6079
5.94273	-0.244594	-51.6151
5.96566	-0.270185	-51.621
5.98967	-0.295292	-51.626
6.01253	-0.322401	-51.6283
6.03246	-0.352772	-51.6254
6.0546	-0.38109	-51.6196
6.08386	-0.402843	-51.6155
6.11329	-0.423216	-51.6087
6.13774	-0.443105	-51.5942
6.1586	-0.460318	-51.5749
6.17669	-0.476842	-51.5551
6.19344	-0.492748	-51.5357
6.21105	-0.50776	-51.5169
6.232	-0.521416	-51.4998
6.25844	-0.532385	-51.4857
6.28874	-0.534761	-51.4739
6.3193	-0.523947	-51.4623
6.34757	-0.508527	-51.4473
6.37216	-0.496055	-51.427
6.39599	-0.487053	-51.4059
6.41931	-0.479947	-51.3854
6.43944	-0.47321	-51.3628
6.45885	-0.468051	-51.3398
6.4789	-0.462375	-51.3188
6.49902	-0.454389	-51.2999
6.52082	-0.447306	-51.2831
6.54547	-0.443232	-51.2683
6.57166	-0.438767	-51.2538
6.5982	-0.432884	-51.2381
6.62692	-0.428104	-51.2236
6.65876	-0.425553	-51.2119
6.69242	-0.425357	-51.1996
6.72828	-0.427243	-51.1874
6.76193	-0.438662	-51.1767
6.78769	-0.462245	-51.1635
6.81048	-0.487537	-51.1527
6.83471	-0.509723	-51.1476
6.85745	-0.532111	-51.1419
6.87793	-0.556672	-51.1363
6.89923	-0.582109	-51.1353
6.92015	-0.609331	-51.1365
6.93775	-0.640123	-51.1372
6.95281	-0.673148	-51.1363
6.965	-0.707073	-51.1329
6.97334	-0.741538	-51.1299
6.97903	-0.775769	-51.1276
6.98254	-0.809282	-51.1246
6.98389	-0.842135	-51.1223
6.9842	-0.874087	-51.1195
6.98394	-0.904951	-51.1173
6.98359	-0.934722	-51.1186
6.98452	-0.963459	-51.1217
6.98741	-0.99149	-51.125
6.99273	-1.01911	-51.1286
7.00042	-1.04654	-51.1323
7.00865	-1.07418	-51.1365
7.01641	-1.10213	-51.1422
7.02431	-1.13017	-51.1492
7.03281	-1.15847	-51.1559
7.04172	-1.18733	-51.1606
7.05169	-1.21593	-51.1656
7.06409	-1.24312	-51.1728
7.07888	-1.26873	-51.1816
7.09447	-1.29378	-51.1908
7.10781	-1.32016	-51.1997
7.11973	-1.34639	-51.2107
7.13301	-1.37128	-51.2238
7.1465	-1.39767	-51.2347
7.16053	-1.42503	-51.2446
7.17702	-1.45155	-51.2561
7.19518	-1.47798	-51.2688
7.20988	-1.50557	-51.2833
7.21622	-1.53561	-51.2984
7.21655	-1.56796	-51.3105
7.2159	-1.60039	-51.3203
7.21577	-1.63022	-51.3329
7.21585	-1.65737	-51.3494
7.21596	-1.68389	-51.3669
7.21573	-1.7098	-51.3863
7.2148	-1.73604	-51.4074
7.21268	-1.76294	-51.4292
7.20641	-1.7851	-51.4556
7.19328	-1.80276	-51.4849
7.17604	-1.82109	-51.5128
7.15856	-1.83991	-51.5402
7.14237	-1.8606	-51.5659
7.12774	-1.88617	-51.5873
7.11303	-1.91447	-51.6063
7.09764	-1.94486	-51.6218
7.08217	-1.97764	-51.6247
7.06896	-2.01049	-51.6133
7.06209	-2.0441	-51.5999
7.06125	-2.07878	-51.5917
7.06455	-2.11249	-51.5852
7.07304	-2.14407	-51.5795
7.087	-2.17298	-51.5757
7.10371	-2.19977	-51.5726
7.12121	-2.2253	-51.5688
7.13903	-2.24997	-51.5636
7.1577	-2.27322	-51.5559
7.17732	-2.29576	-51.5455
7.19488	-2.32067	-51.5326
7.20714	-2.34931	-51.5179
7.21337	-2.38151	-51.5046
7.21572	-2.41603	-51.4948
7.21641	-2.45119	-51.4868
7.21656	-2.48615	-51.4784
7.21676	-2.51959	-51.4656
7.21694	-2.54729	-51.4443
7.21693	-2.56479	-51.4147
7.21626	-2.57385	-51.3818
7.21426	-2.57979	-51.3497
7.21223	-2.58654	-51.3186
7.21406	-2.59767	-51.2887
7.21558	-2.61738	-51.2645
7.20945	-2.64573	-51.2495
7.20137	-2.67626	-51.2369
7.19722	-2.70394	-51.22
7.19543	-2.72899	-51.1999
7.1943	-2.75397	-51.1802
7.19193	-2.78003	-51.1623
7.18831	-2.8067	-51.1458
7.18594	-2.83459	-51.1319
7.18631	-2.8642	-51.1223
7.18731	-2.89515	-51.1169
7.18723	-2.92697	-51.1133
7.18971	-2.95945	-51.1096
7.19225	-2.9923	-51.1049
7.18718	-3.0248	-51.1035
7.17581	-3.0557	-51.1044
7.16093	-3.08411	-51.1023
7.14549	-3.1113	-51.1004
7.13396	-3.13916	-51.0991
7.12632	-3.16786	-51.0959
7.12113	-3.19634	-51.0915
7.11843	-3.22272	-51.0835
7.11875	-3.24378	-51.0682
7.12219	-3.2595	-51.0448
7.12682	-3.27694	-51.017
7.12974	-3.30327	-50.9905
7.13078	-3.33902	-50.9701
7.13116	-3.37962	-50.9589
7.13131	-3.4199	-50.957
7.13088	-3.45683	-50.9619
7.12956	-3.49001	-50.9693
7.1276	-3.52108	-50.9762
7.12472	-3.55182	-50.9815
7.11925	-3.58275	-50.9858
7.10968	-3.61338	-50.9893
7.09677	-3.64369	-50.9907
7.07982	-3.67138	-50.9872
7.05741	-3.69427	-50.9783
7.03316	-3.71569	-50.9673
7.00791	-3.73585	-50.9576
6.98138	-3.75438	-50.9506
6.9576	-3.77542	-50.946
6.93558	-3.79676	-50.9427
6.9128	-3.81532	-50.939
6.89024	-3.83344	-50.9349
6.86697	-3.85122	-50.9315
6.84206	-3.86811	-50.9299
6.81558	-3.88326	-50.9302
6.7871	-3.89546	-50.9299
6.75768	-3.90774	-50.9276
6.72748	-3.92101	-50.9243
6.69705	-3.93441	-50.9254
6.66817	-3.95011	-50.9326
6.64074	-3.96697	-50.9426
6.61501	-3.98231	-50.9557
6.59123	-3.99692	-50.9715
6.56747	-4.01103	-50.987
6.54292	-4.02502	-51.0013
6.51949	-4.04204	-51.0145
6.49755	-4.06234	-51.0264
6.47699	-4.08452	-51.0376
6.45875	-4.1089	-51.0478
6.4421	-4.13476	-51.0569
6.42694	-4.16148	-51.0655
6.41381	-4.189	-51.0739
6.40046	-4.21632	-51.0815
6.3837	-4.24122	-51.0888
6.36648	-4.26528	-51.0944
6.35146	-4.29043	-51.0976
6.33779	-4.31539	-51.1034
6.32682	-4.34051	-51.1119
6.3149	-4.3634	-51.124
6.30145	-4.38527	-51.138
6.28972	-4.41034	-51.1492
6.27638	-4.436	-51.1596
6.25939	-4.46026	-51.171
6.23988	-4.48384	-51.1807
6.21975	-4.50762	-51.1843
6.20132	-4.53272	-51.1812
