# Supplementary material for: The Impact of Entropy on the Spatial Organization of Synaptonemal Complexes within the Cell Nucleus
Source: PLoS One. 2012 May 4;7(5):e36282. doi: 10.1371/journal.pone.0036282 (PMC3344857; doi:10.1371/journal.pone.0036282)
Supplement: Supporting Information S1 — Reconstructed SC coordinates. (ZIP) [file pone.0036282.s001.zip › SC_positions/Stack10/Stack10_SC15.xls]

## Sheet: Stack10_SC15
// Original File: X:/4Pi_Projects_data/Laura_R/2009_03_17_SYCP3_MLH1/Stack10.ims
// Generated by Bitplane Imaris x64 6.2.1 [Feb 11 2009]
neuron_name = "Filament 15"
7.11001	-2.49922	-53.3595
7.11789	-2.49518	-53.3191
7.12568	-2.49108	-53.2805
7.13263	-2.48827	-53.2442
7.13847	-2.48976	-53.2097
7.14397	-2.49377	-53.1755
7.14967	-2.49437	-53.141
7.15565	-2.48945	-53.1068
7.16291	-2.48009	-53.0745
7.17189	-2.46658	-53.046
7.18097	-2.45086	-53.021
7.18933	-2.43734	-52.9962
7.19941	-2.42648	-52.9703
7.2095	-2.41502	-52.9432
7.21673	-2.39942	-52.9161
7.22588	-2.37873	-52.892
7.23749	-2.35731	-52.8687
7.24844	-2.33699	-52.8447
7.25858	-2.31425	-52.8234
7.2674	-2.29035	-52.803
7.27601	-2.26876	-52.7801
7.28518	-2.2494	-52.7556
7.29481	-2.23147	-52.7307
7.30682	-2.21107	-52.7107
7.32202	-2.18996	-52.6939
7.33818	-2.17462	-52.6718
7.35517	-2.15991	-52.6498
7.37452	-2.14045	-52.6351
7.39476	-2.11896	-52.6231
7.4134	-2.0962	-52.611
7.42805	-2.07048	-52.6003
7.43836	-2.0419	-52.5916
7.44671	-2.01304	-52.5821
7.45414	-1.98618	-52.5683
7.46123	-1.96189	-52.5506
7.46724	-1.94083	-52.5294
7.47037	-1.92316	-52.5047
7.47208	-1.90805	-52.4779
7.47529	-1.89539	-52.4499
7.4811	-1.88333	-52.4212
7.48871	-1.86872	-52.3933
7.49868	-1.84965	-52.3691
7.51079	-1.82495	-52.3521
7.52288	-1.79634	-52.3418
7.53574	-1.76748	-52.3347
7.5497	-1.73942	-52.329
7.56259	-1.71118	-52.3244
7.57386	-1.68247	-52.3205
7.58413	-1.65351	-52.3174
7.59351	-1.62425	-52.3152
7.6014	-1.59448	-52.3135
7.60725	-1.56402	-52.3121
7.61206	-1.53297	-52.3115
7.61673	-1.50142	-52.312
7.62117	-1.46921	-52.3134
7.62534	-1.43621	-52.3153
7.62924	-1.40234	-52.3171
7.63307	-1.36763	-52.3185
7.63693	-1.33211	-52.3192
7.64209	-1.29625	-52.3171
7.65182	-1.26106	-52.3119
7.66758	-1.22666	-52.3067
7.68736	-1.19125	-52.3027
7.71195	-1.1561	-52.3035
7.74406	-1.12787	-52.3134
7.77989	-1.10687	-52.3291
7.81497	-1.0877	-52.3456
7.84991	-1.06912	-52.3624
7.88547	-1.05275	-52.3812
7.92263	-1.0427	-52.4002
7.9618	-1.04055	-52.4143
8.00034	-1.04358	-52.4231
8.03514	-1.04887	-52.4321
8.06534	-1.05402	-52.4444
8.09303	-1.05997	-52.4548
8.12086	-1.06621	-52.4623
8.14897	-1.07199	-52.4709
8.17481	-1.08169	-52.482
8.19916	-1.09442	-52.4942
8.22655	-1.1048	-52.5021
8.257	-1.1132	-52.5058
8.28769	-1.12178	-52.5112
8.31773	-1.1314	-52.5184
8.34751	-1.14172	-52.5239
8.37755	-1.15123	-52.527
8.40778	-1.15973	-52.5288
8.43774	-1.16867	-52.53
8.46711	-1.17927	-52.5306
8.49593	-1.19113	-52.5302
8.52433	-1.20314	-52.5285
8.55231	-1.21451	-52.5282
8.58003	-1.22481	-52.5313
8.60778	-1.23523	-52.5326
8.6356	-1.24566	-52.5336
8.66362	-1.25504	-52.539
8.69238	-1.26476	-52.5402
8.72215	-1.27386	-52.5366
8.75261	-1.27973	-52.537
8.78305	-1.2834	-52.5411
8.81318	-1.28761	-52.5443
8.84304	-1.29356	-52.5469
8.87321	-1.29876	-52.5509
8.90444	-1.30033	-52.5563
8.93686	-1.29939	-52.5626
8.97034	-1.29732	-52.5696
9.00493	-1.29436	-52.5774
9.04042	-1.28952	-52.5861
9.07624	-1.28058	-52.5966
9.11241	-1.26695	-52.6079
9.14711	-1.24986	-52.6228
9.17043	-1.23168	-52.6483
9.17606	-1.21187	-52.682
9.17371	-1.18719	-52.7123
9.17215	-1.15827	-52.7343
9.17209	-1.12809	-52.7504
9.17303	-1.0986	-52.7639
9.17389	-1.07088	-52.7781
9.17429	-1.04413	-52.7935
9.17445	-1.01737	-52.8093
9.17453	-0.99014	-52.8252
9.17475	-0.96177	-52.84
9.17532	-0.935968	-52.8586
9.17605	-0.911141	-52.879
9.17655	-0.881831	-52.8946
9.17683	-0.851423	-52.9096
9.17711	-0.820467	-52.924
9.17704	-0.787264	-52.936
9.17238	-0.753881	-52.9478
9.15675	-0.723366	-52.9561
9.13281	-0.695685	-52.9587
9.10518	-0.671083	-52.9616
9.08133	-0.648643	-52.9731
9.0745	-0.628676	-52.9966
9.07914	-0.621886	-53.0308
9.08233	-0.623123	-53.0692
9.07887	-0.61806	-53.107
9.06773	-0.60313	-53.139
9.05022	-0.579842	-53.1604
9.02488	-0.557479	-53.1743
8.9971	-0.537641	-53.1864
8.97281	-0.515429	-53.1978
8.94939	-0.492855	-53.207
8.9237	-0.47332	-53.214
8.89601	-0.457128	-53.2206
8.86755	-0.443359	-53.2266
8.83842	-0.431869	-53.2311
8.80955	-0.420413	-53.2353
8.7819	-0.406596	-53.2404
8.75472	-0.391234	-53.2455
8.72672	-0.37666	-53.2485
8.69723	-0.364428	-53.2481
8.66683	-0.354057	-53.2464
8.63602	-0.345106	-53.2476
8.60492	-0.338056	-53.2489
8.57392	-0.332507	-53.2452
8.54313	-0.327359	-53.2424
8.51263	-0.322084	-53.243
8.48261	-0.316756	-53.2448
8.45304	-0.311506	-53.2477
8.42373	-0.306639	-53.2491
8.39434	-0.302933	-53.2481
8.36466	-0.300593	-53.2485
8.33458	-0.298915	-53.2503
8.30399	-0.297265	-53.2523
8.2728	-0.297231	-53.2543
8.24172	-0.296523	-53.2565
8.21162	-0.289	-53.2585
8.18208	-0.277582	-53.2598
8.15269	-0.267096	-53.2614
8.12377	-0.257624	-53.2644
8.09531	-0.250058	-53.2675
8.06742	-0.245185	-53.2705
8.03986	-0.243123	-53.2743
8.01141	-0.243348	-53.279
7.98048	-0.245705	-53.2872
7.94505	-0.247195	-53.2971
7.90509	-0.241409	-53.2999
7.86575	-0.227137	-53.2913
7.83534	-0.206949	-53.2726
7.81527	-0.184753	-53.2488
7.79798	-0.165388	-53.226
7.77637	-0.155691	-53.2116
7.74924	-0.160172	-53.2055
7.72031	-0.168951	-53.1964
7.69087	-0.173971	-53.1824
7.66017	-0.180067	-53.1693
7.6304	-0.189304	-53.1545
7.60449	-0.199656	-53.1323
7.58005	-0.208808	-53.1046
7.5516	-0.213942	-53.0767
7.52413	-0.216418	-53.0467
7.5079	-0.216731	-53.0107
7.50095	-0.212288	-52.9728
7.49716	-0.204523	-52.9371
7.49642	-0.19574	-52.9028
7.50044	-0.183746	-52.8703
7.50813	-0.167083	-52.8408
7.51553	-0.148336	-52.8131
7.52149	-0.129336	-52.7864
7.52673	-0.111364	-52.7596
7.53127	-0.0958555	-52.7315
7.53445	-0.0806384	-52.7029
7.53566	-0.0627594	-52.6751
7.53495	-0.0424255	-52.6481
7.53083	-0.0202648	-52.6219
7.52214	0.00514597	-52.5988
7.50964	0.0291646	-52.5763
7.49472	0.0441765	-52.5484
7.47907	0.0536152	-52.5176
7.46335	0.0620585	-52.4874
7.44732	0.0696492	-52.4579
7.4308	0.0770313	-52.4296
7.41514	0.0852766	-52.4015
7.40224	0.0977837	-52.3723
7.38979	0.11385	-52.3411
7.37207	0.125918	-52.3084
7.34534	0.131145	-52.278
7.31288	0.130353	-52.2503
7.27861	0.121571	-52.2251
7.24117	0.105839	-52.211
7.20186	0.088486	-52.2089
7.16331	0.0749198	-52.2101
7.12588	0.0697222	-52.2112
7.09021	0.0757743	-52.212
7.05738	0.0907228	-52.2125
7.02749	0.111175	-52.2131
6.99889	0.132389	-52.2185
6.97027	0.146139	-52.2353
6.93923	0.150779	-52.2569
6.90795	0.151547	-52.2783
6.88314	0.151434	-52.3055
6.86502	0.151024	-52.3373
6.84577	0.151029	-52.3656
6.8181	0.151643	-52.3848
6.78553	0.152414	-52.3997
6.75206	0.153146	-52.4125
6.71621	0.15399	-52.4195
6.67858	0.154531	-52.4233
6.6402	0.153712	-52.4268
6.60131	0.150897	-52.4264
6.56366	0.143016	-52.4227
6.53254	0.123737	-52.4235
6.50716	0.0973195	-52.4285
6.48171	0.0731549	-52.431
6.45699	0.049936	-52.4304
6.43473	0.0252328	-52.432
6.41351	5.80801e-05	-52.4346
6.39282	-0.0254056	-52.4369
6.37464	-0.0525408	-52.4422
6.35858	-0.0815887	-52.4466
6.34232	-0.110863	-52.4497
6.32614	-0.140241	-52.4529
6.31152	-0.170487	-52.4535
6.29828	-0.201317	-52.4543
6.28455	-0.232018	-52.4563
6.27299	-0.263424	-52.4579
6.26793	-0.295793	-52.462
6.26721	-0.327371	-52.4706
6.26692	-0.357338	-52.4818
6.2669	-0.386019	-52.4945
6.26787	-0.414238	-52.5075
6.26942	-0.442127	-52.5207
6.27027	-0.469418	-52.5351
6.26982	-0.495176	-52.5514
6.26911	-0.517465	-52.5717
6.26738	-0.537739	-52.5943
6.26311	-0.557946	-52.6163
6.25639	-0.577769	-52.6378
6.24774	-0.59697	-52.6589
6.23787	-0.615365	-52.6801
6.22608	-0.633049	-52.7006
6.21183	-0.649939	-52.7198
6.19727	-0.665259	-52.74
6.18359	-0.679011	-52.7619
6.17074	-0.692394	-52.7849
6.159	-0.706493	-52.8082
6.1486	-0.720653	-52.8323
6.14	-0.733009	-52.8584
6.13212	-0.744362	-52.8858
6.12391	-0.75692	-52.913
6.11624	-0.771227	-52.9398
6.11073	-0.786896	-52.9664
6.10904	-0.803431	-52.9926
6.10951	-0.82019	-53.0187
6.1086	-0.836271	-53.0452
6.10629	-0.851602	-53.0729
6.10344	-0.866954	-53.1019
6.0972	-0.882956	-53.1313
6.08029	-0.891009	-53.1541
6.05073	-0.884589	-53.1665
6.01595	-0.8747	-53.1745
5.98035	-0.867809	-53.1807
