# Supplementary material for: The Impact of Entropy on the Spatial Organization of Synaptonemal Complexes within the Cell Nucleus
Source: PLoS One. 2012 May 4;7(5):e36282. doi: 10.1371/journal.pone.0036282 (PMC3344857; doi:10.1371/journal.pone.0036282)
Supplement: Supporting Information S1 — Reconstructed SC coordinates. (ZIP) [file pone.0036282.s001.zip › SC_positions/Stack10/Stack10_SC07.xls]

## Sheet: Stack10_SC07
// Original File: X:/4Pi_Projects_data/Laura_R/2009_03_17_SYCP3_MLH1/Stack10.ims
// Generated by Bitplane Imaris x64 6.2.1 [Feb 11 2009]
neuron_name = "Filament 7"
5.21735	-4.01126	-50.0706
5.23753	-3.98054	-50.0626
5.26248	-3.95523	-50.0573
5.2867	-3.93227	-50.0509
5.30628	-3.90803	-50.0426
5.3243	-3.88325	-50.0347
5.34367	-3.85911	-50.0288
5.36295	-3.83419	-50.0253
5.38349	-3.8104	-50.0221
5.4072	-3.78965	-50.0187
5.42999	-3.76757	-50.0175
5.45089	-3.74392	-50.0153
5.47297	-3.72237	-50.0083
5.49563	-3.70185	-49.999
5.516	-3.67973	-49.9886
5.53458	-3.65684	-49.9759
5.55412	-3.63573	-49.9611
5.57418	-3.61662	-49.9439
5.59638	-3.60169	-49.9268
5.62348	-3.59322	-49.9124
5.65232	-3.58764	-49.8988
5.68108	-3.58284	-49.8859
5.71105	-3.57968	-49.8764
5.74165	-3.57736	-49.8689
5.77206	-3.57511	-49.8617
5.80234	-3.5743	-49.855
5.83261	-3.57579	-49.849
5.86286	-3.57786	-49.8426
5.89301	-3.58032	-49.8353
5.92327	-3.58395	-49.8274
5.95416	-3.58803	-49.8199
5.98612	-3.59157	-49.8129
6.0194	-3.59303	-49.8062
6.05324	-3.58882	-49.7988
6.08629	-3.57783	-49.7889
6.1175	-3.56197	-49.7754
6.14534	-3.54495	-49.7559
6.16722	-3.52844	-49.7295
6.18117	-3.50707	-49.701
6.18568	-3.4826	-49.6724
6.17931	-3.46314	-49.6427
6.16582	-3.44888	-49.6134
6.15121	-3.43601	-49.5851
6.13812	-3.42165	-49.5574
6.12767	-3.40314	-49.5308
6.12011	-3.38066	-49.5055
6.11453	-3.35732	-49.4797
6.10831	-3.33302	-49.4556
6.10185	-3.30527	-49.4364
6.09455	-3.27462	-49.4235
6.08791	-3.2444	-49.4114
6.08505	-3.21542	-49.398
6.07854	-3.18561	-49.3923
6.06625	-3.1568	-49.3902
6.05327	-3.13026	-49.3835
6.04226	-3.10282	-49.3764
6.03281	-3.07392	-49.3703
6.02246	-3.0449	-49.3636
6.01183	-3.01535	-49.3564
6.00197	-2.98506	-49.3481
5.9914	-2.9552	-49.3368
5.98086	-2.9256	-49.3231
5.97327	-2.89464	-49.3093
5.96867	-2.86265	-49.2954
5.96712	-2.831	-49.279
5.96939	-2.80061	-49.2585
5.97655	-2.7733	-49.2324
5.98927	-2.74799	-49.2028
6.00615	-2.71849	-49.1823
6.02789	-2.68538	-49.1794
6.05649	-2.65835	-49.1857
6.08926	-2.64022	-49.1891
6.12174	-2.62618	-49.1879
6.15104	-2.61135	-49.187
6.17644	-2.59311	-49.1873
6.19914	-2.57246	-49.1881
6.2193	-2.55	-49.185
6.24108	-2.53022	-49.1814
6.26803	-2.51581	-49.1837
6.29598	-2.50044	-49.1856
6.32166	-2.48097	-49.1865
6.34582	-2.45994	-49.1903
6.37021	-2.44193	-49.197
6.39637	-2.42988	-49.2063
6.42383	-2.42097	-49.2152
6.45108	-2.41146	-49.2222
6.47767	-2.40086	-49.2289
6.50396	-2.38969	-49.2359
6.53023	-2.3781	-49.2434
6.55668	-2.36647	-49.2515
6.58326	-2.3552	-49.2608
6.61014	-2.34468	-49.2713
6.63549	-2.33345	-49.2846
6.65773	-2.31972	-49.3017
6.67975	-2.30618	-49.3207
6.70179	-2.29486	-49.3417
6.71889	-2.28077	-49.3653
6.73107	-2.26439	-49.3916
6.74323	-2.2507	-49.4204
6.75622	-2.23271	-49.4459
6.76869	-2.20737	-49.4656
6.77909	-2.18067	-49.4845
6.78718	-2.15259	-49.5015
6.79446	-2.12229	-49.5149
6.80245	-2.09218	-49.5279
6.81031	-2.06267	-49.5406
6.81534	-2.03222	-49.5509
6.81915	-2.00097	-49.5586
6.82273	-1.96923	-49.5625
6.82519	-1.93689	-49.5618
6.82837	-1.90459	-49.5595
6.83304	-1.87299	-49.5554
6.83806	-1.84217	-49.5482
6.84326	-1.81223	-49.5384
6.84845	-1.78338	-49.5259
6.85283	-1.75476	-49.5127
6.85703	-1.72586	-49.5007
6.85826	-1.69725	-49.4895
6.8548	-1.6692	-49.478
6.85186	-1.64128	-49.466
6.85297	-1.61468	-49.452
6.85722	-1.59003	-49.435
6.8633	-1.56576	-49.4177
6.87086	-1.54047	-49.4031
6.87947	-1.51421	-49.391
6.88978	-1.48849	-49.3789
6.90031	-1.46227	-49.3679
6.91063	-1.43659	-49.356
6.92244	-1.41321	-49.3409
6.93493	-1.38928	-49.3271
6.94776	-1.36351	-49.3166
6.95882	-1.33489	-49.3095
6.97061	-1.30744	-49.3009
6.9878	-1.28652	-49.2859
7.00618	-1.26711	-49.2697
7.02289	-1.2455	-49.2563
7.038	-1.22303	-49.2428
7.05161	-1.20006	-49.2285
7.06427	-1.17641	-49.2145
7.07394	-1.15095	-49.2016
7.08107	-1.12338	-49.191
7.08746	-1.09459	-49.1814
7.09329	-1.06559	-49.1703
7.10071	-1.03928	-49.1552
7.11175	-1.01774	-49.1343
7.12519	-1.00231	-49.1084
7.14049	-0.993233	-49.0804
7.15901	-0.984627	-49.0546
7.18007	-0.972522	-49.0319
7.20232	-0.957711	-49.0115
7.22662	-0.942292	-48.9937
7.25381	-0.927884	-48.9799
7.283	-0.913115	-48.9709
7.31305	-0.904624	-48.9643
7.34376	-0.909353	-48.9588
7.37515	-0.918745	-48.9554
7.40686	-0.926135	-48.9567
7.43877	-0.931763	-48.9627
7.47114	-0.934768	-48.9696
7.50354	-0.936968	-48.9762
7.53582	-0.939863	-48.9831
7.56843	-0.942995	-48.9904
7.60184	-0.945957	-48.9983
7.63687	-0.948162	-49.0058
7.67387	-0.949563	-49.0125
7.71097	-0.949356	-49.0124
7.74578	-0.94413	-49.0002
7.77813	-0.93469	-48.9822
7.80644	-0.928153	-48.9605
7.82893	-0.926679	-48.9336
7.84796	-0.927166	-48.9056
7.8659	-0.928308	-48.8792
7.8842	-0.930435	-48.855
7.90461	-0.933756	-48.8337
7.92785	-0.937714	-48.8153
7.95374	-0.941935	-48.7988
7.98173	-0.94614	-48.7832
8.01102	-0.950308	-48.7672
8.04051	-0.958711	-48.7511
8.06651	-0.968385	-48.7311
8.08558	-0.970154	-48.7025
8.09942	-0.968402	-48.6693
8.11085	-0.967155	-48.6364
8.12219	-0.962723	-48.6053
8.13551	-0.955142	-48.5769
8.15133	-0.946317	-48.5509
8.16971	-0.937303	-48.5269
8.1897	-0.92741	-48.5043
8.20992	-0.915606	-48.4826
8.22859	-0.901997	-48.4606
8.24391	-0.885066	-48.4386
8.25753	-0.864215	-48.4186
8.27262	-0.842259	-48.4006
8.28788	-0.818683	-48.3852
8.3004	-0.791036	-48.3737
8.31533	-0.764466	-48.3639
8.3379	-0.744075	-48.3544
8.36105	-0.724138	-48.3448
8.38105	-0.701319	-48.3358
8.40229	-0.679518	-48.3279
8.42463	-0.659027	-48.3194
8.44654	-0.638373	-48.3093
8.47041	-0.618853	-48.3
8.49598	-0.600064	-48.2911
8.51943	-0.579559	-48.2775
8.54263	-0.560004	-48.2586
8.56711	-0.545363	-48.2355
8.58724	-0.534905	-48.2067
8.59937	-0.527006	-48.1732
8.60568	-0.520343	-48.1382
8.60749	-0.513462	-48.1037
8.60509	-0.509027	-48.0698
8.60016	-0.505593	-48.038
8.59351	-0.494368	-48.0102
8.58605	-0.474962	-47.9865
8.57951	-0.451723	-47.9663
8.57422	-0.428154	-47.9459
8.56829	-0.406961	-47.9219
8.56457	-0.38554	-47.896
8.56532	-0.360689	-47.8703
8.56659	-0.336391	-47.8427
8.56916	-0.320272	-47.8104
8.57641	-0.311558	-47.7768
8.58656	-0.306596	-47.7452
8.59686	-0.302258	-47.7147
8.60805	-0.295343	-47.6846
8.62527	-0.288305	-47.6572
8.64816	-0.286635	-47.633
8.66869	-0.289489	-47.6072
8.68548	-0.288581	-47.5796
8.70062	-0.282532	-47.5526
8.71401	-0.274795	-47.5262
8.72724	-0.265576	-47.5011
8.74126	-0.254756	-47.4772
8.75474	-0.242621	-47.4535
8.76697	-0.230261	-47.4291
8.77825	-0.218432	-47.4041
8.78955	-0.206336	-47.3794
8.80232	-0.193297	-47.3561
8.81751	-0.179515	-47.3344
8.83546	-0.164708	-47.3142
8.85536	-0.147701	-47.2951
8.87444	-0.127402	-47.2755
8.88898	-0.104032	-47.2532
8.89713	-0.082333	-47.226
8.90006	-0.0669091	-47.1934
8.90023	-0.0540943	-47.1589
8.89973	-0.0392993	-47.1255
8.89956	-0.0213465	-47.0934
8.90022	0.000603474	-47.0617
8.89752	0.0271306	-47.0307
8.87974	0.0504024	-47.0042
8.8452	0.0596433	-46.9828
8.8075	0.0597534	-46.9618
8.77403	0.0592702	-46.9386
8.74231	0.0589767	-46.9162
8.71012	0.0575373	-46.8968
8.67832	0.0538939	-46.8785
8.64858	0.0450906	-46.8616
8.62107	0.0289177	-46.8484
8.59653	0.00951991	-46.8353
8.57591	-0.0112742	-46.821
8.55559	-0.0332567	-46.8111
8.53157	-0.0524915	-46.8057
8.50583	-0.0694857	-46.8005
8.48127	-0.0877262	-46.7938
8.45722	-0.106326	-46.7854
8.432	-0.122525	-46.7748
8.40517	-0.135339	-46.7626
8.37841	-0.145842	-46.7476
8.35281	-0.154142	-46.7289
8.32808	-0.158324	-46.707
8.30576	-0.157619	-46.682
8.28822	-0.154142	-46.6538
8.27583	-0.149895	-46.6231
8.26762	-0.144707	-46.5912
8.26331	-0.13894	-46.5593
8.26198	-0.132993	-46.5281
8.26172	-0.126693	-46.4976
8.25996	-0.120913	-46.4677
8.25444	-0.116041	-46.4384
8.24591	-0.111015	-46.4097
8.23698	-0.105767	-46.3812
8.22946	-0.101297	-46.3525
8.22379	-0.0978429	-46.3237
8.21961	-0.0947867	-46.2949
8.21601	-0.0915751	-46.2661
8.21175	-0.0882872	-46.2371
8.20679	-0.0850867	-46.2075
8.20197	-0.0814225	-46.1772
8.19798	-0.0760586	-46.1465
8.19587	-0.0669726	-46.116
8.19848	-0.0501197	-46.0901
8.20443	-0.0245119	-46.0711
8.20858	0.00321568	-46.0523
8.21077	0.0265325	-46.0281
8.21134	0.0444235	-45.9997
8.20991	0.0591166	-45.9698
