# Supplementary material for: The Impact of Entropy on the Spatial Organization of Synaptonemal Complexes within the Cell Nucleus
Source: PLoS One. 2012 May 4;7(5):e36282. doi: 10.1371/journal.pone.0036282 (PMC3344857; doi:10.1371/journal.pone.0036282)
Supplement: Supporting Information S1 — Reconstructed SC coordinates. (ZIP) [file pone.0036282.s001.zip › SC_positions/Stack10/Stack10_SC03.xls]

## Sheet: Stack10_SC03
// Original File: X:/4Pi_Projects_data/Laura_R/2009_03_17_SYCP3_MLH1/Stack10.ims
// Generated by Bitplane Imaris x64 6.2.1 [Feb 11 2009]
neuron_name = "Filament 3"
7.26559	2.99898	-52.0389
7.37702	2.79822	-51.7633
7.53158	2.59099	-51.497
7.74645	2.36805	-51.2578
8.00456	2.11756	-51.0728
8.2719	1.84042	-50.9647
8.50684	1.54536	-50.9482
8.68274	1.24512	-51.0218
8.79998	0.965596	-51.1723
8.86587	0.739798	-51.3968
8.88817	0.591504	-51.6804
8.86865	0.530158	-51.9902
8.79811	0.544411	-52.2956
8.68223	0.613154	-52.5745
8.53913	0.714136	-52.8143
8.37026	0.823747	-52.9976
8.1802	0.94354	-53.1042
7.98472	1.07931	-53.1436
7.79766	1.22767	-53.1436
7.63538	1.39619	-53.1247
7.50254	1.57929	-53.1185
7.39097	1.75095	-53.1499
7.30273	1.89132	-53.2169
7.25061	1.99932	-53.3016
7.24221	2.08897	-53.3756
7.26699	2.17507	-53.425
