# Supplementary material for: The Impact of Entropy on the Spatial Organization of Synaptonemal Complexes within the Cell Nucleus
Source: PLoS One. 2012 May 4;7(5):e36282. doi: 10.1371/journal.pone.0036282 (PMC3344857; doi:10.1371/journal.pone.0036282)
Supplement: Supporting Information S1 — Reconstructed SC coordinates. (ZIP) [file pone.0036282.s001.zip › SC_positions/Stack10/Stack10_SC10.xls]

## Sheet: Stack10_SC10
// Original File: X:/4Pi_Projects_data/Laura_R/2009_03_17_SYCP3_MLH1/Stack10.ims
// Generated by Bitplane Imaris x64 6.2.1 [Feb 11 2009]
neuron_name = "Filament 10"
5.70025	1.79323	-52.704
5.6735	1.76847	-52.6875
5.64499	1.74582	-52.6759
5.6167	1.72476	-52.6685
5.59233	1.70326	-52.661
5.57391	1.67928	-52.6522
5.55875	1.65479	-52.6419
5.54473	1.63122	-52.6299
5.53339	1.60645	-52.6179
5.52428	1.5799	-52.6059
5.51515	1.55359	-52.5918
5.50543	1.52938	-52.573
5.49575	1.50768	-52.5497
5.48629	1.4891	-52.5229
5.47531	1.47229	-52.4952
5.46066	1.45493	-52.4703
5.44165	1.43858	-52.4492
5.41845	1.42421	-52.4323
5.39349	1.40978	-52.418
5.36786	1.39641	-52.4048
5.3403	1.3865	-52.3937
5.31238	1.37773	-52.3832
5.28514	1.36849	-52.3721
5.25793	1.35941	-52.3609
5.23079	1.35026	-52.3493
5.20363	1.34083	-52.3371
5.17787	1.32924	-52.3237
5.1548	1.31444	-52.3082
5.13307	1.29903	-52.291
5.11331	1.28519	-52.271
5.09576	1.27225	-52.2485
5.07782	1.25846	-52.2268
5.05984	1.24385	-52.2055
5.04266	1.22923	-52.1833
5.0272	1.2118	-52.1625
5.01241	1.19146	-52.1441
4.99551	1.17295	-52.1258
4.97856	1.15579	-52.1063
4.96286	1.13811	-52.0864
4.94863	1.11887	-52.0674
4.93732	1.09628	-52.0503
4.92784	1.07189	-52.0341
4.91914	1.04705	-52.0179
4.9113	1.0212	-52.002
4.90446	0.9941	-51.9862
4.89882	0.966025	-51.9685
4.89478	0.936043	-51.9477
4.89058	0.913502	-51.9202
4.88413	0.908664	-51.8839
4.87337	0.910923	-51.8462
4.85495	0.911306	-51.8137
4.83048	0.91131	-51.7859
4.80284	0.911052	-51.7619
4.77266	0.910696	-51.7412
4.74125	0.910573	-51.7224
4.70926	0.910601	-51.7045
4.6774	0.911485	-51.6865
4.64681	0.914931	-51.6664
4.61906	0.921935	-51.6428
4.59751	0.933361	-51.6145
4.58428	0.950816	-51.5828
4.57723	0.972709	-51.5502
4.57199	0.99725	-51.5183
4.57261	1.02344	-51.4888
4.58718	1.04726	-51.4633
4.60769	1.07129	-51.4433
4.62408	1.09848	-51.4254
4.63847	1.12407	-51.4061
4.65375	1.14607	-51.386
4.67084	1.1677	-51.3684
4.68951	1.19133	-51.354
4.70855	1.21595	-51.339
4.7261	1.24	-51.3185
4.74235	1.26499	-51.2937
4.76142	1.29166	-51.268
4.78487	1.31682	-51.2387
4.80681	1.33324	-51.2018
4.81655	1.33652	-51.1569
4.81113	1.33307	-51.1095
4.79508	1.32565	-51.0662
4.76966	1.31216	-51.0325
4.73871	1.29585	-51.0087
4.70796	1.28043	-50.9906
4.67918	1.26664	-50.9748
4.65351	1.25304	-50.9585
4.63044	1.23919	-50.9414
4.60845	1.22643	-50.9237
4.58736	1.21578	-50.9042
4.56709	1.20622	-50.8834
4.54652	1.19679	-50.8628
4.52431	1.18778	-50.8439
4.5004	1.17923	-50.827
4.4758	1.17052	-50.8113
4.45129	1.16062	-50.7962
4.427	1.14952	-50.7812
4.40409	1.13803	-50.7642
4.38339	1.12432	-50.7448
4.36075	1.11228	-50.7268
4.33313	1.10767	-50.7112
4.30304	1.10715	-50.6971
4.27055	1.10961	-50.6865
4.23769	1.11193	-50.6737
4.21347	1.10904	-50.6494
4.20178	1.103	-50.6157
4.1978	1.09764	-50.58
4.19616	1.09377	-50.5447
4.19461	1.09123	-50.5099
4.19242	1.09299	-50.476
4.18626	1.1021	-50.4451
4.17315	1.11529	-50.4184
4.1563	1.12723	-50.3936
4.14026	1.1374	-50.3684
4.12552	1.14626	-50.3426
4.11206	1.15488	-50.3165
4.10149	1.16584	-50.29
4.09172	1.17821	-50.2635
4.08002	1.19163	-50.2381
4.06584	1.20785	-50.216
4.04758	1.22509	-50.1973
4.02584	1.24097	-50.1801
4.00201	1.25515	-50.1632
3.97804	1.26857	-50.1448
3.95557	1.28054	-50.1232
3.93273	1.28876	-50.0991
3.90799	1.29397	-50.0742
3.88094	1.29735	-50.0489
3.85925	1.29999	-50.0202
3.85207	1.30305	-49.9853
3.85269	1.30749	-49.9487
3.85298	1.31709	-49.9152
3.85288	1.32909	-49.883
3.85269	1.34248	-49.8528
3.85263	1.35977	-49.8261
3.85281	1.37467	-49.7985
3.85273	1.38433	-49.7687
3.85201	1.38903	-49.7386
3.85117	1.39101	-49.7083
3.85075	1.39398	-49.6781
3.85076	1.39798	-49.6474
3.85116	1.40257	-49.6156
3.85188	1.40712	-49.5825
3.85261	1.41042	-49.5477
3.85272	1.41099	-49.5112
3.85163	1.40811	-49.4733
3.8539	1.39781	-49.4379
3.86897	1.37963	-49.4114
3.89358	1.35804	-49.3931
3.9166	1.33291	-49.3767
3.93997	1.30788	-49.3591
3.96899	1.289	-49.3404
4.00273	1.27807	-49.3208
4.03581	1.27761	-49.2974
4.06564	1.28509	-49.2727
4.09497	1.2929	-49.2538
4.12264	1.30001	-49.2361
4.14873	1.30832	-49.2156
4.17407	1.31885	-49.1953
4.19888	1.33096	-49.1762
4.22436	1.34143	-49.1566
4.25062	1.34902	-49.1345
4.27708	1.35912	-49.1134
4.30083	1.37768	-49.0951
4.32193	1.40083	-49.079
4.34148	1.42412	-49.065
4.36013	1.44605	-49.0514
4.37893	1.46584	-49.0381
4.39765	1.48405	-49.0253
4.41676	1.50012	-49.0124
4.43671	1.51375	-48.9984
4.45491	1.52628	-48.9809
4.47285	1.53819	-48.962
4.49552	1.54922	-48.9471
4.51928	1.56217	-48.933
4.5409	1.57765	-48.9171
4.56102	1.59169	-48.8989
4.57885	1.60217	-48.8769
4.59399	1.61017	-48.8525
4.60503	1.61664	-48.8258
4.61184	1.62454	-48.7968
4.61943	1.63412	-48.7668
4.63053	1.64201	-48.7356
4.64188	1.65164	-48.7037
4.65582	1.66463	-48.6732
4.67693	1.67593	-48.6455
4.70298	1.68663	-48.623
4.72766	1.7052	-48.61
4.749	1.73227	-48.6047
4.7719	1.75642	-48.5966
4.79726	1.77281	-48.5813
4.82243	1.78656	-48.5645
4.84716	1.79955	-48.5481
4.87099	1.81167	-48.5297
4.89542	1.82289	-48.511
4.92342	1.83152	-48.4955
4.95386	1.83752	-48.4822
4.98503	1.84202	-48.4701
5.01697	1.84335	-48.4609
5.04855	1.83885	-48.4536
5.07904	1.82958	-48.4474
5.10822	1.81666	-48.4424
5.13663	1.80199	-48.4384
5.16541	1.7886	-48.4349
5.19375	1.77483	-48.4316
5.22066	1.75829	-48.4287
5.24762	1.74107	-48.4266
5.27631	1.72572	-48.4241
5.30675	1.71245	-48.4198
5.33912	1.70153	-48.4138
5.37369	1.69484	-48.404
5.40967	1.69238	-48.3954
5.44413	1.68891	-48.4005
5.47503	1.68594	-48.4132
5.50388	1.69133	-48.4177
5.532	1.70312	-48.4112
5.55865	1.71409	-48.3941
5.58473	1.72478	-48.3689
5.61459	1.74044	-48.3518
5.64394	1.76435	-48.3507
5.66669	1.7932	-48.3562
5.69031	1.816	-48.3636
5.71617	1.83293	-48.3716
5.73819	1.8524	-48.3762
5.75908	1.87203	-48.3773
5.78255	1.88799	-48.3773
5.80855	1.90057	-48.3765
5.8343	1.91334	-48.3723
5.85787	1.9295	-48.3654
5.88249	1.94547	-48.3604
5.90921	1.9596	-48.3585
5.93677	1.97288	-48.3582
5.96526	1.985	-48.3587
5.99447	1.99629	-48.3592
6.02344	2.00845	-48.3593
6.05124	2.02286	-48.3577
6.07841	2.0378	-48.3535
6.10549	2.05155	-48.3471
6.13249	2.06291	-48.3374
6.16008	2.07211	-48.3262
6.18813	2.08177	-48.3158
6.21537	2.09271	-48.3037
6.24283	2.10321	-48.2905
6.26917	2.11319	-48.2755
6.29112	2.12392	-48.2551
6.31052	2.13579	-48.2328
6.3293	2.1491	-48.2114
6.34687	2.162	-48.189
6.36332	2.17236	-48.1646
6.3796	2.18159	-48.1396
6.39626	2.1933	-48.1165
6.40996	2.2077	-48.0943
6.41724	2.22123	-48.0693
6.42024	2.23384	-48.0422
6.4209	2.24752	-48.0145
6.42092	2.26216	-47.9858
6.42243	2.27691	-47.9551
6.42481	2.29221	-47.9224
6.42859	2.31243	-47.8919
6.43517	2.34099	-47.8705
6.44393	2.37498	-47.8601
6.45286	2.41017	-47.8563
6.46098	2.44409	-47.8532
6.46888	2.47547	-47.847
6.47686	2.50419	-47.8365
6.48479	2.5305	-47.8222
6.49122	2.55628	-47.8065
6.49637	2.58153	-47.7901
6.5032	2.6035	-47.7705
6.51156	2.62343	-47.7487
6.52046	2.6432	-47.7272
6.5302	2.66244	-47.7058
6.53968	2.68203	-47.685
6.54888	2.70216	-47.6646
6.55867	2.72225	-47.6444
6.56844	2.74336	-47.6247
6.57887	2.76562	-47.6052
6.58961	2.78478	-47.582
6.59773	2.79792	-47.5513
6.60365	2.80786	-47.5137
6.61471	2.82227	-47.481
6.63613	2.84403	-47.4737
6.65943	2.86471	-47.4938
6.67672	2.88259	-47.5224
6.69135	2.90281	-47.5474
6.70711	2.92479	-47.5684
