# Supplementary material for: The Impact of Entropy on the Spatial Organization of Synaptonemal Complexes within the Cell Nucleus
Source: PLoS One. 2012 May 4;7(5):e36282. doi: 10.1371/journal.pone.0036282 (PMC3344857; doi:10.1371/journal.pone.0036282)
Supplement: Supporting Information S1 — Reconstructed SC coordinates. (ZIP) [file pone.0036282.s001.zip › SC_positions/Stack10/Stack10_SC05.xls]

## Sheet: Stack10_SC05
// Original File: X:/4Pi_Projects_data/Laura_R/2009_03_17_SYCP3_MLH1/Stack10.ims
// Generated by Bitplane Imaris x64 6.2.1 [Feb 11 2009]
neuron_name = "Filament 5"
7.67082	3.74109	-49.3298
7.6806	3.73194	-49.3297
7.69105	3.72415	-49.3303
7.70102	3.71516	-49.3296
7.70495	3.70004	-49.3247
7.69714	3.68014	-49.3148
7.68233	3.65782	-49.303
7.67015	3.63081	-49.2945
7.66154	3.60078	-49.2889
7.65426	3.57064	-49.2842
7.64835	3.54041	-49.2807
7.64358	3.51021	-49.2773
7.64004	3.48025	-49.2722
7.63713	3.45066	-49.2653
7.63384	3.42139	-49.2573
7.63109	3.39209	-49.2488
7.62965	3.36241	-49.2404
7.62704	3.33266	-49.232
7.62082	3.30292	-49.2244
7.61187	3.27338	-49.2176
7.60069	3.24495	-49.2091
7.58834	3.21742	-49.1985
7.57692	3.18992	-49.1866
7.56606	3.16401	-49.1715
7.55204	3.14136	-49.1543
7.53484	3.11906	-49.1393
7.52003	3.09482	-49.1242
7.50768	3.07037	-49.1064
7.49453	3.04738	-49.0864
7.4802	3.02564	-49.0645
7.4655	3.00427	-49.0414
7.45162	2.98503	-49.0157
7.4395	2.97195	-48.9854
7.4289	2.96621	-48.9513
7.42009	2.96558	-48.9147
7.41848	2.96869	-48.8766
7.43028	2.9692	-48.8411
7.45227	2.95943	-48.8113
7.47638	2.94323	-48.7857
7.49899	2.92553	-48.7621
7.51975	2.90439	-48.7413
7.5378	2.88458	-48.7193
7.55048	2.87	-48.6928
7.55687	2.85124	-48.6677
7.55974	2.82623	-48.647
7.56192	2.7996	-48.6304
7.56489	2.77318	-48.6157
7.56889	2.7483	-48.5991
7.57327	2.72363	-48.5816
7.57651	2.69792	-48.5652
7.57623	2.67088	-48.5498
7.5727	2.64367	-48.5343
7.56725	2.61524	-48.5214
7.56079	2.58595	-48.5098
7.55458	2.55898	-48.4934
7.54885	2.53495	-48.4726
7.54322	2.51293	-48.4497
7.53723	2.49111	-48.427
7.53114	2.47031	-48.4037
7.52592	2.45295	-48.3777
7.52095	2.43818	-48.3498
7.51432	2.42422	-48.3216
7.5057	2.40971	-48.2936
7.49764	2.39436	-48.2657
7.49416	2.38478	-48.2363
7.49605	2.38247	-48.2046
7.5002	2.37925	-48.1717
7.50481	2.375	-48.1392
7.51062	2.37141	-48.1073
7.51599	2.3626	-48.0778
7.518	2.34493	-48.0522
7.52026	2.32381	-48.0283
7.52719	2.30403	-48.0046
7.53626	2.28656	-47.9801
7.54453	2.27319	-47.9535
7.5524	2.2634	-47.9252
7.55918	2.25611	-47.8961
7.56403	2.25027	-47.8661
7.56796	2.24436	-47.8358
7.57144	2.23761	-47.8054
7.57421	2.22947	-47.7751
7.57622	2.2202	-47.7449
7.57687	2.20972	-47.715
7.57497	2.19713	-47.686
7.56985	2.18184	-47.6588
7.56203	2.16429	-47.6339
7.55344	2.14699	-47.6092
7.54624	2.1311	-47.5833
7.54017	2.11347	-47.5584
7.53283	2.09212	-47.5368
7.52391	2.06961	-47.5167
7.5147	2.04671	-47.4974
7.5055	2.02189	-47.4808
7.49573	1.99623	-47.4658
7.48668	1.96974	-47.4523
7.47738	1.9426	-47.4408
7.46413	1.91727	-47.4293
7.44886	1.89327	-47.4168
7.43429	1.86918	-47.4039
7.41989	1.84464	-47.3916
7.40568	1.81892	-47.3812
7.39177	1.79177	-47.3735
7.37943	1.76295	-47.3692
7.36949	1.73251	-47.3676
7.35892	1.70186	-47.3664
7.34612	1.67164	-47.3655
7.33247	1.64139	-47.3659
7.3186	1.61097	-47.3683
7.3041	1.58071	-47.3725
7.29077	1.55018	-47.3783
7.28192	1.51893	-47.3867
7.27782	1.48875	-47.3995
7.2774	1.46005	-47.416
7.27898	1.43148	-47.4342
7.28093	1.40667	-47.4575
7.28258	1.38815	-47.4869
7.28311	1.37242	-47.5171
7.28146	1.35763	-47.5451
7.27715	1.34253	-47.5705
7.27141	1.32565	-47.5934
7.26447	1.30561	-47.6127
7.25537	1.28249	-47.6281
7.24546	1.25936	-47.6437
7.23816	1.23579	-47.6594
7.23371	1.20959	-47.6716
7.22871	1.18165	-47.6807
7.2233	1.1528	-47.6893
7.21767	1.12402	-47.7003
7.21005	1.0967	-47.7158
7.20137	1.07031	-47.7343
7.19174	1.04456	-47.754
7.18026	1.01982	-47.7745
7.1669	0.999481	-47.7975
7.15047	0.984495	-47.8224
7.1307	0.968367	-47.8438
7.11207	0.952064	-47.866
7.09356	0.937543	-47.8885
7.07095	0.921618	-47.9049
7.05027	0.907713	-47.9252
7.03062	0.897798	-47.9498
7.0048	0.889399	-47.9685
6.97628	0.880989	-47.9848
6.94797	0.872256	-48.0026
6.91827	0.863092	-48.0201
6.89035	0.86065	-48.0381
6.8675	0.871428	-48.0574
6.84591	0.883494	-48.0747
6.82288	0.886926	-48.0888
6.79959	0.886894	-48.1015
6.77612	0.887891	-48.1147
6.75168	0.890653	-48.1284
6.72548	0.895162	-48.1414
6.6991	0.899614	-48.156
6.67422	0.904215	-48.1739
6.64898	0.909365	-48.191
6.62255	0.912665	-48.206
6.59549	0.913649	-48.2195
6.56754	0.91347	-48.2306
6.53922	0.911265	-48.2401
6.51094	0.907016	-48.2498
6.482	0.903012	-48.2578
6.45221	0.899267	-48.2632
6.42268	0.892533	-48.2678
6.39461	0.880928	-48.2726
6.36816	0.865762	-48.2774
6.34208	0.849903	-48.2817
6.31525	0.835316	-48.2851
6.28741	0.822312	-48.2872
6.25864	0.810504	-48.2869
6.2295	0.798754	-48.2855
6.20039	0.786138	-48.284
6.17136	0.772409	-48.2826
6.14229	0.75774	-48.281
6.11339	0.742281	-48.2788
6.08558	0.725629	-48.2745
6.05977	0.707346	-48.2672
6.03583	0.687822	-48.2575
6.01265	0.668034	-48.2471
5.98924	0.648589	-48.2372
5.96929	0.627569	-48.2269
5.95668	0.602838	-48.2149
5.94733	0.575947	-48.2044
5.93846	0.548393	-48.1969
5.93104	0.519946	-48.1913
5.92363	0.490409	-48.188
5.91526	0.459144	-48.1862
5.90396	0.426821	-48.1825
5.88768	0.394489	-48.1749
5.87265	0.362717	-48.1607
5.86298	0.335593	-48.1371
5.85218	0.31611	-48.1084
5.83877	0.301004	-48.0804
5.82695	0.286154	-48.0542
5.81577	0.270347	-48.0303
5.80027	0.255777	-48.0096
5.77872	0.244201	-47.9925
5.75424	0.233076	-47.9779
5.72888	0.221945	-47.9644
5.70305	0.210571	-47.9526
5.67692	0.19588	-47.946
5.64943	0.179765	-47.9447
5.62003	0.16498	-47.946
5.58946	0.149619	-47.9478
5.55883	0.130805	-47.9494
5.53011	0.106423	-47.9509
5.50624	0.0759448	-47.9495
5.48884	0.0412872	-47.9414
5.48159	0.00418445	-47.9302
5.47797	-0.0319979	-47.9182
5.47068	-0.0636295	-47.9027
5.46882	-0.0933009	-47.8874
5.46826	-0.123496	-47.8766
5.46388	-0.153608	-47.8668
5.45812	-0.181539	-47.8529
5.44995	-0.207558	-47.8348
5.44506	-0.235353	-47.8162
5.44187	-0.261968	-47.7956
5.43465	-0.282772	-47.7704
5.42432	-0.299302	-47.7427
5.41417	-0.314618	-47.7144
5.40622	-0.327678	-47.6849
5.39834	-0.335253	-47.6539
5.39021	-0.3399	-47.6224
5.38451	-0.345823	-47.5906
5.38064	-0.352526	-47.5585
5.37215	-0.357694	-47.5276
5.35785	-0.367298	-47.5011
5.342	-0.385595	-47.4806
5.32071	-0.402188	-47.4649
5.29599	-0.41515	-47.45
5.27455	-0.430764	-47.4339
5.25503	-0.447912	-47.4175
5.23565	-0.464926	-47.4016
5.21949	-0.481626	-47.3835
5.20978	-0.497361	-47.3605
5.20202	-0.510805	-47.334
5.19161	-0.521586	-47.3066
5.18012	-0.531384	-47.2786
5.1683	-0.540639	-47.2506
5.15546	-0.54866	-47.2227
5.14273	-0.557205	-47.195
5.131	-0.568433	-47.1677
5.11962	-0.582508	-47.1414
5.10812	-0.598624	-47.1163
5.09668	-0.615472	-47.0919
5.08515	-0.633247	-47.0688
5.07223	-0.652007	-47.0478
5.0583	-0.671089	-47.0272
5.04332	-0.690307	-47.0061
5.02447	-0.709874	-46.9878
5.00327	-0.732898	-46.977
4.98454	-0.761325	-46.9723
4.9676	-0.792449	-46.9684
4.94831	-0.822931	-46.9622
4.92365	-0.849234	-46.9537
4.89298	-0.86746	-46.9435
4.85923	-0.877547	-46.9317
4.82506	-0.88298	-46.9193
