# Supplementary material for: The Impact of Entropy on the Spatial Organization of Synaptonemal Complexes within the Cell Nucleus
Source: PLoS One. 2012 May 4;7(5):e36282. doi: 10.1371/journal.pone.0036282 (PMC3344857; doi:10.1371/journal.pone.0036282)
Supplement: Supporting Information S1 — Reconstructed SC coordinates. (ZIP) [file pone.0036282.s001.zip › SC_positions/Stack10/Stack10_SC16.xls]

## Sheet: Stack10_SC16
// Original File: X:/4Pi_Projects_data/Laura_R/2009_03_17_SYCP3_MLH1/Stack10.ims
// Generated by Bitplane Imaris x64 6.2.1 [Feb 11 2009]
neuron_name = "Filament 16"
8.09677	-2.42459	-53.3128
8.09508	-2.44274	-53.2884
8.09255	-2.45674	-53.2628
8.08906	-2.46348	-53.2356
8.08505	-2.46277	-53.2074
8.08047	-2.4574	-53.1784
8.07629	-2.45057	-53.1466
8.07422	-2.44609	-53.1101
8.0749	-2.44702	-53.0692
8.08428	-2.45314	-53.0286
8.10512	-2.46822	-52.9959
8.12857	-2.49487	-52.9736
8.15182	-2.52443	-52.9584
8.17641	-2.55074	-52.9465
8.20098	-2.57463	-52.9352
8.22692	-2.59547	-52.9232
8.25593	-2.6104	-52.91
8.28756	-2.61743	-52.8961
8.31941	-2.61879	-52.881
8.34992	-2.61847	-52.8642
8.37805	-2.61832	-52.8449
8.40134	-2.61847	-52.8206
8.4206	-2.61874	-52.792
8.4397	-2.61888	-52.7626
8.46058	-2.61893	-52.7337
8.48338	-2.61899	-52.7052
8.50479	-2.61927	-52.6751
8.5194	-2.61898	-52.6409
8.52703	-2.6139	-52.6056
8.53255	-2.60181	-52.5742
8.53683	-2.58615	-52.547
8.53788	-2.56616	-52.524
8.53722	-2.53898	-52.5072
8.53431	-2.50967	-52.4927
8.52726	-2.48443	-52.475
8.52009	-2.46516	-52.4522
8.51718	-2.45061	-52.4244
8.51786	-2.43706	-52.3941
8.52146	-2.42086	-52.3645
8.5285	-2.3995	-52.3378
8.53785	-2.37262	-52.3163
8.54865	-2.34134	-52.306
8.55685	-2.30762	-52.3033
8.55824	-2.27386	-52.2948
8.55782	-2.24127	-52.2822
8.56013	-2.2099	-52.2701
8.56706	-2.18029	-52.2585
8.58068	-2.15303	-52.2484
8.59676	-2.12688	-52.2382
8.61147	-2.10075	-52.2269
8.62779	-2.07646	-52.2154
8.64887	-2.0558	-52.2053
8.67239	-2.03715	-52.1955
8.69601	-2.01893	-52.185
8.7196	-2.0003	-52.1728
8.74583	-1.98539	-52.1619
8.77605	-1.9762	-52.1541
8.80387	-1.96431	-52.1423
8.82512	-1.9488	-52.1215
8.8418	-1.93439	-52.0955
8.85695	-1.92075	-52.0688
8.8726	-1.90687	-52.0436
8.88824	-1.89336	-52.0193
8.90312	-1.88133	-51.9944
8.91803	-1.86903	-51.9699
8.93355	-1.85386	-51.9475
8.94977	-1.83636	-51.927
8.96466	-1.81731	-51.9069
8.97586	-1.79647	-51.886
8.98503	-1.77507	-51.8644
8.99249	-1.75232	-51.8441
8.99674	-1.72647	-51.8272
8.9996	-1.69914	-51.812
9.00282	-1.67225	-51.7968
9.00662	-1.64782	-51.7791
9.00908	-1.62626	-51.7583
9.00743	-1.60406	-51.7381
9.00161	-1.58155	-51.718
8.99354	-1.56327	-51.6919
8.98922	-1.54432	-51.663
8.99442	-1.51687	-51.6417
9.00814	-1.48586	-51.6288
9.02477	-1.45667	-51.6187
9.03909	-1.42888	-51.6086
9.04987	-1.40169	-51.5987
9.05851	-1.37465	-51.5892
9.06622	-1.34788	-51.5784
9.07446	-1.32096	-51.5671
9.08386	-1.29383	-51.5559
9.09258	-1.26643	-51.5446
9.09913	-1.23912	-51.532
9.10364	-1.21249	-51.5174
9.10639	-1.18541	-51.5035
9.1074	-1.15753	-51.4908
9.10781	-1.12992	-51.4772
9.10927	-1.10224	-51.463
9.11178	-1.07347	-51.4501
9.11457	-1.04304	-51.4397
9.11646	-1.01189	-51.4297
9.11696	-0.98404	-51.4146
9.11666	-0.962711	-51.3905
9.11616	-0.948598	-51.359
9.11605	-0.93703	-51.3248
9.11658	-0.919014	-51.2923
9.11833	-0.892167	-51.2634
9.11225	-0.862786	-51.241
9.08806	-0.838563	-51.2265
9.05493	-0.819898	-51.2152
9.02273	-0.804051	-51.2046
8.99121	-0.791237	-51.1951
8.95978	-0.781708	-51.1871
8.93019	-0.772353	-51.178
8.90399	-0.760334	-51.1649
8.87931	-0.748042	-51.1493
8.85525	-0.736713	-51.1324
8.83046	-0.725764	-51.1165
8.80344	-0.7153	-51.1038
8.77641	-0.704112	-51.0909
8.75161	-0.691528	-51.0745
8.72946	-0.676995	-51.0552
8.70746	-0.660311	-51.0374
8.68196	-0.643482	-51.0245
8.65358	-0.626861	-51.0173
8.6256	-0.607577	-51.0162
8.59983	-0.584327	-51.018
8.5754	-0.55966	-51.0211
8.55236	-0.535365	-51.0286
8.53161	-0.511217	-51.0408
8.51433	-0.485569	-51.0532
8.50145	-0.457624	-51.0644
8.4896	-0.430834	-51.078
8.47628	-0.406918	-51.0945
8.46198	-0.384991	-51.1126
8.4488	-0.362389	-51.1289
8.43923	-0.335516	-51.1394
8.4306	-0.306809	-51.1474
8.4201	-0.27919	-51.1557
8.40927	-0.251626	-51.1629
8.39917	-0.223908	-51.1696
8.39002	-0.196307	-51.1771
8.38284	-0.168526	-51.1852
8.37859	-0.140187	-51.1936
8.37565	-0.11112	-51.2023
8.37036	-0.0812044	-51.21
8.36121	-0.0502933	-51.2145
8.34866	-0.0187709	-51.2159
8.33309	0.0123702	-51.2156
8.31352	0.0411441	-51.2132
8.29041	0.0669145	-51.2094
8.26706	0.0918955	-51.2053
8.24365	0.115417	-51.1994
8.21799	0.135483	-51.1923
8.1918	0.156276	-51.1875
8.16452	0.173939	-51.1832
8.13416	0.183068	-51.1781
8.1048	0.194337	-51.1752
8.07803	0.211327	-51.1746
8.05208	0.229214	-51.1744
8.02901	0.250506	-51.177
8.00689	0.270539	-51.1796
7.98134	0.283611	-51.1752
7.95664	0.29979	-51.1709
7.93501	0.322744	-51.1724
7.91268	0.345034	-51.1775
7.8872	0.363018	-51.1837
7.86079	0.379161	-51.1897
7.83949	0.399486	-51.1984
7.82375	0.424363	-51.2094
7.81105	0.452155	-51.2194
7.79901	0.478838	-51.2323
7.78629	0.501382	-51.2515
7.77518	0.525796	-51.2697
7.76495	0.553116	-51.285
7.75371	0.581032	-51.3004
7.74111	0.610091	-51.3153
7.725	0.638334	-51.3314
7.70314	0.664513	-51.348
7.67577	0.689757	-51.3619
7.64564	0.715836	-51.368
7.6146	0.741436	-51.363
7.58123	0.761106	-51.3537
7.54525	0.771999	-51.3462
7.50919	0.776257	-51.3401
7.47432	0.776719	-51.3349
7.44028	0.774877	-51.3316
7.40674	0.771334	-51.3306
7.3736	0.766324	-51.3323
7.34092	0.759764	-51.337
7.30861	0.754433	-51.345
7.27934	0.753882	-51.3593
7.25504	0.75672	-51.3813
7.23174	0.76127	-51.4046
7.20851	0.7689	-51.4259
7.18647	0.778634	-51.4468
7.16443	0.787435	-51.4673
7.14335	0.79524	-51.4885
7.12413	0.802497	-51.5109
7.10566	0.808834	-51.5342
7.08583	0.816118	-51.557
7.06522	0.826207	-51.5796
7.0473	0.838793	-51.6042
7.03399	0.852653	-51.6318
7.02354	0.866949	-51.6609
7.01249	0.884473	-51.6873
6.99945	0.907316	-51.7086
6.98451	0.932264	-51.727
6.97049	0.95682	-51.746
6.96175	0.980911	-51.7677
6.9579	1.005	-51.7907
6.95636	1.03	-51.8126
6.95511	1.05721	-51.8323
6.95087	1.08854	-51.8483
6.95349	1.11697	-51.863
6.97498	1.13231	-51.8812
7.00231	1.14331	-51.9021
7.02134	1.1617	-51.9229
7.03228	1.18258	-51.9462
7.03831	1.20021	-51.9734
7.04318	1.21891	-51.9995
7.04828	1.24288	-52.0206
7.05212	1.26926	-52.0395
7.05279	1.295	-52.0588
7.05021	1.32151	-52.0764
7.04507	1.35063	-52.09
7.03879	1.3717	-52.1071
7.03447	1.37355	-52.136
7.0322	1.3669	-52.1742
7.02738	1.36965	-52.2147
7.01954	1.39306	-52.2455
7.01227	1.4328	-52.2589
7.00443	1.47376	-52.2659
6.99386	1.51047	-52.2748
6.9797	1.54465	-52.2781
6.96258	1.57799	-52.2779
6.9508	1.61264	-52.2832
6.95088	1.64843	-52.2878
6.95493	1.68337	-52.287
6.95622	1.71674	-52.2859
6.95824	1.7482	-52.2872
6.96154	1.77723	-52.2886
6.9643	1.80404	-52.2889
6.96439	1.83046	-52.2902
6.95831	1.85875	-52.2952
6.95185	1.89022	-52.3018
6.95559	1.9225	-52.3103
6.9711	1.95116	-52.3223
6.99213	1.97724	-52.3325
7.00724	2.00523	-52.3399
7.01281	2.03619	-52.3451
7.01547	2.06751	-52.3499
7.01809	2.09793	-52.3572
7.02065	2.1279	-52.3658
7.02337	2.15726	-52.3757
7.02653	2.18573	-52.3871
7.03062	2.2132	-52.4001
7.03565	2.24014	-52.4138
7.0413	2.26735	-52.4271
7.04648	2.29514	-52.4406
7.05029	2.32397	-52.4546
7.05183	2.35522	-52.4672
7.04998	2.38991	-52.4778
7.04675	2.42832	-52.4878
7.04902	2.4653	-52.504
7.06013	2.49457	-52.5315
