# Supplementary material for: The Impact of Entropy on the Spatial Organization of Synaptonemal Complexes within the Cell Nucleus
Source: PLoS One. 2012 May 4;7(5):e36282. doi: 10.1371/journal.pone.0036282 (PMC3344857; doi:10.1371/journal.pone.0036282)
Supplement: Supporting Information S1 — Reconstructed SC coordinates. (ZIP) [file pone.0036282.s001.zip › SC_positions/Stack10/Stack10_SC12.xls]

## Sheet: Stack10_SC12
// Original File: X:/4Pi_Projects_data/Laura_R/2009_03_17_SYCP3_MLH1/Stack10.ims
// Generated by Bitplane Imaris x64 6.2.1 [Feb 11 2009]
neuron_name = "Filament 12"
4.3618	-3.14563	-49.1459
4.37719	-3.11767	-49.1742
4.39743	-3.09335	-49.1985
4.42636	-3.07779	-49.2121
4.45902	-3.06504	-49.216
4.488	-3.0481	-49.2229
4.51466	-3.02992	-49.23
4.54209	-3.01669	-49.2345
4.56894	-3.00757	-49.2426
4.59407	-2.99544	-49.251
4.61959	-2.98017	-49.2543
4.64625	-2.96401	-49.2545
4.67198	-2.9451	-49.2551
4.69407	-2.92213	-49.2589
4.71425	-2.89764	-49.2635
4.73662	-2.87502	-49.2651
4.76036	-2.85355	-49.2681
4.7816	-2.83031	-49.2735
4.79755	-2.80318	-49.279
4.81148	-2.77448	-49.2846
4.82648	-2.74652	-49.291
4.84458	-2.721	-49.2983
4.86759	-2.69929	-49.3053
4.89001	-2.67685	-49.3112
4.90719	-2.65	-49.3149
4.92095	-2.62074	-49.3174
4.93413	-2.5917	-49.3197
4.94774	-2.56346	-49.3215
4.96253	-2.53618	-49.3231
4.97792	-2.50932	-49.3255
4.99181	-2.48143	-49.3289
5.00456	-2.45197	-49.3333
5.01834	-2.42084	-49.3377
5.03416	-2.38772	-49.3428
5.04547	-2.35198	-49.351
5.0455	-2.31367	-49.362
5.03755	-2.27509	-49.3719
5.02439	-2.2392	-49.3795
5.00664	-2.20752	-49.3856
4.98733	-2.17886	-49.388
4.96966	-2.15022	-49.3873
4.9561	-2.11973	-49.3843
4.94523	-2.08804	-49.3814
4.93079	-2.0581	-49.3814
4.91049	-2.03186	-49.3792
4.88749	-2.00881	-49.3744
4.86215	-1.98919	-49.37
4.83521	-1.97147	-49.3658
4.80951	-1.95272	-49.3597
4.78531	-1.93338	-49.3509
4.76213	-1.91402	-49.341
4.74008	-1.89426	-49.3312
4.71898	-1.87425	-49.3218
4.6987	-1.85397	-49.313
4.67904	-1.83341	-49.3049
4.65978	-1.81257	-49.2977
4.64239	-1.79024	-49.2913
4.62833	-1.76523	-49.2857
4.61484	-1.73961	-49.279
4.59945	-1.71532	-49.2698
4.58258	-1.69151	-49.2601
4.56428	-1.66765	-49.2523
4.54514	-1.64359	-49.2457
4.52562	-1.61938	-49.2402
4.50481	-1.59599	-49.2379
4.48226	-1.5741	-49.2398
4.45823	-1.55388	-49.244
4.43149	-1.53761	-49.2471
4.40323	-1.52349	-49.2489
4.37673	-1.50639	-49.2519
4.35186	-1.48677	-49.2556
4.32788	-1.46608	-49.2583
4.30402	-1.44539	-49.2615
4.27916	-1.42571	-49.2649
4.25438	-1.40758	-49.2719
4.23059	-1.39089	-49.285
4.20638	-1.37365	-49.2983
4.18083	-1.35561	-49.3108
4.15833	-1.34038	-49.3298
4.14387	-1.3307	-49.3588
4.12995	-1.3222	-49.3898
4.11183	-1.31473	-49.4178
4.0941	-1.3129	-49.4466
4.07598	-1.31635	-49.4751
4.05669	-1.32501	-49.5009
4.03664	-1.33732	-49.5243
4.0189	-1.35106	-49.5477
4.00432	-1.36434	-49.5732
3.98856	-1.37564	-49.5987
3.97178	-1.38611	-49.6232
3.9534	-1.39525	-49.6463
3.93361	-1.40195	-49.67
3.91537	-1.40818	-49.6977
3.89838	-1.41619	-49.7293
3.88171	-1.42172	-49.7641
3.86376	-1.41897	-49.8012
3.85183	-1.40511	-49.8371
3.85699	-1.38041	-49.8672
3.86979	-1.34889	-49.889
3.87853	-1.32262	-49.9117
3.88345	-1.3052	-49.9404
3.88459	-1.282	-49.9629
3.8821	-1.25485	-49.9807
3.87595	-1.23346	-50.0025
3.8662	-1.2155	-50.0263
3.85326	-1.19891	-50.0496
3.83722	-1.18347	-50.0727
3.81973	-1.17184	-50.0977
3.80227	-1.16053	-50.1234
3.78545	-1.1407	-50.145
3.77028	-1.11679	-50.1664
3.75666	-1.10046	-50.1936
3.74402	-1.09538	-50.2253
3.73192	-1.09562	-50.2567
3.71786	-1.09588	-50.2849
3.70169	-1.09597	-50.3115
3.68345	-1.09603	-50.3382
3.66639	-1.09604	-50.3659
3.65576	-1.09607	-50.3956
3.64284	-1.09622	-50.4248
3.62616	-1.09644	-50.4556
3.61506	-1.09655	-50.4921
3.61191	-1.09663	-50.5307
3.61487	-1.09621	-50.5676
3.61346	-1.09261	-50.604
3.60744	-1.09405	-50.6393
3.60646	-1.11083	-50.6715
3.6077	-1.1337	-50.7012
3.60788	-1.15457	-50.73
3.60907	-1.17449	-50.7587
3.61034	-1.19493	-50.7866
3.60982	-1.21763	-50.8127
3.6086	-1.24178	-50.8373
3.60818	-1.26236	-50.8641
3.60817	-1.27744	-50.8948
3.60793	-1.29263	-50.9273
3.60701	-1.30838	-50.9624
3.61016	-1.32362	-51.0007
3.62895	-1.34063	-51.0312
3.66391	-1.35911	-51.0449
3.70189	-1.37811	-51.0495
3.73665	-1.39613	-51.0524
3.76895	-1.41301	-51.0535
3.79872	-1.43042	-51.0531
3.82698	-1.44778	-51.0524
3.85311	-1.46558	-51.0547
3.87539	-1.48497	-51.0633
3.89491	-1.50234	-51.0781
3.91219	-1.51472	-51.099
3.92805	-1.52284	-51.1249
3.94353	-1.53	-51.1535
3.9596	-1.54049	-51.1833
3.97939	-1.55596	-51.2117
3.99886	-1.57929	-51.235
4.01057	-1.61199	-51.251
4.01554	-1.64853	-51.2609
4.01736	-1.68384	-51.2688
4.01663	-1.7165	-51.2778
4.0149	-1.7465	-51.2896
4.0132	-1.77517	-51.302
4.00925	-1.80326	-51.3137
4.00462	-1.83053	-51.3266
4.00283	-1.85683	-51.3421
4.00438	-1.88183	-51.361
4.00852	-1.90503	-51.3852
4.0179	-1.92996	-51.4097
4.02667	-1.9617	-51.4224
4.02032	-1.99762	-51.4233
4.00576	-2.03287	-51.4208
3.99751	-2.06824	-51.4164
4.00149	-2.10271	-51.4133
4.01747	-2.13313	-51.419
4.03606	-2.16163	-51.427
4.05409	-2.19006	-51.4283
4.07444	-2.21643	-51.4251
4.09679	-2.24009	-51.419
4.11974	-2.26332	-51.4122
4.14271	-2.28509	-51.4034
4.16606	-2.30254	-51.3887
4.19032	-2.31779	-51.3736
4.21539	-2.33244	-51.3609
4.23974	-2.34718	-51.3484
4.26224	-2.3636	-51.3357
4.28317	-2.38207	-51.3231
4.30309	-2.40255	-51.311
4.32324	-2.42368	-51.2987
4.34524	-2.44495	-51.2882
4.36495	-2.46872	-51.2786
4.38093	-2.49421	-51.2672
4.40224	-2.51713	-51.2584
4.42642	-2.54014	-51.2509
4.44578	-2.56788	-51.2456
4.46341	-2.59804	-51.2477
4.47865	-2.62881	-51.2527
4.48777	-2.66019	-51.2609
4.49315	-2.69199	-51.2707
4.49793	-2.72384	-51.2793
4.50242	-2.75383	-51.2917
4.50822	-2.78135	-51.3089
4.51518	-2.80833	-51.327
4.52118	-2.83686	-51.3439
4.52986	-2.86214	-51.3627
4.54338	-2.88205	-51.3835
4.55557	-2.90548	-51.4014
4.5675	-2.93143	-51.4178
4.58326	-2.9559	-51.4319
4.59848	-2.98314	-51.4385
4.61213	-3.01212	-51.4401
4.62732	-3.03947	-51.4396
4.6438	-3.06561	-51.4382
4.65995	-3.09178	-51.4377
4.67623	-3.11782	-51.4394
4.69392	-3.14281	-51.4447
4.7134	-3.1662	-51.4526
4.7338	-3.18846	-51.4616
4.75325	-3.21117	-51.4706
4.77202	-3.23356	-51.4806
4.78799	-3.25624	-51.4929
4.80011	-3.2806	-51.5083
4.81466	-3.30528	-51.523
4.83325	-3.33039	-51.531
4.85046	-3.35521	-51.5343
4.86235	-3.37871	-51.538
4.87257	-3.39925	-51.5485
4.88461	-3.41911	-51.5659
4.89869	-3.44262	-51.5834
4.91395	-3.46924	-51.597
4.928	-3.49686	-51.606
4.94259	-3.52292	-51.6134
4.95989	-3.5474	-51.6209
4.9793	-3.57262	-51.6277
4.99891	-3.6006	-51.6327
5.02016	-3.6307	-51.6352
5.04399	-3.66199	-51.6337
5.06519	-3.69519	-51.6251
5.07852	-3.72922	-51.6101
5.08422	-3.76279	-51.5956
5.08716	-3.79529	-51.5855
5.08917	-3.82665	-51.5798
5.08978	-3.85721	-51.5776
5.0897	-3.88687	-51.5784
5.08975	-3.91553	-51.5815
5.09122	-3.94327	-51.5866
5.09503	-3.97026	-51.5937
5.10219	-3.99633	-51.6025
5.11363	-4.02129	-51.6121
5.12786	-4.04567	-51.6215
