# Supplementary material for: The Impact of Entropy on the Spatial Organization of Synaptonemal Complexes within the Cell Nucleus
Source: PLoS One. 2012 May 4;7(5):e36282. doi: 10.1371/journal.pone.0036282 (PMC3344857; doi:10.1371/journal.pone.0036282)
Supplement: Supporting Information S1 — Reconstructed SC coordinates. (ZIP) [file pone.0036282.s001.zip › SC_positions/Stack10/Stack10_SC17.xls]

## Sheet: Stack10_SC17
// Original File: X:/4Pi_Projects_data/Laura_R/2009_03_17_SYCP3_MLH1/Stack10.ims
// Generated by Bitplane Imaris x64 6.2.1 [Feb 11 2009]
neuron_name = "Filament 17"
6.04717	2.46261	-52.4531
6.06615	2.44809	-52.4232
6.08416	2.43354	-52.3932
6.09981	2.41957	-52.3624
6.11228	2.40709	-52.3305
6.12179	2.39647	-52.2974
6.12877	2.38752	-52.2635
6.13368	2.37992	-52.2285
6.13697	2.37337	-52.1922
6.13945	2.36672	-52.1544
6.14223	2.35863	-52.1154
6.1452	2.34898	-52.0751
6.1381	2.33886	-52.0394
6.11112	2.33156	-52.0169
6.0746	2.32771	-52.0041
6.0414	2.32413	-51.9908
6.01397	2.31982	-51.9726
5.9911	2.31513	-51.9512
5.97214	2.30902	-51.9284
5.95823	2.30165	-51.9031
5.94741	2.29533	-51.8757
5.93706	2.2887	-51.8479
5.92544	2.27843	-51.8218
5.91184	2.26579	-51.7972
5.89901	2.25401	-51.7715
5.88844	2.24325	-51.7441
5.88016	2.2318	-51.7162
5.87633	2.2197	-51.6877
5.8783	2.20748	-51.6588
5.88291	2.19664	-51.6293
5.88862	2.18736	-51.5996
5.89791	2.17647	-51.5715
5.90681	2.16403	-51.5436
5.91376	2.15063	-51.5157
5.92135	2.13556	-51.4893
5.92534	2.11917	-51.4629
5.92609	2.10086	-51.436
5.92654	2.08142	-51.4094
5.92928	2.06004	-51.385
5.93788	2.03456	-51.366
5.94957	2.00843	-51.3476
5.96124	1.98524	-51.3252
5.97387	1.96246	-51.303
5.98691	1.93676	-51.285
5.99818	1.90802	-51.2713
6.00995	1.87799	-51.2621
6.02315	1.84784	-51.2552
6.03443	1.81681	-51.2471
6.04687	1.7872	-51.2356
6.06538	1.76179	-51.2202
6.0881	1.73954	-51.2021
6.10723	1.71572	-51.1892
6.11486	1.68428	-51.1907
6.11406	1.64851	-51.1985
6.11398	1.61379	-51.2026
6.11881	1.58094	-51.2064
6.12446	1.55003	-51.2148
6.12597	1.51999	-51.2268
6.12621	1.48967	-51.2361
6.13188	1.45962	-51.2407
6.14466	1.43145	-51.2452
6.16002	1.40434	-51.251
6.17456	1.37706	-51.2566
6.18762	1.34891	-51.2604
6.19898	1.31986	-51.26
6.20914	1.29057	-51.2552
6.21865	1.26131	-51.2472
6.22851	1.23213	-51.2377
6.23691	1.20471	-51.2241
6.24176	1.17906	-51.2054
6.24536	1.15096	-51.1889
6.24766	1.11936	-51.1788
6.24968	1.08646	-51.1764
6.25418	1.05354	-51.1825
6.25952	1.02083	-51.1917
6.26193	0.987698	-51.1995
6.26196	0.954183	-51.2054
6.26175	0.921214	-51.2098
6.25794	0.889015	-51.2112
6.25074	0.857426	-51.2093
6.24362	0.826349	-51.2065
6.23696	0.795304	-51.2042
6.23091	0.763906	-51.2017
6.22565	0.731873	-51.1986
6.22048	0.699103	-51.1951
6.21503	0.666089	-51.1892
6.20931	0.633347	-51.1789
6.20303	0.600477	-51.1661
6.19402	0.570729	-51.1495
6.18107	0.55006	-51.1244
6.16602	0.537899	-51.0932
6.14969	0.530478	-51.061
6.13173	0.528009	-51.0301
6.11025	0.530482	-51.0029
6.08524	0.534672	-50.9799
6.05986	0.538392	-50.9584
6.03518	0.540711	-50.9372
6.01148	0.540316	-50.9157
5.98847	0.537541	-50.894
5.96641	0.533659	-50.8722
5.94909	0.528359	-50.8475
5.93881	0.521098	-50.8195
5.93331	0.513382	-50.7897
5.92934	0.504306	-50.7602
5.92623	0.491302	-50.7322
5.92394	0.476801	-50.7047
5.92176	0.463446	-50.6766
5.91927	0.450205	-50.6485
5.91536	0.436058	-50.6209
5.9082	0.421013	-50.5944
5.89633	0.405906	-50.5693
5.88004	0.391663	-50.5457
5.86111	0.378683	-50.5226
5.84261	0.367665	-50.498
5.8289	0.360177	-50.4697
5.82082	0.357071	-50.4381
5.81486	0.357139	-50.4053
5.80906	0.359246	-50.3724
5.80085	0.363425	-50.3399
5.79247	0.369993	-50.3081
5.79206	0.378173	-50.276
5.79799	0.386092	-50.2435
5.80468	0.392591	-50.2112
5.81184	0.39782	-50.1793
5.82122	0.402944	-50.1488
5.83413	0.408734	-50.1202
5.8492	0.414879	-50.0929
5.86488	0.420986	-50.0661
5.88065	0.426931	-50.0394
5.89617	0.432684	-50.0127
5.91258	0.437456	-49.9864
5.92817	0.441584	-49.9598
5.94195	0.446206	-49.9324
5.95771	0.450983	-49.9062
5.97343	0.455887	-49.8801
5.98649	0.460488	-49.8525
6.00011	0.464491	-49.8252
6.01618	0.468354	-49.7993
6.03342	0.471519	-49.7739
6.04852	0.472644	-49.7472
6.06017	0.47321	-49.7187
6.07141	0.476399	-49.6899
6.08354	0.482369	-49.6615
6.09546	0.490383	-49.6332
6.10749	0.50039	-49.6052
6.11774	0.510308	-49.576
6.1272	0.523776	-49.5504
6.13915	0.54516	-49.532
6.14869	0.566335	-49.5104
6.1538	0.585733	-49.4848
6.15836	0.609781	-49.4633
6.16334	0.638134	-49.4468
6.16927	0.66797	-49.4323
6.17803	0.694966	-49.4144
6.19073	0.715915	-49.3902
6.20965	0.734159	-49.3699
6.23489	0.751109	-49.3572
6.2601	0.762705	-49.3394
6.28381	0.773096	-49.3174
6.3081	0.785832	-49.2979
6.33291	0.794912	-49.2775
6.35909	0.799984	-49.2572
6.38659	0.806568	-49.2397
6.41467	0.816883	-49.2253
6.44355	0.828188	-49.2132
6.47345	0.837723	-49.2025
6.50379	0.846086	-49.1928
6.53392	0.855536	-49.1874
6.56369	0.867462	-49.1886
6.59293	0.881589	-49.1914
6.62126	0.897848	-49.1925
6.64806	0.916992	-49.1917
6.67339	0.9387	-49.189
6.70073	0.958445	-49.1843
6.72914	0.977619	-49.1785
6.75472	1.00135	-49.1728
6.78046	1.0257	-49.1662
6.80811	1.04814	-49.1588
4.44206	2.32068	-50.1341
4.59666	2.3281	-50.2164
4.74141	2.31526	-50.3038
4.87513	2.28232	-50.3907
5.0083	2.26264	-50.4631
5.14311	2.27965	-50.5223
5.27368	2.32084	-50.5817
5.4035	2.35756	-50.6445
5.54107	2.36844	-50.7035
5.68883	2.36606	-50.7465
5.84279	2.37694	-50.7598
5.9915	2.41401	-50.7365
6.11863	2.48348	-50.6823
6.22531	2.57635	-50.6202
6.33095	2.66136	-50.5669
6.43611	2.70981	-50.5075
6.5209	2.71684	-50.4301
6.57635	2.69169	-50.3477
6.611	2.64961	-50.2736
6.63599	2.60601	-50.208
6.65641	2.56427	-50.1479
6.67427	2.52128	-50.0911
6.69412	2.47915	-50.0342
6.72115	2.43933	-49.975
6.75511	2.40446	-49.9109
6.7937	2.37953	-49.8382
6.83263	2.35251	-49.7593
6.85938	2.30941	-49.6783
6.85327	2.25773	-49.5972
6.80922	2.21004	-49.5182
6.76041	2.16089	-49.4396
6.74301	2.09186	-49.3707
6.76305	2.00531	-49.3203
6.80532	1.92178	-49.2698
6.84753	1.8442	-49.2038
6.87887	1.75889	-49.1318
6.89618	1.65528	-49.0702
6.90047	1.53309	-49.0358
6.90268	1.401	-49.0422
6.90147	1.26716	-49.0803
6.88856	1.13312	-49.1261
