# Supplementary material for: The Impact of Entropy on the Spatial Organization of Synaptonemal Complexes within the Cell Nucleus
Source: PLoS One. 2012 May 4;7(5):e36282. doi: 10.1371/journal.pone.0036282 (PMC3344857; doi:10.1371/journal.pone.0036282)
Supplement: Supporting Information S1 — Reconstructed SC coordinates. (ZIP) [file pone.0036282.s001.zip › SC_positions/Stack10/Stack10_SC18.xls]

## Sheet: Stack10_SC18
// Original File: X:/4Pi_Projects_data/Laura_R/2009_03_17_SYCP3_MLH1/Stack10.ims
// Generated by Bitplane Imaris x64 6.2.1 [Feb 11 2009]
neuron_name = "Filament 18"
9.42423	-2.64893	-47.5143
9.38601	-2.6494	-47.5067
9.34819	-2.64916	-47.5039
9.31043	-2.64837	-47.5027
9.28052	-2.64234	-47.5079
9.26744	-2.62731	-47.5282
9.26285	-2.61019	-47.5561
9.25701	-2.59644	-47.5833
9.25006	-2.58383	-47.6099
9.24267	-2.57016	-47.636
9.23482	-2.55445	-47.6613
9.22645	-2.53659	-47.6859
9.21781	-2.51737	-47.7104
9.21005	-2.49534	-47.733
9.20306	-2.47064	-47.7539
9.19701	-2.4469	-47.7764
9.19374	-2.42581	-47.8015
9.19345	-2.40553	-47.8271
9.19771	-2.38593	-47.8519
9.20704	-2.36879	-47.8767
9.21743	-2.3516	-47.9007
9.22777	-2.33338	-47.9235
9.23982	-2.31665	-47.9464
9.25421	-2.30221	-47.9695
9.27005	-2.28909	-47.9927
9.28455	-2.27722	-48.0174
9.29581	-2.2674	-48.0451
9.30547	-2.25849	-48.0745
9.31527	-2.24934	-48.1045
9.32493	-2.23879	-48.1345
9.33389	-2.22554	-48.1645
9.34154	-2.2088	-48.1938
9.34688	-2.18628	-48.2193
9.35034	-2.15753	-48.2389
9.35284	-2.12511	-48.2524
9.35361	-2.0908	-48.2613
9.35243	-2.05568	-48.2685
9.34942	-2.02025	-48.2753
9.34503	-1.98439	-48.2824
9.33995	-1.94752	-48.2898
9.33321	-1.90904	-48.297
9.32454	-1.86876	-48.3063
9.3105	-1.83125	-48.3228
9.28856	-1.80827	-48.3507
9.26444	-1.80098	-48.3854
9.23913	-1.79834	-48.4171
9.21253	-1.79684	-48.4453
9.18444	-1.79651	-48.4693
9.15165	-1.79602	-48.4846
9.11964	-1.79536	-48.5007
9.09152	-1.79451	-48.5227
9.0634	-1.79371	-48.5449
9.03714	-1.79492	-48.5685
9.01392	-1.80157	-48.5936
8.99017	-1.81478	-48.6141
8.96803	-1.8323	-48.6317
8.94902	-1.85087	-48.6496
8.93036	-1.86854	-48.6671
8.91197	-1.88459	-48.6858
8.89383	-1.89919	-48.7061
8.87521	-1.9128	-48.727
8.85852	-1.9238	-48.7505
8.84385	-1.93237	-48.7766
8.82639	-1.94202	-48.8006
8.80727	-1.95416	-48.8227
8.78988	-1.96852	-48.8451
8.77198	-1.98445	-48.8663
8.75025	-1.99963	-48.8852
8.73207	-2.01357	-48.9062
8.72687	-2.02803	-48.9331
8.7266	-2.04182	-48.9627
8.72283	-2.05484	-48.9916
8.71635	-2.06899	-49.0186
8.7076	-2.08418	-49.044
8.69748	-2.09953	-49.0689
8.68596	-2.11457	-49.0939
8.67043	-2.13238	-49.1137
8.65291	-2.15146	-49.1311
8.6379	-2.16646	-49.1548
8.62345	-2.18045	-49.1799
8.60787	-2.19725	-49.2009
8.59183	-2.21612	-49.2193
8.57495	-2.23589	-49.236
8.55797	-2.25777	-49.2497
8.54071	-2.28017	-49.2619
8.52237	-2.29745	-49.2777
8.50485	-2.30949	-49.2982
8.48823	-2.31852	-49.3205
8.47221	-2.32606	-49.3442
8.45721	-2.33355	-49.3707
8.44131	-2.34294	-49.3984
8.42568	-2.35734	-49.4264
8.40912	-2.37544	-49.4537
8.38816	-2.39617	-49.4765
8.36601	-2.42118	-49.4943
8.34435	-2.4486	-49.5093
8.32236	-2.47712	-49.5216
8.30274	-2.50821	-49.5298
8.28808	-2.54175	-49.5331
8.27827	-2.57584	-49.5308
8.27178	-2.60894	-49.5239
8.26843	-2.64076	-49.5158
8.26837	-2.67176	-49.5092
8.26677	-2.70202	-49.5048
8.25933	-2.73148	-49.5033
8.24838	-2.76057	-49.5036
8.23839	-2.79095	-49.5025
8.22913	-2.82183	-49.5039
8.21393	-2.84977	-49.5106
8.19449	-2.87522	-49.5198
8.1779	-2.89936	-49.536
8.16319	-2.92214	-49.5566
8.15127	-2.94195	-49.5795
8.14556	-2.95628	-49.6081
8.14555	-2.96767	-49.6391
8.1477	-2.97908	-49.6699
8.14897	-2.99039	-49.7009
8.14937	-3.0026	-49.7317
8.14976	-3.01928	-49.7592
8.1511	-3.04406	-49.7782
8.14796	-3.07199	-49.7927
8.1369	-3.09741	-49.8085
8.1247	-3.12365	-49.821
8.11174	-3.15001	-49.8306
8.09589	-3.17393	-49.8417
8.07953	-3.19695	-49.8544
8.06312	-3.21977	-49.8686
8.04648	-3.24271	-49.884
8.03012	-3.26567	-49.9008
8.01506	-3.28782	-49.9203
8.00211	-3.30872	-49.9433
7.99126	-3.32923	-49.9686
7.98158	-3.3505	-49.9946
7.97508	-3.37369	-50.0198
7.97991	-3.39618	-50.0442
7.99578	-3.41359	-50.0695
8.0118	-3.42685	-50.0973
8.02496	-3.43809	-50.127
8.03837	-3.44694	-50.1569
8.05326	-3.45143	-50.1865
8.06811	-3.45053	-50.2158
8.08128	-3.44609	-50.2452
8.0941	-3.44069	-50.2741
8.10772	-3.43468	-50.3019
8.12239	-3.42729	-50.3283
8.13834	-3.41857	-50.3536
8.15529	-3.40922	-50.3784
8.17273	-3.40042	-50.4036
8.18981	-3.39309	-50.4303
8.20581	-3.38707	-50.459
8.21866	-3.38222	-50.4902
8.22621	-3.37661	-50.5234
8.2291	-3.3686	-50.5573
8.22774	-3.36079	-50.5913
8.22331	-3.35478	-50.6254
8.21775	-3.35153	-50.6596
8.20871	-3.35351	-50.6925
8.19352	-3.36016	-50.7224
8.17457	-3.36712	-50.7504
8.15371	-3.3721	-50.7771
8.12931	-3.3774	-50.7999
8.10134	-3.38479	-50.8183
8.07409	-3.38878	-50.8379
8.04843	-3.38707	-50.8614
8.02072	-3.38895	-50.8844
7.99321	-3.39838	-50.908
7.96995	-3.4139	-50.9349
7.95347	-3.43699	-50.9609
7.94542	-3.46351	-50.9858
7.94149	-3.48829	-51.0102
7.93766	-3.51191	-51.0331
7.93361	-3.53303	-51.0582
7.92972	-3.54852	-51.0896
7.92741	-3.55926	-51.1272
7.93502	-3.56678	-51.1651
7.95898	-3.57231	-51.1959
7.98948	-3.57981	-51.2203
8.01764	-3.59036	-51.2419
8.0438	-3.60149	-51.2619
8.0692	-3.61125	-51.2805
8.09438	-3.61881	-51.2986
8.11921	-3.62454	-51.317
8.14365	-3.62853	-51.3361
8.1687	-3.63122	-51.3541
8.19569	-3.6333	-51.3696
8.22395	-3.63617	-51.384
8.25103	-3.64142	-51.4008
8.27609	-3.64723	-51.4215
8.30129	-3.65538	-51.4415
8.32367	-3.67099	-51.4596
8.33775	-3.69078	-51.4815
8.34662	-3.70917	-51.5072
8.35413	-3.72895	-51.5314
8.36248	-3.74835	-51.5545
8.37457	-3.76204	-51.5797
8.38989	-3.77732	-51.6008
8.40821	-3.79662	-51.616
8.42876	-3.81403	-51.6321
8.44999	-3.83017	-51.6488
8.47164	-3.84676	-51.6643
8.48979	-3.86704	-51.6772
8.50231	-3.89237	-51.6879
8.5142	-3.91725	-51.7009
8.52712	-3.94033	-51.7158
8.53941	-3.964	-51.7298
8.55123	-3.98858	-51.7428
8.56515	-4.0128	-51.754
8.58365	-4.03535	-51.7626
8.60398	-4.05784	-51.7692
8.62265	-4.08233	-51.7741
8.6387	-4.10936	-51.7775
8.65267	-4.1386	-51.78
8.6657	-4.16905	-51.7826
8.67677	-4.19991	-51.7883
8.68411	-4.23063	-51.7996
8.68824	-4.26168	-51.8147
8.69063	-4.29352	-51.8304
8.69233	-4.32306	-51.8489
8.69446	-4.34654	-51.8738
8.69577	-4.36671	-51.9025
8.69957	-4.38315	-51.9321
8.7111	-4.392	-51.9625
8.72549	-4.39878	-51.9931
8.73943	-4.40739	-52.0239
8.75525	-4.41432	-52.056
8.76919	-4.42136	-52.09
8.77366	-4.43195	-52.1258
8.76989	-4.44136	-52.1626
8.7617	-4.44801	-52.1987
8.74794	-4.45371	-52.2325
8.73086	-4.45743	-52.2654
8.71126	-4.46087	-52.2968
8.68733	-4.46618	-52.3251
8.66225	-4.47153	-52.3532
8.63813	-4.47336	-52.3832
8.6139	-4.4691	-52.4139
8.58837	-4.45716	-52.4423
8.5614	-4.43833	-52.4665
8.53451	-4.41439	-52.4819
8.50911	-4.38683	-52.4859
8.48615	-4.35895	-52.4864
8.46257	-4.33594	-52.4878
8.43499	-4.32012	-52.4881
8.40523	-4.30786	-52.4875
8.37535	-4.2953	-52.4864
8.3459	-4.28114	-52.4841
8.31773	-4.26484	-52.4794
8.29148	-4.24782	-52.4698
8.26719	-4.23196	-52.4547
8.24488	-4.21663	-52.4366
8.22502	-4.20008	-52.4173
8.20345	-4.18373	-52.4
8.18183	-4.16496	-52.3847
8.16116	-4.14631	-52.3741
8.1345	-4.13417	-52.3695
8.10804	-4.11953	-52.3624
8.08463	-4.10079	-52.3551
8.06034	-4.08364	-52.3507
8.03554	-4.0681	-52.3453
8.00956	-4.05465	-52.3389
7.98444	-4.0432	-52.3284
7.96257	-4.03385	-52.3107
7.94299	-4.0263	-52.2885
7.92455	-4.02084	-52.2644
7.9073	-4.01896	-52.2382
7.89056	-4.02253	-52.2102
7.87311	-4.02752	-52.1807
7.85272	-4.03027	-52.1512
7.82758	-4.0313	-52.1244
7.79831	-4.02714	-52.1022
7.7656	-4.02087	-52.089
7.731	-4.0162	-52.0853
7.69712	-4.00987	-52.0829
7.66364	-4.0037	-52.0789
7.62948	-4.00169	-52.0751
7.59522	-4.00465	-52.0706
7.56149	-4.01158	-52.0648
7.52894	-4.0221	-52.0589
7.49773	-4.03565	-52.0537
7.46762	-4.05063	-52.0487
7.43869	-4.06676	-52.0433
7.41061	-4.08433	-52.0373
7.38182	-4.1026	-52.0306
7.34925	-4.11962	-52.0233
7.3147	-4.1398	-52.0189
7.28146	-4.16407	-52.0253
7.25016	-4.18656	-52.0431
7.22325	-4.20983	-52.0637
7.2	-4.23502	-52.0823
7.18063	-4.26119	-52.0991
7.16535	-4.28705	-52.1166
7.152	-4.3102	-52.1356
7.14103	-4.33181	-52.1544
7.13115	-4.35234	-52.1725
7.12056	-4.37165	-52.1905
7.10865	-4.39037	-52.2083
7.09586	-4.40987	-52.2259
7.0823	-4.42791	-52.2451
7.06726	-4.44444	-52.2652
7.05216	-4.46339	-52.2831
7.03625	-4.48275	-52.3002
7.01818	-4.49928	-52.3182
7.00036	-4.51607	-52.3364
6.98267	-4.53593	-52.3516
6.96233	-4.5504	-52.367
6.9397	-4.55313	-52.3868
