# Supplementary material for: The Impact of Entropy on the Spatial Organization of Synaptonemal Complexes within the Cell Nucleus
Source: PLoS One. 2012 May 4;7(5):e36282. doi: 10.1371/journal.pone.0036282 (PMC3344857; doi:10.1371/journal.pone.0036282)
Supplement: Supporting Information S1 — Reconstructed SC coordinates. (ZIP) [file pone.0036282.s001.zip › SC_positions/Stack10/Stack10_SC09.xls]

## Sheet: Stack10_SC09
// Original File: X:/4Pi_Projects_data/Laura_R/2009_03_17_SYCP3_MLH1/Stack10.ims
// Generated by Bitplane Imaris x64 6.2.1 [Feb 11 2009]
neuron_name = "Filament 9"
6.07523	-2.33188	-53.4119
6.07385	-2.33377	-53.3761
6.06832	-2.34599	-53.3464
6.05737	-2.37934	-53.3324
6.04906	-2.41575	-53.3176
6.04994	-2.43274	-53.2845
6.05644	-2.43477	-53.2438
6.06673	-2.43448	-53.2064
6.08026	-2.43481	-53.1723
6.09585	-2.43203	-53.1414
6.1134	-2.42308	-53.114
6.13011	-2.40993	-53.0876
6.14513	-2.39632	-53.0612
6.15994	-2.383	-53.0355
6.17625	-2.36953	-53.0117
6.19557	-2.3574	-52.9898
6.21644	-2.34768	-52.9684
6.23716	-2.33888	-52.9469
6.25755	-2.32976	-52.9259
6.27794	-2.32018	-52.9052
6.2988	-2.3101	-52.8848
6.3204	-2.29986	-52.8644
6.33818	-2.28849	-52.842
6.34797	-2.27465	-52.8164
6.35417	-2.26256	-52.7875
6.36333	-2.25056	-52.7603
6.37776	-2.23271	-52.7393
6.39454	-2.21433	-52.7199
6.41197	-2.19808	-52.6994
6.42916	-2.18005	-52.6794
6.44427	-2.15898	-52.6594
6.45673	-2.13808	-52.6373
6.46363	-2.12131	-52.6104
6.46504	-2.10848	-52.5802
6.46498	-2.09805	-52.5496
6.4646	-2.08861	-52.5191
6.46395	-2.08014	-52.4886
6.46347	-2.07286	-52.4578
6.46309	-2.06513	-52.4271
6.46263	-2.05462	-52.3973
6.46162	-2.03839	-52.3708
6.45981	-2.01615	-52.3485
6.45789	-1.99264	-52.327
6.45569	-1.96945	-52.3051
6.4519	-1.94401	-52.2859
6.44642	-1.91617	-52.2702
6.43968	-1.88688	-52.2577
6.43217	-1.85726	-52.2458
6.42459	-1.82837	-52.2321
6.41327	-1.80147	-52.2189
6.39628	-1.77844	-52.2057
6.37806	-1.7587	-52.1893
6.36001	-1.7406	-52.1715
6.34228	-1.72329	-52.1528
6.32404	-1.70614	-52.1338
6.30583	-1.68931	-52.1138
6.28976	-1.67717	-52.089
6.275	-1.66463	-52.0642
6.25925	-1.64383	-52.0454
6.2399	-1.62318	-52.0284
6.22014	-1.60228	-52.0128
6.19993	-1.58054	-51.9983
6.17536	-1.56498	-51.9817
6.15049	-1.55137	-51.9637
6.12785	-1.53753	-51.9448
6.10386	-1.52621	-51.928
6.07731	-1.51771	-51.9138
6.05027	-1.50901	-51.8996
6.02128	-1.49939	-51.8886
5.98884	-1.48847	-51.8815
5.95593	-1.47901	-51.868
5.92882	-1.47465	-51.8428
5.91249	-1.47014	-51.8114
5.90171	-1.46664	-51.7812
5.89029	-1.46529	-51.7545
5.87514	-1.46295	-51.7316
5.85385	-1.45906	-51.7137
5.82771	-1.45472	-51.7002
5.79887	-1.45161	-51.6892
5.76902	-1.44707	-51.6796
5.7388	-1.44297	-51.6724
5.70849	-1.44597	-51.6667
5.67919	-1.45455	-51.6578
5.65081	-1.46273	-51.6452
5.62228	-1.46983	-51.6324
5.59294	-1.4764	-51.6214
5.56319	-1.48192	-51.6111
5.53502	-1.48704	-51.5981
5.50968	-1.4922	-51.5805
5.48537	-1.4958	-51.561
5.45961	-1.49641	-51.5431
5.43292	-1.49301	-51.5271
5.40692	-1.48436	-51.5117
5.38163	-1.47286	-51.4964
5.35672	-1.46115	-51.4809
5.33239	-1.44951	-51.4648
5.3102	-1.43862	-51.4446
5.28663	-1.43147	-51.4252
5.25679	-1.43067	-51.4145
5.22547	-1.43439	-51.4041
5.19579	-1.44054	-51.389
5.16544	-1.44993	-51.3738
5.13947	-1.46203	-51.3548
5.12374	-1.47503	-51.3268
5.11335	-1.48967	-51.2958
5.10406	-1.50487	-51.2658
5.09699	-1.51787	-51.2346
5.09151	-1.52936	-51.202
5.08579	-1.5395	-51.1688
5.08	-1.54463	-51.1348
5.07232	-1.54204	-51.101
5.05915	-1.53212	-51.0697
5.04356	-1.51682	-51.0412
5.02962	-1.49943	-51.0134
5.01751	-1.48171	-50.9856
5.0072	-1.46092	-50.9606
4.99801	-1.43516	-50.9406
4.98698	-1.40754	-50.9242
4.97252	-1.38004	-50.9112
4.95822	-1.35141	-50.9016
4.94752	-1.32105	-50.8947
4.94	-1.29003	-50.8885
4.93491	-1.25938	-50.8817
4.9311	-1.22926	-50.8741
4.92607	-1.19977	-50.8663
4.91876	-1.17075	-50.8587
4.91042	-1.14181	-50.851
4.90311	-1.11232	-50.8434
4.89723	-1.08188	-50.8368
4.89357	-1.05039	-50.8322
4.89723	-1.01879	-50.8292
4.90904	-0.987636	-50.8281
4.92181	-0.955153	-50.8278
4.93305	-0.920084	-50.8269
4.94299	-0.882205	-50.8251
4.95022	-0.841152	-50.8246
4.95327	-0.798036	-50.8236
4.94674	-0.756246	-50.8193
4.92952	-0.719231	-50.8127
4.90793	-0.687696	-50.8016
4.8867	-0.661087	-50.7816
4.86739	-0.6401	-50.7534
4.8518	-0.626719	-50.7187
4.83937	-0.620456	-50.6796
4.82548	-0.619852	-50.6395
4.80372	-0.623956	-50.6034
4.77262	-0.629398	-50.5764
4.73835	-0.633278	-50.5577
4.70558	-0.635325	-50.5422
4.67501	-0.634889	-50.525
4.645	-0.632137	-50.5068
4.61613	-0.635704	-50.4876
4.58823	-0.650328	-50.472
4.56083	-0.669339	-50.461
4.53487	-0.687821	-50.4467
4.50739	-0.704113	-50.4288
4.47671	-0.717362	-50.4094
4.44847	-0.726721	-50.3861
4.43463	-0.729969	-50.3536
4.43436	-0.724812	-50.3156
4.4366	-0.713396	-50.2798
4.43835	-0.699981	-50.2467
4.44061	-0.685904	-50.2162
4.44221	-0.674464	-50.1867
4.44141	-0.665241	-50.1584
4.43865	-0.653079	-50.133
4.43541	-0.640065	-50.1082
4.43332	-0.629438	-50.0815
4.43285	-0.621305	-50.0526
4.43276	-0.615637	-50.0219
4.43229	-0.611308	-49.9901
4.43194	-0.607249	-49.9579
4.43208	-0.602873	-49.9256
4.43261	-0.597962	-49.8931
4.43346	-0.592488	-49.8605
4.43475	-0.586577	-49.8274
4.43832	-0.57884	-49.7945
4.44743	-0.567258	-49.7639
4.46385	-0.554332	-49.7378
4.4862	-0.543887	-49.7159
4.50971	-0.535416	-49.695
4.53204	-0.527683	-49.6739
4.5552	-0.520144	-49.6546
4.57987	-0.511798	-49.6378
4.60531	-0.502684	-49.6224
4.62931	-0.492909	-49.6052
4.65354	-0.484008	-49.5871
4.67854	-0.477218	-49.5694
4.69786	-0.469947	-49.5466
4.71606	-0.462954	-49.523
4.73959	-0.458307	-49.5049
4.76389	-0.454126	-49.4877
4.78694	-0.450395	-49.4693
4.81058	-0.448296	-49.4512
4.8353	-0.447183	-49.4334
4.8599	-0.446431	-49.4144
4.88294	-0.446071	-49.3927
4.90435	-0.445806	-49.3687
4.92454	-0.445288	-49.3435
4.94394	-0.44503	-49.3177
4.96339	-0.446016	-49.2921
4.98399	-0.448433	-49.2674
5.00634	-0.453652	-49.2446
5.03094	-0.459023	-49.2246
5.05848	-0.459722	-49.2077
5.08699	-0.455926	-49.1918
5.11432	-0.448214	-49.1759
5.14206	-0.439562	-49.162
5.17087	-0.431269	-49.1515
5.20013	-0.422485	-49.1439
5.22963	-0.414177	-49.1382
5.25813	-0.40474	-49.1319
5.28438	-0.391336	-49.1246
5.30801	-0.372137	-49.1169
5.3298	-0.346899	-49.1077
5.35191	-0.316709	-49.0947
5.37817	-0.289257	-49.0894
5.40964	-0.275268	-49.1055
5.44214	-0.272614	-49.1324
5.47368	-0.272649	-49.1567
5.50577	-0.272691	-49.1765
5.539	-0.272845	-49.1923
5.57295	-0.273174	-49.2048
5.60734	-0.273665	-49.2146
5.64216	-0.274072	-49.2224
5.67776	-0.273898	-49.2281
5.71449	-0.27289	-49.2301
5.75191	-0.273531	-49.2297
5.78671	-0.283148	-49.2302
5.81578	-0.304545	-49.2313
5.8409	-0.330638	-49.2318
5.86438	-0.35603	-49.2318
5.88693	-0.379905	-49.2312
5.90834	-0.403251	-49.231
5.93034	-0.424333	-49.2296
5.95564	-0.440075	-49.2249
5.98238	-0.454136	-49.2209
6.00965	-0.467254	-49.2181
6.03805	-0.47694	-49.2135
6.06586	-0.483477	-49.2047
6.093	-0.48643	-49.1919
6.12118	-0.488003	-49.178
6.15089	-0.491174	-49.163
6.1804	-0.497786	-49.1442
6.20717	-0.509671	-49.1209
6.22998	-0.52708	-49.0952
6.24891	-0.550901	-49.0726
6.26328	-0.57957	-49.0541
6.27306	-0.608258	-49.0354
6.28168	-0.635135	-49.0168
6.29188	-0.660314	-48.9996
6.30298	-0.683088	-48.9817
6.31535	-0.703771	-48.9629
6.33069	-0.723462	-48.9454
6.3467	-0.741225	-48.9263
6.36046	-0.755893	-48.9026
6.37402	-0.76929	-48.8769
6.38895	-0.781383	-48.851
6.40176	-0.789751	-48.8225
6.41077	-0.795152	-48.7912
6.41791	-0.796843	-48.7586
6.422	-0.797765	-48.7248
6.4219	-0.805591	-48.6901
6.41891	-0.81953	-48.654
6.41254	-0.833242	-48.6153
6.40385	-0.832631	-48.5778
6.39781	-0.811077	-48.5472
6.39602	-0.785691	-48.5212
6.39559	-0.768331	-48.495
6.39489	-0.754666	-48.4682
6.39485	-0.740547	-48.4403
6.39645	-0.725496	-48.4102
6.40057	-0.708691	-48.3789
6.40953	-0.690302	-48.3479
6.42643	-0.67058	-48.3218
6.45144	-0.650208	-48.3037
6.47984	-0.631852	-48.2888
6.50715	-0.614604	-48.2733
6.53237	-0.596187	-48.2575
6.55695	-0.577808	-48.242
6.5827	-0.561786	-48.2269
6.6102	-0.549438	-48.2126
6.639	-0.540289	-48.1994
6.66798	-0.533074	-48.1863
6.6972	-0.528551	-48.1733
6.72702	-0.526641	-48.1606
6.75738	-0.52578	-48.1482
6.789	-0.525859	-48.1371
6.82229	-0.526464	-48.1264
6.85767	-0.528038	-48.1158
6.89314	-0.532011	-48.1023
6.9244	-0.536435	-48.0799
6.94908	-0.537559	-48.0494
6.96915	-0.53392	-48.0152
6.98683	-0.526554	-47.9792
6.99848	-0.523322	-47.941
7.00245	-0.534804	-47.9039
7.00257	-0.558431	-47.8719
7.002	-0.584402	-47.8437
7.00178	-0.609485	-47.8176
7.00183	-0.632697	-47.7919
7.00202	-0.653269	-47.7649
7.00232	-0.675633	-47.7406
7.00251	-0.701671	-47.7206
7.00246	-0.725359	-47.6983
7.00173	-0.74445	-47.6717
7.00045	-0.761006	-47.6439
6.99986	-0.776417	-47.6152
7.00061	-0.791607	-47.585
7.00074	-0.806537	-47.5528
6.99263	-0.821669	-47.5221
6.97262	-0.836286	-47.4963
6.9475	-0.850476	-47.4745
6.92441	-0.86258	-47.4523
6.90543	-0.870092	-47.4264
6.88798	-0.876638	-47.3997
6.86992	-0.88488	-47.3746
6.85102	-0.893882	-47.3505
6.83349	-0.901187	-47.3255
6.8186	-0.90563	-47.2984
6.8031	-0.909665	-47.2718
6.78888	-0.91312	-47.2449
6.77665	-0.914771	-47.2167
6.75893	-0.916282	-47.1919
6.73574	-0.917708	-47.1703
6.71408	-0.917237	-47.1466
6.69559	-0.915211	-47.1198
6.67746	-0.912539	-47.0921
6.66063	-0.910029	-47.0632
6.64783	-0.908514	-47.0315
6.63108	-0.905922	-47.0033
6.60392	-0.90317	-46.9834
6.57652	-0.898026	-46.9645
6.55796	-0.884713	-46.941
6.54395	-0.868654	-46.9159
6.53086	-0.853296	-46.8917
6.51945	-0.836414	-46.8684
6.50973	-0.818495	-46.8453
6.50035	-0.800122	-46.822
6.48818	-0.781958	-46.7994
6.47267	-0.764101	-46.7779
6.45607	-0.745677	-46.7576
6.43936	-0.725136	-46.7404
6.42273	-0.704435	-46.7246
6.40821	-0.686231	-46.7063
6.39779	-0.668113	-46.6863
6.38995	-0.649145	-46.6657
6.38125	-0.630917	-46.6437
6.37153	-0.610633	-46.6217
6.36125	-0.591101	-46.5982
6.34909	-0.580895	-46.5695
6.33637	-0.576968	-46.5379
6.32423	-0.574687	-46.5061
6.31206	-0.577978	-46.4747
6.29895	-0.587567	-46.4446
6.28424	-0.599329	-46.4156
6.26927	-0.614919	-46.3898
6.25469	-0.637313	-46.3699
6.24021	-0.662102	-46.3531
6.22503	-0.685237	-46.3364
6.20833	-0.706612	-46.3199
6.19042	-0.725649	-46.3022
6.1697	-0.742595	-46.2848
6.1503	-0.756709	-46.2653
6.13914	-0.765628	-46.2383
6.13151	-0.772304	-46.208
6.12285	-0.778731	-46.1785
6.11433	-0.782825	-46.1487
6.10585	-0.784794	-46.1188
