# Supplementary material for: The Impact of Entropy on the Spatial Organization of Synaptonemal Complexes within the Cell Nucleus
Source: PLoS One. 2012 May 4;7(5):e36282. doi: 10.1371/journal.pone.0036282 (PMC3344857; doi:10.1371/journal.pone.0036282)
Supplement: Supporting Information S1 — Reconstructed SC coordinates. (ZIP) [file pone.0036282.s001.zip › SC_positions/Stack10/Stack10_SC11.xls]

## Sheet: Stack10_SC11
// Original File: X:/4Pi_Projects_data/Laura_R/2009_03_17_SYCP3_MLH1/Stack10.ims
// Generated by Bitplane Imaris x64 6.2.1 [Feb 11 2009]
neuron_name = "Filament 11"
3.46139	0.14208	-51.6022
3.45423	0.148178	-51.5643
3.44489	0.149076	-51.5279
3.43585	0.146772	-51.4931
3.43935	0.144685	-51.4619
3.45897	0.144098	-51.4376
3.48448	0.143664	-51.4181
3.50936	0.142345	-51.3997
3.53331	0.140743	-51.3812
3.55696	0.139144	-51.3628
3.58105	0.137654	-51.345
3.60559	0.136426	-51.3279
3.63041	0.135336	-51.3114
3.65521	0.134408	-51.295
3.68007	0.133332	-51.2783
3.70555	0.131743	-51.2616
3.73087	0.129806	-51.2436
3.75491	0.127712	-51.2229
3.77626	0.126617	-51.1993
3.79465	0.127122	-51.1735
3.81263	0.128805	-51.1483
3.8326	0.131158	-51.1263
3.85386	0.134158	-51.1069
3.8744	0.138755	-51.0876
3.89583	0.144756	-51.0698
3.92003	0.151977	-51.0551
3.94619	0.161102	-51.0423
3.97382	0.172285	-51.0298
4.00229	0.187224	-51.0178
4.03151	0.207712	-51.0069
4.06416	0.23063	-50.9958
4.09849	0.249224	-50.9771
4.12696	0.257514	-50.9454
4.14772	0.255522	-50.9075
4.16253	0.248389	-50.871
4.17269	0.239173	-50.8368
4.18031	0.22955	-50.8045
4.18494	0.222288	-50.7728
4.18514	0.220051	-50.7411
4.18176	0.223085	-50.7097
4.17761	0.228771	-50.6786
4.17379	0.235907	-50.6478
4.16872	0.244686	-50.6174
4.16117	0.254495	-50.5878
4.15015	0.264824	-50.5597
4.13523	0.275928	-50.5343
4.11718	0.287313	-50.512
4.09637	0.29766	-50.4927
4.07351	0.307884	-50.4761
4.05017	0.318637	-50.4587
4.02621	0.328658	-50.4383
4.00025	0.335521	-50.4155
3.97732	0.339329	-50.3881
3.96072	0.340805	-50.3559
3.94479	0.337405	-50.3246
3.92823	0.330617	-50.2962
3.91119	0.322928	-50.2706
3.89253	0.313702	-50.2477
3.87324	0.303419	-50.2261
3.85106	0.293342	-50.2077
3.82364	0.28316	-50.1951
3.79253	0.272483	-50.1848
3.75947	0.2597	-50.1715
3.72217	0.248151	-50.1568
3.68027	0.249784	-50.1419
3.6444	0.263903	-50.1172
3.62198	0.275435	-50.078
3.60797	0.277816	-50.0325
3.60276	0.275111	-49.9868
3.61027	0.271273	-49.9438
3.6243	0.267514	-49.9049
3.63769	0.264495	-49.8677
3.65037	0.261781	-49.8288
3.66965	0.256495	-49.7923
3.70091	0.246901	-49.7677
3.73664	0.234615	-49.7537
3.76821	0.222349	-49.7409
3.79469	0.211511	-49.7252
3.81725	0.201117	-49.7069
3.8376	0.190005	-49.6873
3.8588	0.17923	-49.6682
3.88271	0.169846	-49.6508
3.90843	0.161693	-49.6343
3.93438	0.154561	-49.6172
3.95986	0.148231	-49.5986
3.98469	0.143116	-49.5782
4.01008	0.139302	-49.5574
4.03404	0.137155	-49.5353
4.05122	0.137761	-49.508
4.06201	0.140909	-49.4769
4.06966	0.145703	-49.4454
4.07567	0.151143	-49.4137
4.0789	0.158739	-49.3828
4.07746	0.169443	-49.3529
4.07259	0.180233	-49.323
4.06611	0.189777	-49.293
4.05894	0.198819	-49.2633
4.05187	0.207634	-49.234
4.04542	0.216509	-49.205
4.03992	0.225357	-49.1757
4.03511	0.233791	-49.1459
4.02933	0.243224	-49.1162
4.02061	0.254611	-49.0877
4.00964	0.265284	-49.0593
3.99777	0.272572	-49.0301
3.98597	0.275599	-49.0002
3.97286	0.27619	-48.971
3.95762	0.275853	-48.943
3.94177	0.275519	-48.916
3.92463	0.278061	-48.8909
3.90901	0.281994	-48.8652
3.89622	0.285441	-48.838
3.88321	0.290043	-48.8113
3.86933	0.296659	-48.7854
3.85447	0.304497	-48.7603
3.8381	0.312016	-48.7359
3.82143	0.319535	-48.7114
3.80627	0.328376	-48.6862
3.7924	0.338742	-48.6605
3.78054	0.352197	-48.6351
3.76937	0.367584	-48.6105
3.7575	0.381096	-48.5852
3.74869	0.394486	-48.5587
3.74301	0.40914	-48.5315
3.73811	0.422824	-48.5035
3.73487	0.434823	-48.4741
3.73408	0.44604	-48.4437
3.73597	0.459814	-48.4146
3.74062	0.478931	-48.3887
3.74731	0.500865	-48.3652
3.75459	0.522592	-48.342
3.76277	0.545421	-48.3215
3.77262	0.569929	-48.3046
3.78282	0.592954	-48.2865
3.79329	0.615098	-48.2672
3.80421	0.639213	-48.25
3.81412	0.659246	-48.2287
3.82803	0.672859	-48.2034
3.84435	0.688515	-48.18
3.85598	0.707717	-48.1573
3.86852	0.725421	-48.1344
3.88436	0.741487	-48.112
3.90087	0.758973	-48.0924
3.91575	0.776421	-48.0716
3.92866	0.796946	-48.052
3.94157	0.82102	-48.0346
3.95275	0.840443	-48.0095
3.96258	0.858889	-47.9796
3.97512	0.880719	-47.9515
3.99457	0.899369	-47.9237
4.02393	0.909002	-47.9
4.0606	0.911122	-47.8836
4.09844	0.911198	-47.8709
4.13585	0.911377	-47.8613
4.1732	0.911375	-47.8548
4.21013	0.911305	-47.8494
4.24695	0.911311	-47.8447
4.28395	0.912003	-47.8407
4.32111	0.913172	-47.8377
4.35798	0.912457	-47.8377
4.39352	0.906566	-47.839
4.42619	0.893382	-47.8369
4.45494	0.873783	-47.8336
4.47985	0.849983	-47.8315
4.50298	0.824586	-47.8296
4.52731	0.800661	-47.8298
4.55274	0.778256	-47.8322
4.57665	0.754655	-47.8336
4.59809	0.728742	-47.8327
4.62055	0.703708	-47.8328
4.64567	0.680599	-47.8367
4.66804	0.653558	-47.837
4.68668	0.623231	-47.8373
4.70442	0.594282	-47.8444
4.71934	0.564388	-47.8496
4.73001	0.533292	-47.8526
4.7369	0.50341	-47.8569
4.74212	0.474912	-47.8575
4.74935	0.44703	-47.8534
4.75993	0.419381	-47.848
4.77192	0.392346	-47.8433
4.7839	0.366341	-47.8414
4.79686	0.342548	-47.8392
4.81201	0.321284	-47.834
4.83017	0.300779	-47.827
4.84843	0.276488	-47.8184
4.86007	0.24461	-47.8106
4.86341	0.208208	-47.8047
4.863	0.172061	-47.8003
4.86232	0.137708	-47.7967
4.86196	0.104969	-47.7927
4.86178	0.0726761	-47.7881
4.8619	0.039726	-47.7831
4.86244	0.00475647	-47.7788
4.86299	-0.0261362	-47.7674
4.86303	-0.0454697	-47.74
4.8629	-0.0593281	-47.7058
4.86172	-0.073764	-47.673
4.85493	-0.0896032	-47.6437
4.83991	-0.108307	-47.6212
4.8223	-0.130267	-47.6047
4.80902	-0.156045	-47.5921
4.80132	-0.185085	-47.5826
4.79795	-0.21511	-47.5733
4.79841	-0.244994	-47.5624
4.80497	-0.272084	-47.5475
4.81688	-0.295879	-47.528
4.82643	-0.321399	-47.5077
4.83003	-0.347459	-47.4852
4.82908	-0.370521	-47.4583
4.82471	-0.389965	-47.4284
4.81721	-0.404607	-47.396
4.80562	-0.415051	-47.3631
4.7905	-0.422186	-47.3316
4.77284	-0.427514	-47.3029
4.75511	-0.433367	-47.2761
4.73948	-0.440474	-47.25
4.72438	-0.448792	-47.225
4.7082	-0.457771	-47.2013
4.69176	-0.466385	-47.1777
4.67662	-0.475031	-47.1529
4.66226	-0.484928	-47.1277
4.64677	-0.496448	-47.1033
4.6294	-0.509372	-47.0805
4.61042	-0.523002	-47.0588
4.59012	-0.537726	-47.0383
4.56901	-0.556234	-47.0216
4.54705	-0.579307	-47.0118
4.52331	-0.604891	-47.0082
4.49964	-0.633541	-47.0085
4.47835	-0.666046	-47.0086
4.45968	-0.693942	-46.9937
4.4437	-0.710025	-46.9597
