# Supplementary material for: The Impact of Entropy on the Spatial Organization of Synaptonemal Complexes within the Cell Nucleus
Source: PLoS One. 2012 May 4;7(5):e36282. doi: 10.1371/journal.pone.0036282 (PMC3344857; doi:10.1371/journal.pone.0036282)
Supplement: Supporting Information S1 — Reconstructed SC coordinates. (ZIP) [file pone.0036282.s001.zip › SC_positions/Stack10/Stack10_SC01.xls]

## Sheet: Stack10_SC01
// Original File: X:/4Pi_Projects_data/Laura_R/2009_03_17_SYCP3_MLH1/Stack10.ims
// Generated by Bitplane Imaris x64 6.2.1 [Feb 11 2009]
neuron_name = "Filament 1"
10.0949	-0.800443	-53.9459
10.1465	-0.825756	-53.8251
10.1798	-0.851833	-53.6951
10.2007	-0.900636	-53.5606
10.2269	-0.9806	-53.4262
10.2712	-1.08194	-53.2916
10.3351	-1.20421	-53.1627
10.3951	-1.35913	-53.0525
10.4367	-1.54875	-52.9802
10.4563	-1.76088	-52.951
10.4406	-1.98094	-52.9287
10.3742	-2.19721	-52.877
10.2469	-2.40942	-52.8183
10.0645	-2.61652	-52.7743
9.85018	-2.81707	-52.7245
9.64875	-3.03299	-52.6644
9.49746	-3.27964	-52.6193
9.40177	-3.54148	-52.6185
9.36069	-3.79449	-52.6704
9.38003	-4.01936	-52.7593
9.44834	-4.20159	-52.8743
9.54515	-4.33139	-53.0107
9.65579	-4.41061	-53.1618
9.763	-4.46196	-53.3231
9.86386	-4.50995	-53.4869
