# Supplementary material for: The Impact of Entropy on the Spatial Organization of Synaptonemal Complexes within the Cell Nucleus
Source: PLoS One. 2012 May 4;7(5):e36282. doi: 10.1371/journal.pone.0036282 (PMC3344857; doi:10.1371/journal.pone.0036282)
Supplement: Supporting Information S1 — Reconstructed SC coordinates. (ZIP) [file pone.0036282.s001.zip › SC_positions/Stack10/Stack10_SC04.xls]

## Sheet: Stack10_SC04
// Original File: X:/4Pi_Projects_data/Laura_R/2009_03_17_SYCP3_MLH1/Stack10.ims
// Generated by Bitplane Imaris x64 6.2.1 [Feb 11 2009]
neuron_name = "Filament 4"
8.82009	3.19616	-48.9099
8.83418	3.15939	-48.9309
8.84837	3.13358	-48.9612
8.8638	3.11776	-48.9956
8.87212	3.1023	-49.0279
8.87098	3.08379	-49.0564
8.86516	3.06429	-49.0813
8.85695	3.04448	-49.1038
8.84769	3.02442	-49.1251
8.83869	3.0028	-49.1446
8.83204	2.97802	-49.1607
8.82826	2.95162	-49.1755
8.82603	2.92562	-49.1909
8.82487	2.90014	-49.2067
8.82518	2.87484	-49.2225
8.82661	2.84921	-49.238
8.82836	2.82325	-49.2536
8.83035	2.79742	-49.27
8.8321	2.77227	-49.2878
8.833	2.74871	-49.308
8.83389	2.72606	-49.3293
8.83605	2.70205	-49.349
8.83898	2.67602	-49.366
8.84192	2.64848	-49.3806
8.84512	2.62013	-49.394
8.84842	2.59142	-49.4068
8.85086	2.56176	-49.4171
8.85199	2.53098	-49.4239
8.85239	2.4998	-49.4287
8.85234	2.46869	-49.4324
8.85189	2.43775	-49.435
8.85152	2.40707	-49.4363
8.85212	2.37672	-49.4369
8.85463	2.34671	-49.4369
8.85956	2.31696	-49.4365
8.86657	2.28729	-49.4351
8.87559	2.25763	-49.4328
8.88554	2.22786	-49.4298
8.89435	2.19837	-49.4238
8.90214	2.16999	-49.4139
8.90948	2.14273	-49.4027
8.91713	2.11609	-49.3923
8.92589	2.0897	-49.383
8.93573	2.06279	-49.3738
8.94715	2.03376	-49.3659
8.96042	2.00108	-49.3594
8.97225	1.96382	-49.3535
8.97116	1.92462	-49.3483
8.95307	1.88822	-49.3434
8.92986	1.85498	-49.3406
8.909	1.82352	-49.341
8.88901	1.79434	-49.3434
8.86765	1.76843	-49.3476
8.84476	1.74536	-49.3529
8.82158	1.72358	-49.3572
8.79879	1.70215	-49.3586
8.77612	1.68136	-49.3571
8.75353	1.66129	-49.354
8.73215	1.64063	-49.3494
8.71198	1.61898	-49.344
8.69207	1.59713	-49.3377
8.67256	1.57473	-49.3307
8.65363	1.551	-49.3247
8.63475	1.5265	-49.3196
8.61298	1.50425	-49.315
8.58925	1.48352	-49.3126
8.5729	1.45755	-49.3139
8.56202	1.42789	-49.3162
8.54702	1.40038	-49.3161
8.53017	1.37388	-49.3138
8.51537	1.34689	-49.3089
8.5028	1.32015	-49.2989
8.49336	1.29462	-49.2813
8.48567	1.27015	-49.2564
8.47708	1.24274	-49.2324
8.46662	1.21057	-49.2185
8.45369	1.17887	-49.2147
8.44033	1.15108	-49.2184
8.42907	1.12516	-49.2226
8.41686	1.09875	-49.2224
8.40465	1.07015	-49.2271
8.39689	1.03851	-49.2396
8.39084	1.00474	-49.2504
8.38601	0.969768	-49.2577
8.38691	0.933927	-49.2629
8.39224	0.897951	-49.2672
8.3991	0.862351	-49.2697
8.40974	0.827716	-49.2698
8.42402	0.794474	-49.2669
8.44188	0.764769	-49.26
8.46662	0.740695	-49.2541
8.49453	0.719164	-49.2529
8.51945	0.696259	-49.2579
8.54176	0.673352	-49.2694
8.56493	0.653514	-49.2855
8.59201	0.638472	-49.3008
8.62335	0.627207	-49.3096
8.65471	0.613247	-49.3125
8.68405	0.596102	-49.3095
8.71192	0.579583	-49.3006
8.73711	0.561446	-49.2903
8.75945	0.540557	-49.2805
8.77769	0.51613	-49.2722
8.79379	0.489579	-49.2664
8.81363	0.466154	-49.2599
8.83473	0.443767	-49.2546
8.85255	0.418354	-49.2549
8.8685	0.391567	-49.2592
8.88373	0.364938	-49.2657
8.89851	0.338696	-49.2745
8.9133	0.313306	-49.2856
8.92722	0.287555	-49.2965
8.93917	0.259899	-49.3042
8.95011	0.231346	-49.3086
8.96136	0.202689	-49.3086
8.97269	0.17329	-49.306
8.98311	0.142815	-49.3056
8.9898	0.111147	-49.3079
8.99114	0.0787022	-49.3117
8.9905	0.0465659	-49.3189
8.9906	0.0148122	-49.3281
8.99089	-0.016171	-49.3389
8.99099	-0.0463738	-49.3523
8.99102	-0.0751601	-49.368
8.9909	-0.100918	-49.3874
8.99051	-0.126659	-49.4064
8.98977	-0.150773	-49.425
8.98874	-0.168516	-49.4491
8.98828	-0.186221	-49.4741
8.98878	-0.208843	-49.496
8.98881	-0.231291	-49.5192
8.98844	-0.250857	-49.5463
8.98911	-0.275917	-49.5655
8.98878	-0.303963	-49.5778
8.98634	-0.323436	-49.6007
8.98564	-0.340355	-49.6295
8.98831	-0.362968	-49.6519
8.9906	-0.388635	-49.6713
8.98991	-0.41017	-49.6975
8.98798	-0.428003	-49.7308
8.98254	-0.448973	-49.7618
8.96973	-0.475299	-49.7841
8.95249	-0.499922	-49.8023
8.93751	-0.520649	-49.8206
8.92946	-0.54295	-49.839
8.92324	-0.563369	-49.8626
8.91124	-0.582257	-49.8897
8.89371	-0.605212	-49.9148
8.86933	-0.628694	-49.9337
8.83904	-0.651053	-49.945
8.80816	-0.669508	-49.9548
8.77653	-0.680009	-49.9648
8.74539	-0.688294	-49.9732
8.71664	-0.696369	-49.9824
8.69086	-0.706753	-49.9948
8.66786	-0.720037	-50.0104
8.64615	-0.731196	-50.029
8.62778	-0.743355	-50.0495
8.61299	-0.759168	-50.0709
8.60029	-0.776784	-50.0919
8.59291	-0.796973	-50.1121
8.59225	-0.816463	-50.1346
8.59481	-0.833731	-50.1603
8.59767	-0.855571	-50.1833
8.60025	-0.883658	-50.2003
8.60301	-0.914308	-50.2135
8.60465	-0.944577	-50.2272
8.60382	-0.972323	-50.2453
8.60307	-0.998622	-50.2655
8.60498	-1.02511	-50.2844
8.60914	-1.05128	-50.3024
8.6158	-1.07785	-50.3184
8.62529	-1.1059	-50.3305
8.63683	-1.13567	-50.3384
8.64702	-1.16804	-50.3414
8.65269	-1.20332	-50.3406
8.65434	-1.24067	-50.3391
8.65203	-1.27914	-50.3387
8.64679	-1.31874	-50.3413
8.63777	-1.3585	-50.3441
8.61832	-1.39352	-50.3429
8.59027	-1.42356	-50.3406
8.55854	-1.44828	-50.3405
8.52266	-1.465	-50.342
8.48642	-1.47941	-50.3424
8.45128	-1.4926	-50.3387
8.41564	-1.5021	-50.3316
8.38108	-1.50979	-50.3201
8.35108	-1.51644	-50.3008
8.3286	-1.52211	-50.2752
8.31312	-1.52781	-50.2481
8.29993	-1.53257	-50.2224
8.28295	-1.53602	-50.2005
8.26028	-1.54092	-50.1841
8.23407	-1.54713	-50.1723
8.20622	-1.55343	-50.1641
8.17741	-1.56007	-50.1591
8.14785	-1.56689	-50.1561
8.11781	-1.57387	-50.154
8.08847	-1.58267	-50.1547
8.06079	-1.59462	-50.1602
8.034	-1.60818	-50.1677
8.00687	-1.62093	-50.1739
7.97949	-1.6328	-50.1791
7.95336	-1.64609	-50.1851
7.92921	-1.66189	-50.1932
7.90606	-1.67923	-50.2024
7.88268	-1.69678	-50.2116
7.8587	-1.71385	-50.2211
7.83422	-1.73052	-50.2317
7.8101	-1.74834	-50.243
7.78655	-1.76898	-50.2527
7.76151	-1.79036	-50.2598
7.73256	-1.80769	-50.2686
7.70357	-1.8256	-50.2762
7.68056	-1.85244	-50.2766
7.66161	-1.88365	-50.2728
7.64518	-1.91431	-50.2652
7.63201	-1.94481	-50.253
7.62194	-1.97462	-50.2385
7.61476	-2.00352	-50.2226
7.60904	-2.03199	-50.2072
7.60451	-2.06084	-50.1938
7.60153	-2.09003	-50.1822
7.6001	-2.11948	-50.1722
7.59938	-2.14914	-50.1635
7.59897	-2.17885	-50.156
7.59957	-2.20883	-50.1508
7.60077	-2.23906	-50.148
7.60161	-2.2694	-50.1471
7.60242	-2.29977	-50.1483
7.60416	-2.33023	-50.1514
7.60711	-2.361	-50.1553
7.61069	-2.3924	-50.1593
7.61237	-2.42441	-50.164
7.61219	-2.45745	-50.1672
7.60731	-2.4898	-50.1689
7.59139	-2.51792	-50.1725
7.56959	-2.54302	-50.1751
7.54813	-2.56739	-50.1757
7.52723	-2.59154	-50.1751
7.50729	-2.61592	-50.1721
7.48754	-2.64	-50.1667
7.46913	-2.66393	-50.158
7.4538	-2.68817	-50.1453
7.44077	-2.71334	-50.1321
7.42833	-2.74001	-50.1229
7.41476	-2.76626	-50.1149
7.40078	-2.79103	-50.1032
7.38764	-2.81617	-50.0907
7.37371	-2.84154	-50.0798
7.35819	-2.86651	-50.0707
7.34257	-2.89223	-50.0649
7.32718	-2.91868	-50.0618
7.31154	-2.94504	-50.0589
7.29559	-2.97109	-50.055
7.27925	-2.99697	-50.0505
7.26314	-3.02325	-50.0453
7.24756	-3.05038	-50.0394
7.23124	-3.07771	-50.0326
7.21627	-3.10539	-50.0239
7.20694	-3.13475	-50.0143
7.2001	-3.16512	-50.0073
7.19208	-3.19428	-50.0007
7.18463	-3.22125	-49.9884
7.17725	-3.24775	-49.9734
7.17074	-3.27538	-49.9586
7.16644	-3.30396	-49.9432
7.16193	-3.33283	-49.927
7.15836	-3.36304	-49.911
7.15689	-3.39582	-49.8963
7.1558	-3.43033	-49.8839
7.15536	-3.46698	-49.8814
7.15566	-3.50461	-49.8931
7.15706	-3.53993	-49.9129
7.16211	-3.57269	-49.9347
7.1755	-3.60306	-49.9516
7.19783	-3.62968	-49.9615
7.22244	-3.6535	-49.9688
7.24603	-3.67582	-49.9751
7.26991	-3.69668	-49.9795
7.29412	-3.71701	-49.9824
7.31741	-3.73824	-49.9844
7.33636	-3.76308	-49.9877
7.35203	-3.79017	-49.9882
7.3687	-3.8156	-49.9804
7.38382	-3.84131	-49.971
7.39607	-3.86802	-49.9625
7.40778	-3.89369	-49.9505
7.4201	-3.91813	-49.9342
7.43821	-3.94046	-49.9175
7.46173	-3.96319	-49.9034
7.48072	-3.99156	-49.8908
7.49542	-4.0237	-49.8836
7.51163	-4.05454	-49.8852
7.5262	-4.08439	-49.8907
7.53548	-4.11481	-49.8953
7.54189	-4.14463	-49.8996
7.54841	-4.17311	-49.9046
7.55356	-4.20182	-49.9099
7.5565	-4.23193	-49.9122
7.56098	-4.26286	-49.911
7.56884	-4.29354	-49.9139
7.57833	-4.32358	-49.9201
7.5864	-4.35355	-49.9239
7.59256	-4.38359	-49.9274
7.5997	-4.41317	-49.9328
7.60769	-4.4424	-49.9382
7.61564	-4.47158	-49.941
7.6242	-4.50073	-49.9417
7.63337	-4.52993	-49.9418
7.64168	-4.55982	-49.9425
7.64751	-4.59077	-49.9449
7.6513	-4.6211	-49.9529
7.65476	-4.64951	-49.9668
7.65901	-4.67806	-49.9793
7.66373	-4.70822	-49.9865
7.66783	-4.73933	-49.9911
7.6711	-4.77073	-49.9949
