# Supplementary material for: The Impact of Entropy on the Spatial Organization of Synaptonemal Complexes within the Cell Nucleus
Source: PLoS One. 2012 May 4;7(5):e36282. doi: 10.1371/journal.pone.0036282 (PMC3344857; doi:10.1371/journal.pone.0036282)
Supplement: Supporting Information S1 — Reconstructed SC coordinates. (ZIP) [file pone.0036282.s001.zip › SC_positions/Stack10/Stack10_SC08.xls]

## Sheet: Stack10_SC08
// Original File: X:/4Pi_Projects_data/Laura_R/2009_03_17_SYCP3_MLH1/Stack10.ims
// Generated by Bitplane Imaris x64 6.2.1 [Feb 11 2009]
neuron_name = "Filament 8"
4.58102	-1.49192	-53.357
4.62481	-1.46952	-53.3543
4.66813	-1.45024	-53.3565
4.70363	-1.43082	-53.3476
4.72824	-1.41188	-53.3251
4.74623	-1.39582	-53.2992
4.76175	-1.38226	-53.2735
4.77632	-1.37087	-53.2479
4.79058	-1.36114	-53.2221
4.80591	-1.3512	-53.1973
4.82248	-1.33873	-53.1745
4.83657	-1.32263	-53.1522
4.84543	-1.3042	-53.1284
4.84987	-1.28684	-53.1017
4.85383	-1.26926	-53.0738
4.8613	-1.24902	-53.0466
4.87353	-1.23212	-53.0178
4.89403	-1.2235	-52.9896
4.92302	-1.22034	-52.9663
4.94936	-1.21911	-52.9422
4.9628	-1.219	-52.9113
4.96606	-1.21891	-52.8769
4.9655	-1.21809	-52.8427
4.96316	-1.2174	-52.8082
4.95967	-1.21716	-52.773
4.95404	-1.21709	-52.7374
4.94338	-1.21689	-52.7032
4.92651	-1.21646	-52.6717
4.90676	-1.21591	-52.6412
4.8851	-1.21884	-52.6125
4.86362	-1.23018	-52.587
4.84909	-1.24977	-52.5619
4.83904	-1.27357	-52.5384
4.82885	-1.29703	-52.5163
4.81802	-1.31807	-52.4941
4.80617	-1.33718	-52.4722
4.79588	-1.35519	-52.4497
4.78581	-1.37427	-52.4284
4.77389	-1.39293	-52.4078
4.76553	-1.40902	-52.3837
4.76494	-1.42745	-52.3582
4.77363	-1.45068	-52.3341
4.78717	-1.48061	-52.3117
4.78958	-1.51848	-52.2921
4.77314	-1.55656	-52.2759
4.74423	-1.58614	-52.2646
4.71146	-1.60753	-52.2598
4.68203	-1.62785	-52.2595
4.65779	-1.65128	-52.2614
4.63531	-1.67592	-52.2652
4.6112	-1.699	-52.2716
4.58602	-1.72159	-52.2798
4.56204	-1.74538	-52.29
4.54258	-1.77227	-52.3011
4.53119	-1.80371	-52.3098
4.52677	-1.837	-52.3179
4.52512	-1.86958	-52.3272
4.52428	-1.90117	-52.3376
4.52414	-1.93197	-52.3495
4.52425	-1.96218	-52.3631
4.52538	-1.99297	-52.377
4.52699	-2.02056	-52.3956
4.52731	-2.04369	-52.4199
4.52752	-2.07075	-52.4398
4.52769	-2.10156	-52.456
4.52705	-2.13105	-52.4749
4.52725	-2.15907	-52.4961
4.53044	-2.18553	-52.5188
4.53829	-2.21116	-52.5402
4.55109	-2.23753	-52.5563
4.56767	-2.26498	-52.5663
4.58862	-2.29114	-52.5705
4.6134	-2.31499	-52.5698
4.6385	-2.33859	-52.5662
4.66341	-2.36203	-52.5613
4.68883	-2.38471	-52.5565
4.71342	-2.40818	-52.5529
4.73886	-2.42908	-52.5487
4.76779	-2.44301	-52.5423
4.79762	-2.45456	-52.535
4.82604	-2.46776	-52.5278
4.85347	-2.48234	-52.5206
4.87986	-2.49697	-52.5111
4.90555	-2.51196	-52.5
4.93204	-2.52634	-52.4896
4.96052	-2.53543	-52.4786
4.99082	-2.541	-52.4696
5.02201	-2.54617	-52.4639
5.053	-2.55089	-52.4581
5.08338	-2.55572	-52.4518
5.11316	-2.561	-52.4453
5.14242	-2.56746	-52.4396
5.17133	-2.57563	-52.4353
5.2001	-2.58461	-52.4313
5.22905	-2.59344	-52.4277
5.2584	-2.60213	-52.4261
5.28811	-2.61049	-52.4254
5.31801	-2.61828	-52.424
5.3478	-2.62625	-52.423
5.37707	-2.63551	-52.4241
5.40608	-2.64511	-52.4268
5.43535	-2.65363	-52.4299
5.46403	-2.66317	-52.4343
5.49135	-2.67556	-52.4407
5.51755	-2.6917	-52.4468
5.54466	-2.70632	-52.4519
5.57479	-2.71265	-52.4581
5.60609	-2.71679	-52.4637
5.63706	-2.72386	-52.4683
5.6683	-2.73211	-52.4731
5.70024	-2.73989	-52.474
5.73298	-2.74696	-52.47
5.76662	-2.75475	-52.4676
5.80133	-2.7627	-52.4651
5.83578	-2.77346	-52.459
5.86678	-2.78996	-52.4486
5.89247	-2.80817	-52.4296
5.91421	-2.82595	-52.4046
5.93371	-2.84394	-52.3794
5.94953	-2.86324	-52.3549
5.96084	-2.88414	-52.331
5.97091	-2.90372	-52.3065
5.98057	-2.92362	-52.2833
5.98786	-2.94765	-52.264
5.99439	-2.97374	-52.2469
6.00237	-2.99828	-52.2287
6.01116	-3.02171	-52.2097
6.01954	-3.04675	-52.1925
6.02982	-3.07015	-52.1749
6.04402	-3.08959	-52.1547
6.06125	-3.10943	-52.1358
6.07705	-3.1331	-52.1217
6.08823	-3.16045	-52.112
6.09877	-3.1865	-52.1004
6.10808	-3.20951	-52.0832
6.11281	-3.23271	-52.063
6.11442	-3.25703	-52.0414
6.11549	-3.27964	-52.0156
6.11643	-3.29779	-51.9843
6.11198	-3.31759	-51.9551
6.10334	-3.34157	-51.9314
6.10078	-3.36294	-51.9071
6.10354	-3.38569	-51.8862
6.10746	-3.41324	-51.872
6.11352	-3.44145	-51.8609
6.12014	-3.47	-51.8531
6.12658	-3.49866	-51.8479
6.13396	-3.52613	-51.8417
6.14203	-3.55245	-51.8342
6.15024	-3.57889	-51.8267
6.15934	-3.60664	-51.8202
6.1685	-3.63668	-51.8142
6.17462	-3.66792	-51.8039
6.17681	-3.69807	-51.7855
6.17743	-3.72879	-51.7652
6.17792	-3.76301	-51.7535
6.1782	-3.79933	-51.7513
6.1781	-3.83488	-51.7518
6.17738	-3.86882	-51.7521
6.17578	-3.90142	-51.753
6.17342	-3.93324	-51.7545
6.17112	-3.96501	-51.7575
6.16951	-3.99631	-51.765
6.16784	-4.02634	-51.7776
6.16536	-4.05554	-51.7915
6.16232	-4.08455	-51.8039
6.15863	-4.11367	-51.8135
6.15412	-4.14301	-51.82
6.14875	-4.17239	-51.8237
6.14223	-4.20168	-51.8244
6.13571	-4.23083	-51.8232
6.13337	-4.25979	-51.82
6.13656	-4.28793	-51.8127
6.14134	-4.31489	-51.8007
