# Supplementary material for: The Impact of Entropy on the Spatial Organization of Synaptonemal Complexes within the Cell Nucleus
Source: PLoS One. 2012 May 4;7(5):e36282. doi: 10.1371/journal.pone.0036282 (PMC3344857; doi:10.1371/journal.pone.0036282)
Supplement: Supporting Information S1 — Reconstructed SC coordinates. (ZIP) [file pone.0036282.s001.zip › SC_positions/Stack10/Stack10_SC13.xls]

## Sheet: Stack10_SC13
// Original File: X:/4Pi_Projects_data/Laura_R/2009_03_17_SYCP3_MLH1/Stack10.ims
// Generated by Bitplane Imaris x64 6.2.1 [Feb 11 2009]
neuron_name = "Filament 13"
4.88933	-3.85326	-50.6996
4.89606	-3.84407	-50.6549
4.90387	-3.81773	-50.625
4.90891	-3.77967	-50.6111
4.91159	-3.7423	-50.6028
4.91565	-3.70905	-50.5937
4.92092	-3.67847	-50.5843
4.92535	-3.6489	-50.5751
4.92877	-3.61941	-50.567
4.93238	-3.58989	-50.5599
4.93646	-3.56037	-50.5534
4.94024	-3.53089	-50.5466
4.94334	-3.50165	-50.5384
4.94738	-3.47263	-50.5296
4.95256	-3.44363	-50.5213
4.9561	-3.41476	-50.5116
4.95838	-3.38609	-50.5005
4.96085	-3.35801	-50.4881
4.96266	-3.33041	-50.4744
4.9633	-3.30305	-50.4603
4.9627	-3.27644	-50.4451
4.96131	-3.25031	-50.4297
4.9605	-3.22424	-50.4152
4.9616	-3.19771	-50.4027
4.9661	-3.17095	-50.3921
4.97436	-3.14438	-50.3825
4.98418	-3.117	-50.3751
4.99417	-3.08854	-50.3697
5.00476	-3.05981	-50.3643
5.01435	-3.03064	-50.3603
5.02177	-3.0012	-50.3563
5.02819	-2.97247	-50.3493
5.03393	-2.94419	-50.3414
5.03999	-2.91595	-50.3355
5.04796	-2.88809	-50.3305
5.05519	-2.86	-50.325
5.06035	-2.83114	-50.3197
5.06695	-2.80237	-50.3145
5.0747	-2.77357	-50.3109
5.08183	-2.7444	-50.3089
5.08883	-2.71518	-50.3071
5.09595	-2.68581	-50.3059
5.10373	-2.6563	-50.304
5.11054	-2.62709	-50.3046
5.11371	-2.59838	-50.313
5.11482	-2.56974	-50.3259
5.11478	-2.54057	-50.3376
5.11362	-2.51052	-50.3469
5.11401	-2.47978	-50.3544
5.11637	-2.44846	-50.3603
5.11965	-2.41639	-50.3638
5.12362	-2.38349	-50.3655
5.12839	-2.34992	-50.3662
5.1353	-2.31655	-50.3633
5.14745	-2.28525	-50.3597
5.16554	-2.25653	-50.3634
5.1861	-2.23023	-50.3739
5.20739	-2.20654	-50.3891
5.23081	-2.18431	-50.4068
5.25734	-2.16096	-50.4228
5.28738	-2.13645	-50.4368
5.32323	-2.12134	-50.4463
5.36425	-2.12177	-50.4474
5.40523	-2.1286	-50.4483
5.44391	-2.13394	-50.4546
5.48148	-2.13596	-50.4603
5.51893	-2.1367	-50.463
5.55668	-2.13925	-50.4621
5.59411	-2.14069	-50.4557
5.62944	-2.13891	-50.4446
5.66162	-2.13776	-50.4306
5.69156	-2.13783	-50.4153
5.72166	-2.13814	-50.4001
5.75357	-2.1383	-50.3832
5.78597	-2.1381	-50.3617
5.81326	-2.13813	-50.3331
5.8319	-2.13768	-50.2991
5.84926	-2.13634	-50.2663
5.87305	-2.13356	-50.2386
5.90139	-2.12925	-50.2124
5.9274	-2.1208	-50.1835
5.9452	-2.10157	-50.1536
5.957	-2.07379	-50.125
5.96611	-2.0422	-50.1018
5.97063	-2.00602	-50.0885
5.97116	-1.96999	-50.0768
5.96976	-1.9371	-50.0623
5.96746	-1.90558	-50.0486
5.96522	-1.87521	-50.0357
5.9633	-1.84571	-50.0231
5.96112	-1.81648	-50.0109
5.95805	-1.78685	-49.9995
5.95509	-1.75622	-49.9892
5.95314	-1.72398	-49.9802
5.95263	-1.69013	-49.9738
5.95653	-1.65593	-49.9725
5.96966	-1.62434	-49.9757
5.98915	-1.59651	-49.9837
6.00665	-1.57025	-49.9981
6.02184	-1.54474	-50.015
6.03689	-1.52194	-50.0329
6.05132	-1.50289	-50.054
6.06554	-1.48541	-50.076
6.07954	-1.4677	-50.0975
6.0911	-1.44847	-50.1187
6.10019	-1.42863	-50.1402
6.11055	-1.413	-50.1643
6.12099	-1.39828	-50.1892
6.12894	-1.37864	-50.2116
6.13679	-1.35698	-50.2323
6.14694	-1.33549	-50.2519
6.15988	-1.31394	-50.2704
6.17405	-1.29302	-50.2901
6.18936	-1.27137	-50.3089
6.20664	-1.24595	-50.3217
6.22652	-1.22066	-50.3325
6.2503	-1.19992	-50.3439
6.27517	-1.17855	-50.3517
6.29993	-1.15709	-50.3521
6.32341	-1.13753	-50.3448
6.3424	-1.11465	-50.339
6.36273	-1.09336	-50.3374
6.38615	-1.07693	-50.3324
6.40154	-1.05673	-50.3209
6.41159	-1.03228	-50.3055
6.42964	-1.00928	-50.2922
6.45409	-0.988447	-50.2808
6.48337	-0.973665	-50.2702
6.51458	-0.961929	-50.2606
6.53685	-0.941503	-50.2462
6.55483	-0.920385	-50.2267
6.57389	-0.909099	-50.2035
6.58925	-0.90116	-50.1773
6.6034	-0.891519	-50.1523
6.61998	-0.880042	-50.1298
6.6408	-0.868077	-50.1138
6.66759	-0.857404	-50.1084
6.69671	-0.847415	-50.1066
6.72526	-0.837277	-50.1027
6.75408	-0.82771	-50.0988
6.78219	-0.816364	-50.0959
6.80806	-0.800348	-50.0936
6.8334	-0.783003	-50.0925
6.85962	-0.767314	-50.0919
6.88652	-0.753067	-50.0906
6.91405	-0.740059	-50.0886
6.94207	-0.727741	-50.0862
6.97044	-0.715609	-50.0835
6.99911	-0.703369	-50.0808
7.02808	-0.691006	-50.0783
7.05729	-0.678516	-50.076
7.08638	-0.665442	-50.074
7.11447	-0.650936	-50.071
7.1413	-0.635183	-50.0648
7.16808	-0.621335	-50.0545
7.19484	-0.607216	-50.0435
7.22224	-0.592519	-50.0348
7.25125	-0.583805	-50.0227
7.2799	-0.577813	-50.0053
7.30645	-0.568694	-49.9866
7.32844	-0.557613	-49.9653
7.34561	-0.548948	-49.9401
7.36238	-0.543595	-49.914
7.38251	-0.5394	-49.89
7.40742	-0.534975	-49.8685
7.43574	-0.526902	-49.8496
7.46406	-0.511519	-49.8329
7.48831	-0.487584	-49.8184
7.50842	-0.459599	-49.8017
7.52412	-0.429959	-49.7831
7.53307	-0.396266	-49.7704
7.54108	-0.362221	-49.7602
7.54965	-0.329099	-49.7527
7.55329	-0.294415	-49.7519
7.55368	-0.259669	-49.754
7.5538	-0.225869	-49.7567
7.55254	-0.193122	-49.7609
7.54871	-0.161612	-49.7672
7.54347	-0.131022	-49.775
7.53804	-0.101038	-49.7833
7.534	-0.0711746	-49.7891
7.53304	-0.0410237	-49.7887
7.53402	-0.0111588	-49.784
7.53595	0.017753	-49.7771
7.53937	0.0454767	-49.7669
7.54459	0.0719403	-49.7532
7.55228	0.0976361	-49.7367
7.56117	0.124824	-49.719
7.57222	0.15447	-49.7072
7.58925	0.184074	-49.709
7.60823	0.213451	-49.7184
7.62455	0.244285	-49.727
7.64485	0.267809	-49.7378
7.67143	0.282728	-49.7511
7.69532	0.304455	-49.7591
7.71583	0.332956	-49.7621
7.73802	0.36059	-49.7629
7.76213	0.387509	-49.763
7.78338	0.415367	-49.7666
7.79495	0.446664	-49.7745
7.79753	0.480332	-49.7834
7.79687	0.513131	-49.7912
7.79602	0.544182	-49.7979
7.79613	0.574702	-49.8024
7.79725	0.605855	-49.8038
7.79797	0.637418	-49.8009
7.79773	0.669216	-49.7939
7.79746	0.702041	-49.7877
7.7977	0.735785	-49.7834
7.79851	0.770084	-49.7804
7.79962	0.805094	-49.7796
7.80053	0.840917	-49.7787
7.80085	0.87741	-49.7781
7.79859	0.913871	-49.7808
7.7901	0.949124	-49.7837
7.77521	0.982318	-49.7833
7.75532	1.01095	-49.777
7.73031	1.03317	-49.767
7.70372	1.053	-49.7596
7.68013	1.07462	-49.7567
7.66184	1.09879	-49.7578
7.64795	1.12417	-49.763
7.63443	1.14761	-49.7731
7.62094	1.16897	-49.7874
7.60895	1.19073	-49.8036
7.59693	1.21328	-49.8204
7.58269	1.23561	-49.838
7.56584	1.2573	-49.8565
7.54709	1.2794	-49.8742
7.52661	1.30272	-49.8895
7.50368	1.32541	-49.9024
7.47877	1.34695	-49.9135
7.45259	1.3676	-49.9222
7.42481	1.38652	-49.9283
7.3969	1.40515	-49.9331
7.36899	1.42273	-49.9378
7.33963	1.43705	-49.9423
7.30938	1.44927	-49.9464
7.27909	1.4613	-49.95
7.24904	1.47369	-49.9536
7.21886	1.48549	-49.9567
7.18819	1.49594	-49.9581
7.15685	1.50524	-49.9593
7.12426	1.51285	-49.9604
7.09076	1.51386	-49.9597
7.05766	1.50533	-49.9571
7.02526	1.4932	-49.9546
6.99346	1.48217	-49.9524
6.96213	1.47314	-49.9496
6.93093	1.46738	-49.9483
6.89993	1.46401	-49.9505
6.86922	1.46147	-49.9535
6.83863	1.45932	-49.955
6.80805	1.45799	-49.9555
6.77733	1.45786	-49.9558
6.74633	1.45851	-49.9557
6.71488	1.45876	-49.955
6.68294	1.45581	-49.9526
6.65236	1.44663	-49.9559
6.62599	1.42601	-49.9661
6.60052	1.40004	-49.975
6.5694	1.38664	-49.987
6.53286	1.3854	-49.9977
6.49518	1.38668	-50.0004
6.45927	1.38756	-49.9992
6.42517	1.38646	-49.9961
6.39092	1.38223	-49.9906
6.3545	1.3761	-49.9801
6.31587	1.37431	-49.9634
6.27747	1.38084	-49.9405
6.24004	1.39416	-49.9149
6.20509	1.4153	-49.8904
6.17779	1.44618	-49.8664
6.1612	1.48374	-49.8432
6.15619	1.52008	-49.819
6.15871	1.55076	-49.793
6.1598	1.58016	-49.7715
6.15697	1.6101	-49.7555
6.15183	1.63881	-49.7405
6.14737	1.66661	-49.7246
6.14708	1.6942	-49.7081
6.14808	1.72149	-49.6918
6.14709	1.74778	-49.675
6.14433	1.77429	-49.6602
6.14024	1.8026	-49.6506
6.13525	1.83161	-49.6429
6.12973	1.86011	-49.6338
6.12413	1.8883	-49.6233
6.11893	1.91651	-49.6119
6.11483	1.94537	-49.6014
6.1124	1.97482	-49.5918
6.11061	2.00412	-49.5816
6.10772	2.0332	-49.5712
6.10401	2.0622	-49.5609
6.09846	2.09051	-49.5502
6.0892	2.11755	-49.5388
6.07798	2.14386	-49.527
6.06671	2.17003	-49.5149
6.05546	2.19612	-49.5025
6.04468	2.22266	-49.4902
6.03553	2.25058	-49.4791
6.02774	2.27995	-49.4692
6.01729	2.30931	-49.4606
6.00098	2.33729	-49.4553
5.97944	2.3631	-49.4533
5.95455	2.3868	-49.4522
5.92852	2.4101	-49.4513
5.90563	2.43636	-49.451
5.88895	2.46771	-49.4516
5.87651	2.50252	-49.452
5.86565	2.53853	-49.4537
5.85429	2.57264	-49.4638
5.84271	2.60025	-49.4862
5.8338	2.62058	-49.5169
5.82936	2.63616	-49.5504
5.82987	2.64833	-49.5837
5.83457	2.65811	-49.616
5.842	2.66681	-49.6469
5.85117	2.67508	-49.6764
5.86203	2.68314	-49.7047
5.87484	2.69089	-49.7318
5.88988	2.698	-49.7581
5.90669	2.7049	-49.7838
5.92351	2.71549	-49.8084
5.93761	2.72827	-49.8337
5.9484	2.73609	-49.8628
5.95706	2.74251	-49.8931
5.96398	2.75211	-49.9228
5.97239	2.76097	-49.952
5.98418	2.77027	-49.9799
5.99656	2.7841	-50.0064
6.00758	2.796	-50.0345
6.0163	2.80271	-50.0657
6.02215	2.81259	-50.097
6.02423	2.82717	-50.1272
6.02259	2.84271	-50.1574
6.01902	2.85829	-50.1879
6.01436	2.87297	-50.2194
6.00788	2.88851	-50.2506
5.99772	2.90775	-50.2778
5.98348	2.92938	-50.2998
5.96774	2.94979	-50.3192
5.95445	2.96691	-50.341
5.94608	2.9837	-50.3654
5.94095	3.00213	-50.3906
5.93524	3.02048	-50.4173
5.92563	3.03733	-50.4448
5.91166	3.05202	-50.4723
5.89468	3.06564	-50.4974
5.87544	3.07867	-50.5175
5.857	3.09157	-50.5336
5.83989	3.10261	-50.5485
5.82291	3.10957	-50.5662
5.80598	3.11298	-50.5902
5.78763	3.11398	-50.6207
5.76784	3.11989	-50.6544
5.74763	3.13879	-50.6832
5.72882	3.16722	-50.7028
5.71265	3.19762	-50.7178
