# Supplementary material for: The Impact of Entropy on the Spatial Organization of Synaptonemal Complexes within the Cell Nucleus
Source: PLoS One. 2012 May 4;7(5):e36282. doi: 10.1371/journal.pone.0036282 (PMC3344857; doi:10.1371/journal.pone.0036282)
Supplement: Supporting Information S1 — Reconstructed SC coordinates. (ZIP) [file pone.0036282.s001.zip › SC_positions/Stack10/Stack10_SC19.xls]

## Sheet: Stack10_SC19
// Original File: X:/4Pi_Projects_data/Laura_R/2009_03_17_SYCP3_MLH1/Stack10.ims
// Generated by Bitplane Imaris x64 6.2.1 [Feb 11 2009]
neuron_name = "Filament 19"
7.17268	-0.297944	-45.9243
7.20374	-0.173124	-46.018
7.22821	-0.0315925	-46.0997
7.22744	0.130002	-46.1621
7.17691	0.30498	-46.1917
7.07155	0.476087	-46.1837
6.92969	0.631509	-46.1666
6.77781	0.770307	-46.1928
6.63552	0.880004	-46.2862
6.51294	0.942182	-46.4311
6.41315	0.951051	-46.5968
6.33179	0.933922	-46.7561
6.26207	0.937903	-46.8948
6.20403	0.968132	-47.0137
6.15716	1.00081	-47.1235
6.10015	1.03222	-47.2225
6.00736	1.07015	-47.2914
5.88078	1.11854	-47.3113
5.74232	1.17413	-47.2734
5.6066	1.22495	-47.1856
5.47367	1.26556	-47.071
5.33828	1.31201	-46.9555
5.20074	1.38941	-46.8616
5.06716	1.50187	-46.7925
