# Supplementary material for: The Impact of Entropy on the Spatial Organization of Synaptonemal Complexes within the Cell Nucleus
Source: PLoS One. 2012 May 4;7(5):e36282. doi: 10.1371/journal.pone.0036282 (PMC3344857; doi:10.1371/journal.pone.0036282)
Supplement: Supporting Information S1 — Reconstructed SC coordinates. (ZIP) [file pone.0036282.s001.zip › SC_positions/Stack10/Stack10_SC02.xls]

## Sheet: Stack10_SC02
// Original File: X:/4Pi_Projects_data/Laura_R/2009_03_17_SYCP3_MLH1/Stack10.ims
// Generated by Bitplane Imaris x64 6.2.1 [Feb 11 2009]
neuron_name = "Filament 2"
8.10287	2.66568	-52.6913
8.20043	2.57655	-52.6106
8.29091	2.48866	-52.5119
8.38724	2.40932	-52.3979
8.50856	2.35607	-52.2791
8.65334	2.33772	-52.16
8.81003	2.34718	-52.0501
8.97832	2.36106	-51.978
9.1502	2.35709	-51.9508
9.3022	2.32255	-51.942
9.42048	2.251	-51.9327
9.50233	2.15326	-51.9158
9.54354	2.04011	-51.8834
9.55073	1.91658	-51.8364
9.55196	1.78711	-51.7899
9.57197	1.65424	-51.757
9.61096	1.52554	-51.7533
9.67408	1.41699	-51.7911
9.77661	1.34028	-51.8449
9.90895	1.27469	-51.8766
10.0412	1.18385	-51.8769
10.1541	1.06076	-51.8447
10.2477	0.919289	-51.7822
10.3356	0.768255	-51.7147
10.4239	0.610745	-51.6617
10.5026	0.447306	-51.6302
10.5645	0.281721	-51.6401
10.6036	0.126026	-51.7084
10.6104	-0.00411587	-51.8339
10.5767	-0.0979107	-52.0009
10.5031	-0.149648	-52.1866
10.3988	-0.150122	-52.3686
10.2767	-0.100821	-52.5327
10.1529	-0.0150742	-52.6723
10.0501	0.107478	-52.7841
9.9904	0.254397	-52.8843
9.97854	0.397238	-52.9901
10.0009	0.52827	-53.0925
10.0251	0.650391	-53.186
10.0259	0.76561	-53.2791
