# Supplementary material for: The Impact of Entropy on the Spatial Organization of Synaptonemal Complexes within the Cell Nucleus
Source: PLoS One. 2012 May 4;7(5):e36282. doi: 10.1371/journal.pone.0036282 (PMC3344857; doi:10.1371/journal.pone.0036282)
Supplement: Supporting Information S1 — Reconstructed SC coordinates. (ZIP) [file pone.0036282.s001.zip › SC_positions/Stack04/Stack04_SC07.xls]

## Sheet: Stack04_SC07
// Original File: X:/4Pi_Projects_data/Laura_R/2009_03_16_SYCP3_MLH1/Stack04.ims
// Generated by Bitplane Imaris x64 6.2.1 [Feb 11 2009]
"Filament 7"
8.27293	-0.491263	-55.1267
8.28238	-0.41498	-55.1522
8.26532	-0.340734	-55.1782
8.23201	-0.266023	-55.1878
8.1945	-0.193653	-55.1806
8.15278	-0.135596	-55.1563
8.11189	-0.090219	-55.1162
8.07276	-0.0437563	-55.0817
8.0279	0.00229291	-55.0602
7.97992	0.0483881	-55.0459
7.93217	0.097808	-55.036
7.88258	0.148417	-55.0265
7.83591	0.203005	-55.0147
7.79482	0.261778	-55.0013
7.75102	0.316694	-54.9857
7.70355	0.366356	-54.9689
7.65827	0.415966	-54.9535
7.6219	0.469644	-54.9389
7.60239	0.531183	-54.9241
7.59505	0.598128	-54.907
7.58723	0.667728	-54.8868
7.57259	0.741151	-54.8648
7.55387	0.817075	-54.8342
7.53688	0.890758	-54.7848
7.52608	0.957265	-54.7158
7.52203	1.02148	-54.6407
7.52185	1.08709	-54.5704
7.52234	1.14413	-54.4996
7.52385	1.18526	-54.4252
7.53473	1.21107	-54.3504
7.56137	1.22775	-54.279
7.59413	1.23918	-54.2088
7.62739	1.24234	-54.1373
7.66966	1.23582	-54.0678
7.71792	1.22001	-53.9976
7.75952	1.18918	-53.9231
7.7865	1.14245	-53.8439
7.80794	1.0932	-53.7606
7.83269	1.05185	-53.6749
7.85694	1.01818	-53.59
7.88926	0.987704	-53.5115
7.92711	0.955952	-53.4371
7.9532	0.920874	-53.3584
7.96178	0.874846	-53.2795
7.96077	0.816734	-53.2047
7.97155	0.759897	-53.1316
8.00694	0.711285	-53.0658
8.06304	0.674431	-53.0143
8.13378	0.651342	-52.9814
8.21058	0.637506	-52.9594
8.28525	0.626517	-52.9335
8.35709	0.617052	-52.9017
8.42882	0.615577	-52.8705
8.5005	0.619384	-52.8395
8.57182	0.617241	-52.806
8.64501	0.606826	-52.7743
8.72179	0.592232	-52.7475
8.8034	0.581124	-52.7253
8.88936	0.577322	-52.7058
8.97774	0.576962	-52.6858
9.06685	0.583854	-52.6714
9.15485	0.599523	-52.6715
9.23996	0.60974	-52.6831
9.3177	0.611558	-52.7084
9.38533	0.615679	-52.7498
9.44632	0.627061	-52.7965
9.50583	0.640714	-52.8411
9.57014	0.647618	-52.8737
9.64171	0.649254	-52.8868
9.71676	0.655046	-52.8886
9.791	0.676028	-52.8828
9.86089	0.712879	-52.8617
9.92287	0.759585	-52.8239
9.97495	0.810527	-52.7735
10.0267	0.850235	-52.7137
10.0891	0.868446	-52.6513
10.1587	0.871124	-52.5873
10.2308	0.866578	-52.5192
10.3043	0.867363	-52.4485
10.3777	0.886301	-52.379
10.448	0.921906	-52.316
10.5098	0.969601	-52.2609
10.5599	1.02369	-52.2098
10.6042	1.07823	-52.1665
10.6507	1.13225	-52.1379
10.6968	1.18403	-52.1143
10.7411	1.22844	-52.0827
10.7891	1.26293	-52.0452
10.8406	1.29341	-52.0072
10.8942	1.32588	-51.9733
10.9504	1.36186	-51.9469
11.0071	1.40004	-51.9242
11.0629	1.43902	-51.9027
11.1189	1.47749	-51.8842
11.1782	1.5097	-51.871
11.2435	1.52498	-51.8645
11.3131	1.52146	-51.8626
