# Supplementary material for: The Impact of Entropy on the Spatial Organization of Synaptonemal Complexes within the Cell Nucleus
Source: PLoS One. 2012 May 4;7(5):e36282. doi: 10.1371/journal.pone.0036282 (PMC3344857; doi:10.1371/journal.pone.0036282)
Supplement: Supporting Information S1 — Reconstructed SC coordinates. (ZIP) [file pone.0036282.s001.zip › SC_positions/Stack04/Stack04_SC02.xls]

## Sheet: Stack04_SC02
// Original File: X:/4Pi_Projects_data/Laura_R/2009_03_16_SYCP3_MLH1/Stack04.ims
// Generated by Bitplane Imaris x64 6.2.1 [Feb 11 2009]
neuron_name = "Filament 2"
5.31297	-1.58189	-54.5683
5.29147	-1.53774	-54.4736
5.27055	-1.47977	-54.3876
5.25133	-1.40813	-54.3124
5.23589	-1.32574	-54.2497
5.22039	-1.23497	-54.201
5.19903	-1.13812	-54.171
5.17111	-1.03547	-54.1579
5.13838	-0.926451	-54.1453
5.10314	-0.808227	-54.1259
5.06061	-0.684944	-54.0958
5.00338	-0.567036	-54.0498
4.9388	-0.455285	-53.9977
4.87467	-0.348378	-53.9465
4.81329	-0.246515	-53.8903
4.75655	-0.142134	-53.8338
4.69725	-0.0296196	-53.7946
4.63758	0.0906617	-53.7808
4.586	0.214673	-53.7936
4.53644	0.336385	-53.8212
4.48588	0.456104	-53.834
4.44035	0.576451	-53.8248
4.40115	0.696401	-53.8053
4.36389	0.813235	-53.776
4.32653	0.928216	-53.7446
4.29653	1.04695	-53.7289
4.28068	1.16967	-53.7256
4.28584	1.28953	-53.7309
4.31407	1.39752	-53.7611
4.34831	1.49592	-53.8103
4.37827	1.5952	-53.8384
4.40961	1.6883	-53.8199
4.45154	1.76514	-53.7725
4.51085	1.83174	-53.7381
4.58122	1.89341	-53.7334
4.65018	1.95162	-53.7498
4.71173	2.00932	-53.7779
4.76817	2.06708	-53.8075
4.82664	2.1203	-53.8332
4.88998	2.16714	-53.8573
4.95502	2.21275	-53.8827
5.0235	2.25018	-53.9127
5.09691	2.26557	-53.9536
5.16608	2.26369	-54.013
5.23183	2.24678	-54.0813
5.30958	2.21139	-54.1392
5.40509	2.16958	-54.1823
5.51051	2.12014	-54.2089
5.61451	2.05111	-54.2206
5.71343	1.97138	-54.231
5.81063	1.89957	-54.2551
5.90981	1.84394	-54.2862
6.0128	1.80497	-54.3031
6.11841	1.78996	-54.2994
6.22179	1.80819	-54.2869
6.31569	1.85952	-54.2816
6.3938	1.9363	-54.2874
6.45304	2.02981	-54.2982
6.49078	2.13239	-54.3078
6.506	2.236	-54.3115
6.50847	2.33321	-54.3068
6.5103	2.42145	-54.2962
6.51285	2.50185	-54.2774
6.51303	2.57732	-54.2484
6.5122	2.65375	-54.217
6.51336	2.73531	-54.1878
6.50452	2.81704	-54.1538
6.4723	2.89214	-54.1071
6.44092	2.9709	-54.058
6.43604	3.06675	-54.0278
6.44177	3.17703	-54.0187
6.43488	3.29522	-54.0169
6.41547	3.41858	-54.0122
6.39236	3.54033	-53.9904
6.36533	3.64884	-53.9466
6.33542	3.73868	-53.8979
6.30722	3.81125	-53.8615
6.28376	3.86875	-53.8416
6.27612	3.90443	-53.8384
6.28735	3.90944	-53.8478
6.30156	3.89491	-53.859
