# Supplementary material for: The Impact of Entropy on the Spatial Organization of Synaptonemal Complexes within the Cell Nucleus
Source: PLoS One. 2012 May 4;7(5):e36282. doi: 10.1371/journal.pone.0036282 (PMC3344857; doi:10.1371/journal.pone.0036282)
Supplement: Supporting Information S1 — Reconstructed SC coordinates. (ZIP) [file pone.0036282.s001.zip › SC_positions/Stack04/Stack04_SC05.xls]

## Sheet: Stack04_SC05
// Original File: X:/4Pi_Projects_data/Laura_R/2009_03_16_SYCP3_MLH1/Stack04.ims
// Generated by Bitplane Imaris x64 6.2.1 [Feb 11 2009]
"Filament 5"
8.47717	-3.46702	-49.905
8.50584	-3.38558	-49.9251
8.53465	-3.30959	-49.9715
8.56293	-3.22795	-50.0304
8.59528	-3.13884	-50.0971
8.63392	-3.04998	-50.1816
8.67404	-2.9613	-50.2818
8.71945	-2.86903	-50.3836
8.78526	-2.78411	-50.4768
8.87484	-2.71753	-50.5599
8.97571	-2.65873	-50.6315
9.07527	-2.59839	-50.7006
9.17486	-2.53842	-50.767
9.28521	-2.48148	-50.8042
9.4018	-2.43088	-50.8035
9.51455	-2.39738	-50.7807
9.62015	-2.37838	-50.7541
9.71453	-2.35197	-50.7353
9.79832	-2.31499	-50.721
9.87328	-2.27422	-50.7026
9.93776	-2.22661	-50.675
9.99115	-2.17163	-50.6376
10.0305	-2.10792	-50.5925
10.0544	-2.03606	-50.5399
10.0672	-1.96534	-50.4755
10.0769	-1.90351	-50.3961
10.0878	-1.84819	-50.306
10.0964	-1.78969	-50.2135
10.101	-1.72021	-50.1256
10.107	-1.63838	-50.0451
10.1144	-1.54605	-49.9742
10.1174	-1.44716	-49.9127
10.1145	-1.34903	-49.8546
10.1108	-1.25382	-49.8
10.1117	-1.15924	-49.7533
10.1102	-1.0672	-49.7089
10.0983	-0.979192	-49.661
10.0805	-0.891125	-49.6129
10.0672	-0.798806	-49.5687
10.068	-0.701676	-49.5338
10.0813	-0.600493	-49.5163
10.096	-0.497019	-49.513
10.107	-0.392533	-49.5138
10.1148	-0.287207	-49.5206
10.1233	-0.182341	-49.5413
10.1372	-0.083968	-49.5822
10.152	0.00709296	-49.6387
10.1647	0.099676	-49.6892
10.1825	0.194385	-49.7226
10.2158	0.282195	-49.7392
10.2631	0.358004	-49.7338
10.309	0.425641	-49.7082
10.3542	0.486325	-49.6819
10.4095	0.535291	-49.6695
10.4743	0.569758	-49.6723
10.5447	0.589397	-49.6889
10.6185	0.598181	-49.7108
10.6949	0.59841	-49.7221
10.7731	0.594014	-49.7202
10.8524	0.594472	-49.7185
