# Supplementary material for: The Impact of Entropy on the Spatial Organization of Synaptonemal Complexes within the Cell Nucleus
Source: PLoS One. 2012 May 4;7(5):e36282. doi: 10.1371/journal.pone.0036282 (PMC3344857; doi:10.1371/journal.pone.0036282)
Supplement: Supporting Information S1 — Reconstructed SC coordinates. (ZIP) [file pone.0036282.s001.zip › SC_positions/Stack04/Stack04_SC12.xls]

## Sheet: Stack04_SC12
// Original File: X:/4Pi_Projects_data/Laura_R/2009_03_16_SYCP3_MLH1/Stack04.ims
// Generated by Bitplane Imaris x64 6.2.1 [Feb 11 2009]
"Filament 12"
7.99931	-2.35058	-48.3228
8.034	-2.36345	-48.3531
8.06507	-2.37683	-48.3832
8.09078	-2.38732	-48.414
8.11303	-2.39207	-48.4445
8.13405	-2.39254	-48.4734
8.15529	-2.38824	-48.4989
8.17715	-2.37634	-48.52
8.19715	-2.35711	-48.5368
8.21427	-2.33298	-48.5497
8.23226	-2.30907	-48.5609
8.25266	-2.28787	-48.5716
8.27308	-2.2676	-48.5827
8.29385	-2.24845	-48.5938
8.31547	-2.23059	-48.6049
8.33667	-2.21309	-48.6174
8.35821	-2.19607	-48.6302
8.38048	-2.17953	-48.6428
8.40166	-2.16333	-48.6578
8.42266	-2.14785	-48.6741
8.44624	-2.1333	-48.6878
8.46979	-2.1189	-48.7019
8.49101	-2.10422	-48.7196
8.51217	-2.09013	-48.7391
8.53451	-2.07689	-48.7594
8.55845	-2.06344	-48.7797
8.58183	-2.04711	-48.7997
8.59761	-2.03158	-48.8247
8.60203	-2.02238	-48.8569
8.59989	-2.01296	-48.89
8.59791	-1.99733	-48.9196
8.59803	-1.97733	-48.9459
8.59987	-1.95635	-48.9712
8.60142	-1.93217	-48.9904
8.60219	-1.90378	-49.0028
8.60562	-1.87885	-49.0209
8.61095	-1.85716	-49.0435
8.61715	-1.83508	-49.0644
8.62538	-1.81346	-49.0848
8.63415	-1.79237	-49.1054
8.64397	-1.77239	-49.1267
8.65377	-1.75619	-49.1504
8.66148	-1.74273	-49.1767
8.6701	-1.72716	-49.2015
8.6803	-1.71062	-49.225
8.69113	-1.69506	-49.2485
8.70248	-1.67995	-49.2723
8.71353	-1.66643	-49.2974
8.72806	-1.65173	-49.3198
8.74507	-1.63677	-49.3405
8.75897	-1.62572	-49.3659
8.77168	-1.61464	-49.3925
8.7836	-1.60397	-49.4193
8.79514	-1.59434	-49.4469
8.80956	-1.58326	-49.4729
8.8246	-1.57297	-49.5003
8.83776	-1.56435	-49.5312
8.84636	-1.55203	-49.5616
8.84589	-1.53112	-49.588
8.84102	-1.50791	-49.6135
8.83779	-1.4889	-49.6404
8.83548	-1.47311	-49.6683
8.83487	-1.46062	-49.6967
8.83753	-1.45498	-49.7266
8.84028	-1.45254	-49.7573
8.84112	-1.44551	-49.7878
8.84349	-1.43608	-49.8185
8.84805	-1.42723	-49.8496
8.85011	-1.42006	-49.8809
8.84902	-1.41774	-49.9118
8.85072	-1.41885	-49.9416
8.85505	-1.41949	-49.9711
8.85781	-1.4186	-50.0018
8.85686	-1.41695	-50.0343
8.85132	-1.41514	-50.068
8.84191	-1.41393	-50.1018
8.82758	-1.41442	-50.134
8.80941	-1.41658	-50.164
8.79253	-1.41828	-50.1945
8.78081	-1.41854	-50.2272
8.7724	-1.41667	-50.2618
8.76095	-1.41067	-50.2965
8.74527	-1.40238	-50.3313
8.72765	-1.3923	-50.3664
8.70845	-1.37689	-50.4004
8.68936	-1.35502	-50.4325
8.67095	-1.32696	-50.4615
8.65217	-1.29246	-50.4845
8.63528	-1.25162	-50.4986
8.62357	-1.20656	-50.4998
8.62038	-1.16162	-50.4916
8.625	-1.11978	-50.4825
8.63138	-1.08187	-50.4743
8.63997	-1.04823	-50.4655
8.6523	-1.01746	-50.4574
8.66482	-0.98665	-50.4518
8.67549	-0.954366	-50.4493
8.68396	-0.920655	-50.4493
8.69399	-0.888105	-50.4536
8.70932	-0.859303	-50.4646
8.72854	-0.831509	-50.4767
8.74722	-0.806317	-50.4914
8.76212	-0.788227	-50.5163
8.77626	-0.773131	-50.5441
8.79118	-0.757651	-50.5696
8.80605	-0.743266	-50.595
8.82163	-0.729757	-50.6199
8.83749	-0.716241	-50.6447
8.85337	-0.703558	-50.6706
8.86762	-0.689592	-50.6973
8.87763	-0.671701	-50.7244
8.88287	-0.64798	-50.7471
8.88402	-0.621659	-50.766
8.88461	-0.60064	-50.7896
8.88659	-0.580598	-50.8135
8.88898	-0.55872	-50.8345
8.8921	-0.542016	-50.8588
8.89496	-0.528892	-50.8865
8.8959	-0.513529	-50.9147
8.89463	-0.495108	-50.9423
8.89064	-0.475966	-50.97
8.88327	-0.457771	-50.9978
8.87372	-0.437138	-51.023
8.86551	-0.414102	-51.0467
8.86284	-0.394253	-51.0732
8.86868	-0.382007	-51.1028
8.87987	-0.377382	-51.1341
8.88926	-0.376351	-51.1662
8.89566	-0.376158	-51.1992
8.90346	-0.376096	-51.2328
8.90944	-0.375962	-51.2677
8.90734	-0.375684	-51.3045
8.90192	-0.375391	-51.3425
8.89846	-0.375156	-51.3818
8.89001	-0.375003	-51.4193
8.86972	-0.375042	-51.4512
8.84448	-0.375421	-51.4789
8.82385	-0.37701	-51.5064
8.81166	-0.381436	-51.536
8.80501	-0.390479	-51.5664
8.79756	-0.403814	-51.5955
8.78674	-0.419206	-51.6237
8.77425	-0.438693	-51.6484
8.76126	-0.462594	-51.6693
8.7466	-0.485511	-51.6902
8.73119	-0.506779	-51.7112
8.71649	-0.52874	-51.7307
8.7016	-0.549101	-51.7505
8.68656	-0.567974	-51.7703
8.67272	-0.589247	-51.7879
8.65856	-0.60993	-51.8063
8.64233	-0.627568	-51.8261
8.62542	-0.645128	-51.8449
8.6097	-0.663203	-51.8637
8.59497	-0.680754	-51.8835
8.57943	-0.697231	-51.9037
8.56386	-0.715858	-51.922
8.54975	-0.73784	-51.9388
8.53474	-0.756809	-51.959
8.51855	-0.774166	-51.98
8.50346	-0.797633	-51.9957
8.48783	-0.825255	-52.0084
8.46902	-0.851764	-52.0229
8.45017	-0.879869	-52.037
8.43405	-0.911745	-52.0511
8.42412	-0.945016	-52.0676
8.42673	-0.979879	-52.0827
8.43778	-1.01443	-52.0969
8.45199	-1.04618	-52.1117
8.46955	-1.07566	-52.1256
8.48825	-1.1042	-52.1373
8.50691	-1.13164	-52.1479
8.52643	-1.15612	-52.1609
8.54549	-1.17915	-52.1755
8.56077	-1.20442	-52.1879
8.5715	-1.23279	-52.1973
8.58157	-1.25994	-52.2094
8.59392	-1.28407	-52.2262
8.60829	-1.30798	-52.2428
8.62291	-1.33323	-52.2563
8.63662	-1.36061	-52.2649
8.65206	-1.38788	-52.2697
8.66988	-1.41336	-52.2729
8.68892	-1.43758	-52.275
8.70876	-1.46102	-52.2773
8.72645	-1.48688	-52.2786
8.74609	-1.51089	-52.2787
8.7726	-1.52784	-52.282
8.79887	-1.54565	-52.2885
8.82243	-1.56676	-52.2954
8.8473	-1.58624	-52.3028
8.8742	-1.60429	-52.3104
8.90219	-1.62399	-52.3168
8.92988	-1.6468	-52.325
8.95024	-1.6756	-52.3343
8.95773	-1.71113	-52.3402
8.95937	-1.74688	-52.3477
8.96029	-1.77989	-52.3589
8.96032	-1.81155	-52.3708
8.96026	-1.84198	-52.3835
8.96018	-1.87091	-52.3986
8.96013	-1.89983	-52.4136
8.96008	-1.92919	-52.4276
8.95985	-1.95763	-52.4434
8.95946	-1.98616	-52.4594
8.95915	-2.01548	-52.475
8.95897	-2.04559	-52.49
8.95888	-2.07753	-52.5011
8.95884	-2.11115	-52.5054
8.95881	-2.14519	-52.5051
8.95888	-2.17901	-52.5046
8.95909	-2.21291	-52.5049
8.9593	-2.24754	-52.5057
8.9594	-2.28324	-52.5074
8.95944	-2.31758	-52.503
8.95951	-2.34782	-52.4861
8.95961	-2.37595	-52.4646
8.95976	-2.40313	-52.4443
8.95998	-2.42943	-52.425
8.95986	-2.45584	-52.4064
8.95905	-2.48365	-52.3912
8.95826	-2.51402	-52.3832
8.95802	-2.54272	-52.3721
8.95815	-2.56815	-52.3538
8.95848	-2.59322	-52.3348
8.95875	-2.61711	-52.3144
8.95882	-2.63791	-52.2908
8.95887	-2.6564	-52.2649
8.95883	-2.6764	-52.2403
8.95864	-2.70012	-52.2192
8.95849	-2.72394	-52.1979
8.959	-2.74667	-52.175
8.96034	-2.77245	-52.1546
8.95629	-2.79855	-52.1357
8.94121	-2.82142	-52.1181
8.92122	-2.845	-52.1056
8.90244	-2.86959	-52.095
8.88633	-2.89375	-52.0821
8.87383	-2.91851	-52.0674
8.86304	-2.94367	-52.0519
8.85215	-2.96887	-52.0361
8.84059	-2.99401	-52.0198
8.82839	-3.0191	-52.0025
8.81651	-3.04563	-51.9862
8.80569	-3.07491	-51.9735
8.79834	-3.10586	-51.9627
8.79563	-3.13729	-51.9526
8.79445	-3.16871	-51.9423
8.79337	-3.20084	-51.9305
8.79465	-3.23554	-51.9193
8.79679	-3.27245	-51.9155
8.7963	-3.30798	-51.9228
8.7957	-3.33924	-51.9349
8.79599	-3.36686	-51.9457
8.79637	-3.39341	-51.9538
8.79875	-3.42092	-51.9584
8.80489	-3.44939	-51.9582
8.81448	-3.47816	-51.9537
8.82383	-3.50817	-51.9504
8.83101	-3.53982	-51.951
