# Supplementary material for: The Impact of Entropy on the Spatial Organization of Synaptonemal Complexes within the Cell Nucleus
Source: PLoS One. 2012 May 4;7(5):e36282. doi: 10.1371/journal.pone.0036282 (PMC3344857; doi:10.1371/journal.pone.0036282)
Supplement: Supporting Information S1 — Reconstructed SC coordinates. (ZIP) [file pone.0036282.s001.zip › SC_positions/Stack04/Stack04_SC18.xls]

## Sheet: Stack04_SC18
// Original File: X:/4Pi_Projects_data/Laura_R/2009_03_16_SYCP3_MLH1/Stack04.ims
// Generated by Bitplane Imaris x64 6.2.1 [Feb 11 2009]
"Filament 18"
5.33138	-0.125666	-47.6483
5.3628	-0.131787	-47.6681
5.39139	-0.142388	-47.6883
5.41782	-0.152727	-47.7088
5.4424	-0.161022	-47.7294
5.46452	-0.168259	-47.7506
5.48537	-0.174186	-47.7719
5.50699	-0.179872	-47.7914
5.52951	-0.186368	-47.8094
5.55148	-0.193336	-47.8282
5.57359	-0.200468	-47.8475
5.59503	-0.207958	-47.868
5.61321	-0.21578	-47.8925
5.63164	-0.226766	-47.9151
5.65582	-0.241264	-47.9285
5.68419	-0.25253	-47.9394
5.71139	-0.263646	-47.9515
5.73703	-0.279706	-47.9607
5.76397	-0.294528	-47.9688
5.79229	-0.308107	-47.9759
5.8209	-0.323486	-47.9819
5.85105	-0.336982	-47.9872
5.8835	-0.343948	-47.9923
5.91596	-0.34476	-48.002
5.9461	-0.344378	-48.0167
5.97413	-0.34487	-48.0332
6.00148	-0.345377	-48.0499
6.02921	-0.345575	-48.0666
6.0579	-0.345566	-48.0835
6.0874	-0.345579	-48.1016
6.11727	-0.345729	-48.121
6.14726	-0.345611	-48.1409
6.17733	-0.34482	-48.1601
6.20731	-0.342292	-48.1781
6.23781	-0.33533	-48.1933
6.27116	-0.322851	-48.2033
6.30184	-0.300869	-48.2096
6.32022	-0.266211	-48.2153
6.33048	-0.227499	-48.2223
6.3409	-0.191942	-48.2309
6.35192	-0.159027	-48.2406
6.36337	-0.127746	-48.246
6.37683	-0.0974518	-48.2472
6.39166	-0.0678874	-48.2535
6.40568	-0.0380786	-48.2627
6.41907	-0.00985575	-48.2734
6.43218	0.0137178	-48.2915
6.44459	0.0340654	-48.3139
6.45719	0.053717	-48.3359
6.46997	0.0729678	-48.3573
6.48194	0.0916323	-48.3793
6.49318	0.110616	-48.4014
6.50449	0.1291	-48.4241
6.51564	0.147259	-48.4473
6.52542	0.167873	-48.4693
6.53251	0.191534	-48.4892
6.53585	0.21725	-48.5077
6.53724	0.243694	-48.5261
6.53941	0.270751	-48.5445
6.54355	0.299264	-48.5627
6.55041	0.328828	-48.5822
6.55647	0.356738	-48.606
6.55311	0.374525	-48.6363
6.53895	0.378696	-48.6708
6.52123	0.378471	-48.7049
6.50346	0.382221	-48.7357
6.48519	0.392217	-48.7626
6.46684	0.405974	-48.7867
6.44901	0.420758	-48.8095
6.43236	0.436948	-48.8312
6.41784	0.455228	-48.8521
6.40506	0.475695	-48.8717
6.39377	0.497444	-48.8904
6.38489	0.519288	-48.9101
6.37781	0.541032	-48.9313
6.3714	0.562894	-48.9532
6.36415	0.584314	-48.9759
6.3554	0.603766	-48.9998
6.34878	0.619783	-49.0264
6.34656	0.632837	-49.0554
6.34684	0.643543	-49.0853
6.34756	0.651943	-49.1158
6.34849	0.658558	-49.1468
6.34872	0.663428	-49.178
6.34694	0.66631	-49.2093
6.34445	0.667596	-49.2405
6.34319	0.668744	-49.2713
6.3448	0.671412	-49.3015
6.34934	0.675517	-49.3308
6.35517	0.680187	-49.3596
6.36108	0.685866	-49.3879
6.3665	0.693614	-49.4156
6.37135	0.704027	-49.4427
6.37514	0.717257	-49.4693
6.37899	0.73403	-49.4947
6.38292	0.753426	-49.5189
6.38493	0.770763	-49.5451
6.38702	0.783664	-49.574
6.39079	0.794109	-49.6036
6.39514	0.803516	-49.6332
6.39981	0.81228	-49.6627
6.4067	0.821283	-49.6918
6.41634	0.830171	-49.7208
6.42433	0.837936	-49.7517
6.42791	0.845682	-49.7849
6.42821	0.851481	-49.8196
6.42707	0.851514	-49.8556
6.42534	0.848553	-49.8924
6.41881	0.841643	-49.9266
6.40562	0.830067	-49.9577
6.39112	0.815491	-49.9861
6.3758	0.793282	-50.0073
6.36086	0.767259	-50.0251
6.35091	0.74163	-50.0445
6.3442	0.71372	-50.0612
6.33554	0.684838	-50.074
6.32296	0.658008	-50.0876
6.30893	0.633448	-50.1039
6.29519	0.610563	-50.1229
6.28013	0.591087	-50.145
6.26265	0.576431	-50.1696
6.24483	0.566191	-50.1966
6.22766	0.559479	-50.2257
6.21119	0.55587	-50.2565
6.19794	0.554885	-50.2894
6.19297	0.556405	-50.3243
6.19782	0.560337	-50.3598
6.20725	0.566468	-50.3944
6.21775	0.575692	-50.4271
6.22865	0.585776	-50.4586
6.23929	0.593555	-50.4899
6.25066	0.599996	-50.5203
6.265	0.607374	-50.5479
6.28325	0.616945	-50.5716
6.30284	0.62725	-50.5936
6.31937	0.63685	-50.6172
6.33055	0.644823	-50.644
6.33896	0.650725	-50.6731
6.34866	0.657109	-50.7029
6.36039	0.664271	-50.7328
6.37431	0.670488	-50.7629
6.39369	0.674725	-50.7895
6.42017	0.6764	-50.8093
6.4495	0.67686	-50.8253
6.47853	0.676502	-50.8404
6.50549	0.675466	-50.8569
6.5294	0.674565	-50.8769
6.55289	0.673647	-50.8971
6.57669	0.673241	-50.9167
6.60005	0.673526	-50.9365
6.62307	0.675139	-50.9566
6.64563	0.679211	-50.977
6.66823	0.684486	-50.9974
6.69148	0.689946	-51.0176
6.71383	0.695574	-51.0387
6.73484	0.696572	-51.0594
6.7558	0.688984	-51.0787
6.7743	0.677836	-51.1003
6.78872	0.666989	-51.1251
6.80143	0.655639	-51.1503
6.81392	0.644575	-51.1759
6.82502	0.635032	-51.2032
6.83572	0.625841	-51.2318
6.84801	0.616741	-51.2607
6.86186	0.609716	-51.2904
6.8785	0.60428	-51.3198
6.89861	0.599429	-51.3481
6.92123	0.595919	-51.3756
6.94727	0.592669	-51.4
6.9778	0.58806	-51.418
7.01098	0.581989	-51.4292
7.04301	0.571121	-51.4346
7.07144	0.55279	-51.4362
7.09783	0.531288	-51.4362
7.12463	0.510859	-51.4359
7.15269	0.492406	-51.4361
7.18195	0.475703	-51.4366
7.21182	0.459724	-51.4365
7.24205	0.443715	-51.4358
7.27358	0.429348	-51.4349
7.3048	0.417111	-51.4295
7.33285	0.406268	-51.414
7.35957	0.398768	-51.3936
7.3862	0.393159	-51.3737
7.41315	0.388123	-51.3558
7.44186	0.385037	-51.3413
7.47141	0.382829	-51.3286
7.50148	0.381111	-51.3179
7.53246	0.380248	-51.3104
7.56366	0.37989	-51.3044
7.59481	0.380046	-51.2991
7.6261	0.380842	-51.2948
7.65775	0.382275	-51.292
7.68983	0.384255	-51.2903
7.7223	0.386643	-51.2893
7.75469	0.390188	-51.2873
7.786	0.396118	-51.2814
7.81538	0.404672	-51.271
7.84295	0.415583	-51.2583
7.86896	0.42898	-51.2452
7.89419	0.444298	-51.2329
7.91936	0.460523	-51.2215
7.94303	0.478739	-51.2101
7.96475	0.499336	-51.1985
7.98588	0.520291	-51.1866
8.00679	0.540525	-51.1741
8.0276	0.559765	-51.161
8.04876	0.57771	-51.1473
8.07193	0.593145	-51.1347
8.09837	0.604611	-51.1241
8.12593	0.61455	-51.1124
8.15438	0.624361	-51.1024
8.1854	0.631617	-51.0983
8.2176	0.636508	-51.0968
8.24956	0.640326	-51.0952
8.28116	0.643264	-51.0939
8.31233	0.645822	-51.0928
8.34312	0.64848	-51.0916
8.37372	0.651472	-51.0903
8.4044	0.654612	-51.0885
8.43543	0.657559	-51.0866
8.46684	0.66015	-51.0849
8.49842	0.662035	-51.0807
8.53001	0.663286	-51.0735
8.5607	0.665247	-51.063
8.58964	0.668633	-51.0481
8.61806	0.672771	-51.0313
8.64342	0.676802	-51.0108
8.66421	0.682213	-50.9855
8.68373	0.691065	-50.9601
8.7008	0.703509	-50.9346
8.71412	0.718187	-50.9081
8.72446	0.73199	-50.8802
8.73274	0.744384	-50.8508
8.74259	0.758991	-50.8241
8.75712	0.776976	-50.8023
8.77461	0.794499	-50.7821
8.79273	0.810681	-50.7613
8.81372	0.826219	-50.744
8.84003	0.839831	-50.7333
8.86959	0.851477	-50.7265
8.89937	0.863038	-50.7211
8.92812	0.877059	-50.7182
8.95529	0.893961	-50.7169
8.98002	0.914318	-50.7156
9.0031	0.937442	-50.7134
9.02752	0.960081	-50.7081
9.05451	0.981262	-50.6998
9.07837	1.0034	-50.6874
9.09335	1.02783	-50.6683
9.1032	1.05187	-50.6455
9.11217	1.07348	-50.6224
9.12254	1.09322	-50.6004
9.13603	1.11257	-50.5814
9.15266	1.13171	-50.5655
9.1747	1.14545	-50.5502
9.19768	1.15879	-50.538
9.21582	1.1814	-50.5319
9.23575	1.20455	-50.5264
9.25924	1.22385	-50.5186
9.28133	1.24505	-50.5115
9.30331	1.26685	-50.5057
9.32763	1.28606	-50.5005
9.35436	1.30256	-50.4964
9.38269	1.31873	-50.4948
9.41267	1.33687	-50.4974
9.44407	1.34745	-50.4964
9.47495	1.34637	-50.4812
9.50529	1.34694	-50.4618
9.53632	1.34975	-50.4483
9.56726	1.3506	-50.4375
9.59764	1.35191	-50.4279
9.62773	1.35358	-50.419
9.65747	1.35559	-50.4093
9.68719	1.35964	-50.4001
9.7167	1.366	-50.3919
9.74534	1.37115	-50.3817
9.77391	1.37403	-50.3736
9.80235	1.37755	-50.3708
9.82662	1.3878	-50.3674
9.84644	1.40745	-50.3622
9.86989	1.42659	-50.3616
9.90034	1.43532	-50.3649
9.93095	1.44286	-50.3664
9.95878	1.4599	-50.3639
9.99022	1.47438	-50.3625
10.0264	1.48247	-50.365
10.0623	1.49553	-50.3694
10.0981	1.50829	-50.3791
10.1342	1.51069	-50.3931
10.1647	1.50369	-50.4103
10.1882	1.49534	-50.4299
10.2125	1.4907	-50.4452
10.2404	1.48789	-50.4551
10.2693	1.48912	-50.4638
10.2971	1.49814	-50.4721
10.324	1.51304	-50.4756
10.3507	1.53054	-50.4751
10.3773	1.54872	-50.4752
10.405	1.56384	-50.4776
10.4335	1.57403	-50.4866
10.462	1.58345	-50.4973
10.4909	1.59596	-50.5011
10.5183	1.61184	-50.505
10.5446	1.62847	-50.5138
10.5671	1.64809	-50.525
10.5866	1.66983	-50.5366
10.6104	1.6868	-50.5482
10.6336	1.70238	-50.5643
10.6536	1.71768	-50.5844
10.6733	1.73001	-50.6062
10.6919	1.7421	-50.629
10.7127	1.75418	-50.6501
10.733	1.7637	-50.6721
10.7472	1.77179	-50.6987
10.7641	1.78083	-50.7232
10.7872	1.78964	-50.7432
10.8114	1.79796	-50.7623
10.8357	1.80674	-50.7806
10.8606	1.81593	-50.7977
10.8864	1.82537	-50.8125
10.9133	1.83514	-50.8245
10.9405	1.84595	-50.8341
10.9673	1.85871	-50.8423
10.9937	1.87343	-50.8488
11.0209	1.88857	-50.8534
11.0494	1.90466	-50.8562
11.0784	1.92464	-50.8559
11.1088	1.93909	-50.8571
11.1417	1.93686	-50.8637
11.1751	1.92836	-50.87
11.2072	1.92471	-50.8733
11.2381	1.92435	-50.876
11.2686	1.92477	-50.8783
