# Supplementary material for: The Impact of Entropy on the Spatial Organization of Synaptonemal Complexes within the Cell Nucleus
Source: PLoS One. 2012 May 4;7(5):e36282. doi: 10.1371/journal.pone.0036282 (PMC3344857; doi:10.1371/journal.pone.0036282)
Supplement: Supporting Information S1 — Reconstructed SC coordinates. (ZIP) [file pone.0036282.s001.zip › SC_positions/Stack04/Stack04_SC06.xls]

## Sheet: Stack04_SC06
// Original File: X:/4Pi_Projects_data/Laura_R/2009_03_16_SYCP3_MLH1/Stack04.ims
// Generated by Bitplane Imaris x64 6.2.1 [Feb 11 2009]
"Filament 6"
7.34365	4.26208	-52.3375
7.41471	4.22329	-52.3838
7.4865	4.18728	-52.4322
7.54787	4.13429	-52.4747
7.59619	4.05772	-52.5023
7.64215	3.97068	-52.5164
7.69661	3.88399	-52.5218
7.76656	3.80446	-52.5214
7.8508	3.7373	-52.5257
7.94061	3.686	-52.5508
8.02506	3.64244	-52.5962
8.09801	3.59319	-52.6486
8.16125	3.54149	-52.709
8.21987	3.50059	-52.7858
8.28691	3.47798	-52.8718
8.37264	3.46947	-52.9553
8.47079	3.45298	-53.0301
8.57376	3.40537	-53.0849
8.67533	3.32897	-53.1182
8.76812	3.23818	-53.1429
8.85478	3.14598	-53.1686
8.94699	3.06725	-53.1936
9.04974	3.01063	-53.2086
9.15888	2.97938	-53.2051
9.26898	2.96766	-53.1839
9.37173	2.95046	-53.1522
9.46195	2.91232	-53.1124
9.53907	2.86031	-53.0695
9.59922	2.80171	-53.0234
9.64572	2.74247	-52.9735
9.68352	2.68799	-52.923
9.71414	2.64814	-52.8648
9.74504	2.62633	-52.7998
9.77662	2.61181	-52.7352
9.80468	2.59838	-52.6711
9.82946	2.58042	-52.6092
9.8508	2.5493	-52.5526
9.87039	2.5033	-52.504
9.89012	2.44799	-52.4606
9.91015	2.39057	-52.4144
9.93049	2.33418	-52.362
9.94669	2.28143	-52.3019
9.95189	2.23634	-52.2327
9.94671	2.20908	-52.1572
9.94017	2.21245	-52.0795
9.93646	2.23486	-52.0034
9.93039	2.24364	-51.9296
9.91953	2.22676	-51.8571
9.90463	2.2047	-51.784
9.87757	2.1932	-51.7135
9.83401	2.18867	-51.6506
9.79587	2.17546	-51.5902
9.78132	2.14607	-51.5263
9.77966	2.11575	-51.4585
9.78217	2.09629	-51.388
9.78596	2.08681	-51.3157
9.78247	2.08138	-51.2425
9.77068	2.07643	-51.1676
9.76	2.07719	-51.0891
9.75502	2.09136	-51.0069
9.75363	2.11409	-50.9209
9.75584	2.14031	-50.8313
9.75801	2.18484	-50.7489
9.7583	2.25519	-50.6848
9.76118	2.33846	-50.6344
9.7707	2.42385	-50.5902
9.79187	2.50802	-50.5542
9.82468	2.58739	-50.5235
9.86084	2.66062	-50.4891
9.89611	2.72936	-50.4494
9.93911	2.78989	-50.4078
9.99575	2.83909	-50.3678
10.0586	2.8815	-50.329
10.1214	2.9206	-50.2901
10.1837	2.95721	-50.2509
10.2414	2.99423	-50.2061
10.2985	3.02979	-50.1573
10.3668	3.0656	-50.1204
10.4422	3.10974	-50.0953
10.5194	3.1556	-50.0664
10.5994	3.19613	-50.0308
