# Supplementary material for: The Impact of Entropy on the Spatial Organization of Synaptonemal Complexes within the Cell Nucleus
Source: PLoS One. 2012 May 4;7(5):e36282. doi: 10.1371/journal.pone.0036282 (PMC3344857; doi:10.1371/journal.pone.0036282)
Supplement: Supporting Information S1 — Reconstructed SC coordinates. (ZIP) [file pone.0036282.s001.zip › SC_positions/Stack04/Stack04_SC16.xls]

## Sheet: Stack04_SC16
// Original File: X:/4Pi_Projects_data/Laura_R/2009_03_16_SYCP3_MLH1/Stack04.ims
// Generated by Bitplane Imaris x64 6.2.1 [Feb 11 2009]
"Filament 16"
6.85874	-2.5578	-54.1717
6.86289	-2.53068	-54.1681
6.86762	-2.50374	-54.1614
6.87253	-2.47647	-54.1505
6.87714	-2.44875	-54.1357
6.88587	-2.42112	-54.1216
6.90195	-2.39469	-54.111
6.91968	-2.36935	-54.1
6.935	-2.34334	-54.0891
6.94902	-2.31652	-54.0801
6.9625	-2.28948	-54.0721
6.97591	-2.26222	-54.0654
6.9894	-2.23467	-54.06
7.0038	-2.20733	-54.0554
7.01874	-2.18015	-54.0519
7.0322	-2.15203	-54.0506
7.0448	-2.12341	-54.05
7.05786	-2.09494	-54.0486
7.07352	-2.06718	-54.0462
7.08857	-2.03963	-54.0472
7.09785	-2.01104	-54.0512
7.10727	-1.98214	-54.0507
7.12035	-1.95374	-54.052
7.13519	-1.92644	-54.0601
7.14914	-1.89964	-54.0709
7.15935	-1.87207	-54.0833
7.16732	-1.84392	-54.0963
7.17462	-1.81565	-54.1091
7.18117	-1.78782	-54.1228
7.18714	-1.7608	-54.1378
7.19299	-1.73393	-54.1529
7.1988	-1.70638	-54.1667
7.20613	-1.67813	-54.1766
7.21686	-1.64956	-54.1798
7.22881	-1.62092	-54.1795
7.23928	-1.59199	-54.1781
7.24827	-1.56257	-54.1756
7.25662	-1.53274	-54.1739
7.26444	-1.50244	-54.1733
7.2716	-1.47171	-54.1727
7.27843	-1.4408	-54.1718
7.28515	-1.41002	-54.1712
7.29192	-1.37965	-54.1714
7.2989	-1.34981	-54.1725
7.30603	-1.32068	-54.1716
7.31283	-1.29204	-54.1674
7.31917	-1.26327	-54.1633
7.32731	-1.23492	-54.1597
7.34008	-1.20768	-54.1545
7.35729	-1.18076	-54.1475
7.37693	-1.15235	-54.1426
7.38965	-1.1207	-54.1414
7.38775	-1.08688	-54.1375
7.38182	-1.05384	-54.1312
7.3814	-1.02242	-54.1262
7.38238	-0.991869	-54.1203
7.38067	-0.961567	-54.1127
7.37739	-0.931124	-54.1047
7.37478	-0.900278	-54.0972
7.37345	-0.869245	-54.0893
7.37475	-0.838164	-54.0816
7.38024	-0.806556	-54.0763
7.38844	-0.774329	-54.0714
7.39783	-0.741286	-54.0682
7.40897	-0.707194	-54.0684
7.41885	-0.671528	-54.069
7.4222	-0.636391	-54.0645
7.41979	-0.60665	-54.0502
7.41601	-0.582323	-54.0307
7.41392	-0.560113	-54.0114
7.41381	-0.538105	-53.993
7.41378	-0.515453	-53.9777
7.41383	-0.491896	-53.9662
7.41534	-0.4671	-53.9556
7.41886	-0.442084	-53.9407
7.42576	-0.419768	-53.9195
7.43031	-0.399188	-53.896
7.43002	-0.378103	-53.8737
7.43483	-0.357048	-53.8533
7.4444	-0.333841	-53.8362
7.45177	-0.306614	-53.8231
7.45619	-0.2763	-53.8134
7.45852	-0.244212	-53.8056
7.45964	-0.211552	-53.7969
7.46012	-0.179541	-53.7848
7.46037	-0.149383	-53.7671
7.4604	-0.122101	-53.744
7.45893	-0.0982025	-53.7172
7.45345	-0.0764838	-53.6898
7.44345	-0.0559333	-53.6635
7.43165	-0.0357441	-53.6387
7.42038	-0.0157989	-53.615
7.40987	0.00328556	-53.5911
7.40012	0.0227656	-53.567
7.39083	0.0406122	-53.5411
7.38118	0.0538595	-53.5118
7.36997	0.0671804	-53.483
7.35621	0.085037	-53.4587
7.34063	0.10518	-53.4381
7.32419	0.124777	-53.4189
7.30645	0.143045	-53.4003
7.2871	0.160924	-53.3827
7.26699	0.180652	-53.3676
7.24485	0.200177	-53.3546
7.22055	0.219153	-53.3448
7.19776	0.242302	-53.3404
7.17496	0.265735	-53.3372
7.14888	0.283635	-53.331
7.12135	0.29828	-53.3228
7.09522	0.313256	-53.3128
7.07266	0.330945	-53.3
7.05191	0.349104	-53.2848
7.03186	0.364533	-53.2665
7.0146	0.379178	-53.2452
6.99748	0.393774	-53.2242
6.97775	0.407795	-53.2058
6.95712	0.423354	-53.1902
6.93625	0.44017	-53.1768
6.91339	0.455597	-53.1655
6.89019	0.47152	-53.1559
6.86899	0.489355	-53.1458
6.84695	0.506635	-53.1369
6.82227	0.522963	-53.1313
6.79692	0.540305	-53.1323
6.77185	0.558784	-53.1355
6.74605	0.576747	-53.1315
6.71866	0.594224	-53.1248
6.69658	0.616345	-53.1207
6.68338	0.64458	-53.115
6.6687	0.672329	-53.1089
6.65088	0.699349	-53.1087
6.63473	0.727741	-53.1115
6.61943	0.756071	-53.1133
6.60516	0.78447	-53.1163
6.59288	0.813454	-53.1212
6.58217	0.84306	-53.1269
6.57226	0.872947	-53.1325
6.56262	0.902754	-53.1386
6.55279	0.932281	-53.1452
6.54381	0.961426	-53.1536
6.53709	0.990788	-53.1626
6.53201	1.02123	-53.168
6.5282	1.05245	-53.1699
6.52595	1.08391	-53.1708
6.52422	1.11531	-53.171
6.52177	1.1461	-53.1706
6.51808	1.17571	-53.1684
6.51264	1.2035	-53.1634
6.50487	1.22942	-53.1559
6.4943	1.25438	-53.1481
6.48344	1.27886	-53.1373
6.47439	1.30446	-53.1251
6.46358	1.33238	-53.1194
6.45299	1.36114	-53.1153
6.44751	1.3903	-53.1073
6.44284	1.41967	-53.0994
6.4356	1.449	-53.0943
6.42649	1.47769	-53.0892
6.4152	1.50459	-53.0798
6.40289	1.5309	-53.0684
6.39049	1.55754	-53.0564
6.37786	1.58471	-53.0438
6.36612	1.61353	-53.0328
6.35607	1.64455	-53.0259
6.34688	1.67693	-53.0236
6.33846	1.70987	-53.0235
6.33124	1.74335	-53.024
6.32466	1.77762	-53.0255
6.31793	1.8131	-53.0278
6.31114	1.85004	-53.0315
6.30854	1.88815	-53.0366
6.31826	1.92425	-53.0398
6.33927	1.95556	-53.0403
6.36124	1.98451	-53.04
6.38061	2.01301	-53.04
6.39862	2.04108	-53.04
6.41598	2.06869	-53.0396
6.43387	2.09536	-53.04
6.45535	2.11809	-53.0441
6.47672	2.1395	-53.0509
6.49217	2.16582	-53.0558
6.50871	2.19229	-53.0588
6.52914	2.21556	-53.0625
6.54931	2.23833	-53.0673
6.56835	2.26144	-53.0735
6.58553	2.28642	-53.08
6.60514	2.30867	-53.0868
6.62928	2.32601	-53.0935
6.65229	2.34584	-53.099
6.67432	2.36713	-53.1062
6.69698	2.38733	-53.1144
6.71884	2.40891	-53.1209
6.74073	2.43174	-53.1255
6.76396	2.45514	-53.1293
6.7851	2.48128	-53.1311
6.79947	2.51224	-53.1346
6.81047	2.54581	-53.1405
6.8217	2.58058	-53.1403
6.8336	2.61555	-53.1358
6.84708	2.64912	-53.1278
6.85829	2.68045	-53.111
6.8622	2.70829	-53.0857
6.8591	2.73283	-53.0564
6.85091	2.75645	-53.0281
6.83922	2.78018	-53.0028
6.82715	2.8051	-52.9812
6.8167	2.83119	-52.9617
6.80592	2.85579	-52.9413
6.79357	2.88016	-52.922
6.78043	2.90613	-52.9051
6.76594	2.93257	-52.8904
6.74964	2.95943	-52.8804
6.73316	2.98708	-52.8762
6.71685	3.01409	-52.8736
6.69995	3.03941	-52.8704
6.68314	3.06389	-52.8672
6.66735	3.08873	-52.8647
6.65277	3.11454	-52.8627
6.63862	3.14112	-52.8605
6.62378	3.1678	-52.8572
6.60761	3.19396	-52.8519
6.59031	3.2193	-52.8445
6.57257	3.24383	-52.835
6.55496	3.26782	-52.8238
6.53781	3.29069	-52.8099
6.52116	3.31182	-52.792
6.5089	3.33361	-52.7712
6.50029	3.35787	-52.7517
6.48394	3.38144	-52.7391
6.45852	3.40182	-52.7322
6.43438	3.4236	-52.7298
6.41311	3.44804	-52.7302
6.38964	3.47028	-52.7258
6.36559	3.49097	-52.7164
6.34655	3.5138	-52.7038
6.33417	3.54028	-52.6893
6.32584	3.56907	-52.6762
6.31848	3.59883	-52.666
6.31005	3.62746	-52.654
6.30265	3.65484	-52.6374
6.29873	3.68305	-52.6204
6.29681	3.71019	-52.6027
6.29572	3.73578	-52.5849
6.2945	3.76092	-52.5691
6.2916	3.78572	-52.5546
6.28526	3.81016	-52.5399
6.27437	3.83423	-52.5215
6.26302	3.86162	-52.5004
6.2612	3.8957	-52.4854
6.27333	3.93165	-52.4815
6.28871	3.96465	-52.4824
6.29524	3.99572	-52.4813
6.29392	4.02556	-52.4774
6.29055	4.05442	-52.4723
6.2871	4.08306	-52.4668
