# Supplementary material for: The Impact of Entropy on the Spatial Organization of Synaptonemal Complexes within the Cell Nucleus
Source: PLoS One. 2012 May 4;7(5):e36282. doi: 10.1371/journal.pone.0036282 (PMC3344857; doi:10.1371/journal.pone.0036282)
Supplement: Supporting Information S1 — Reconstructed SC coordinates. (ZIP) [file pone.0036282.s001.zip › SC_positions/Stack04/Stack04_SC10.xls]

## Sheet: Stack04_SC10
// Original File: X:/4Pi_Projects_data/Laura_R/2009_03_16_SYCP3_MLH1/Stack04.ims
// Generated by Bitplane Imaris x64 6.2.1 [Feb 11 2009]
"Filament 10"
6.75956	4.23809	-51.5148
6.75774	4.21657	-51.508
6.75523	4.1937	-51.5013
6.75156	4.16746	-51.4968
6.74629	4.13622	-51.4969
6.74127	4.10301	-51.4931
6.73956	4.07402	-51.4736
6.74023	4.04997	-51.4444
6.74061	4.02751	-51.4157
6.7392	4.00509	-51.3892
6.73215	3.98124	-51.3672
6.72272	3.95733	-51.3469
6.72085	3.93371	-51.3272
6.72221	3.90567	-51.3157
6.72061	3.87469	-51.3095
6.72049	3.84448	-51.3023
6.72236	3.81516	-51.2932
6.72319	3.78651	-51.2827
6.72319	3.75819	-51.2718
6.72341	3.73012	-51.2603
6.72342	3.70204	-51.2484
6.72309	3.67406	-51.2358
6.72282	3.64643	-51.2218
6.72199	3.61883	-51.2071
6.72005	3.59101	-51.1923
6.71712	3.56284	-51.1774
6.71368	3.5338	-51.1631
6.7079	3.50504	-51.1479
6.69813	3.4773	-51.1311
6.6868	3.44829	-51.1155
6.67521	3.41773	-51.1012
6.6648	3.38655	-51.0844
6.65472	3.35427	-51.0668
6.63789	3.32269	-51.0559
6.61488	3.29351	-51.0544
6.59335	3.26535	-51.0602
6.57516	3.23804	-51.0721
6.55865	3.21292	-51.0878
6.54245	3.18994	-51.105
6.52601	3.16648	-51.1204
6.50849	3.13974	-51.1302
6.49185	3.1099	-51.1381
6.48246	3.07773	-51.1498
6.48077	3.04371	-51.1606
6.48181	3.00957	-51.1681
6.48278	2.9772	-51.1766
6.48316	2.94657	-51.1877
6.48318	2.91689	-51.2005
6.48304	2.88783	-51.2149
6.4829	2.85924	-51.2313
6.48267	2.83041	-51.2489
6.48199	2.79981	-51.2662
6.48248	2.76653	-51.2815
6.49196	2.7336	-51.2924
6.51668	2.70735	-51.2973
6.54272	2.68328	-51.2994
6.55465	2.65285	-51.3035
6.55838	2.61987	-51.3075
6.56152	2.58821	-51.3108
6.56294	2.55716	-51.3153
6.5595	2.52657	-51.3183
6.55257	2.49628	-51.318
6.54409	2.46676	-51.3183
6.53277	2.43816	-51.3212
6.52007	2.40929	-51.3218
6.5127	2.38098	-51.3241
6.51695	2.35568	-51.3371
6.53037	2.3332	-51.355
6.54667	2.31061	-51.3704
6.55988	2.28497	-51.384
6.56756	2.2574	-51.3995
6.57352	2.23017	-51.4173
6.58126	2.20178	-51.4329
6.58685	2.17199	-51.4469
6.58793	2.14316	-51.464
6.59113	2.11401	-51.481
6.59817	2.08256	-51.4923
6.60591	2.04929	-51.4975
6.61337	2.01488	-51.4995
6.61975	1.97959	-51.5002
6.62508	1.94341	-51.4994
6.62921	1.90652	-51.4968
6.63129	1.87204	-51.4875
6.63194	1.8435	-51.4662
6.63275	1.81546	-51.4433
6.63685	1.78499	-51.4257
6.64818	1.75733	-51.4084
6.666	1.73083	-51.3976
6.68712	1.705	-51.3914
6.70883	1.68311	-51.3778
6.72885	1.66209	-51.3596
6.74632	1.6387	-51.3417
6.76509	1.61626	-51.3249
6.78955	1.60056	-51.3093
6.8182	1.59219	-51.2944
6.84837	1.58849	-51.2811
6.87733	1.58638	-51.2665
6.90306	1.58254	-51.2492
6.92626	1.57558	-51.2311
6.94903	1.56606	-51.2145
6.97287	1.55456	-51.2006
6.99539	1.53907	-51.1881
7.01388	1.51755	-51.1754
7.03349	1.49414	-51.1649
7.05935	1.47227	-51.1593
7.08731	1.44835	-51.1539
7.11654	1.42959	-51.1437
7.14981	1.42622	-51.13
7.18295	1.42887	-51.1132
7.21248	1.42906	-51.0936
7.23517	1.42869	-51.0686
7.25252	1.4288	-51.0388
7.27285	1.42911	-51.0108
7.29526	1.42919	-50.985
7.31672	1.42981	-50.96
7.33849	1.43156	-50.937
7.35995	1.43414	-50.9148
7.38174	1.43671	-50.8936
7.40527	1.43859	-50.8742
7.43132	1.43886	-50.8589
7.45991	1.43708	-50.8488
7.48903	1.43473	-50.8385
7.51839	1.43218	-50.8267
7.54889	1.42969	-50.8145
7.58024	1.42837	-50.8008
7.61271	1.42796	-50.7868
7.64682	1.42819	-50.7757
7.6825	1.42949	-50.7698
7.71857	1.4327	-50.7659
7.75329	1.43923	-50.7602
7.78537	1.45006	-50.7521
7.81464	1.46361	-50.7415
7.84126	1.47891	-50.7285
7.86555	1.49697	-50.7156
7.88865	1.51658	-50.7034
7.91011	1.53648	-50.6898
7.9302	1.55709	-50.6751
7.95135	1.57816	-50.6625
7.97385	1.59944	-50.6517
7.9958	1.62102	-50.6397
8.01729	1.64309	-50.6276
8.04045	1.66499	-50.6186
8.05893	1.6853	-50.6054
8.06863	1.69837	-50.5807
8.07523	1.70094	-50.5482
8.07716	1.69919	-50.5109
8.07631	1.70685	-50.4747
8.08129	1.73443	-50.4511
8.08894	1.7724	-50.4378
8.09394	1.80874	-50.4254
8.09964	1.84239	-50.4118
8.10829	1.8733	-50.3973
8.1208	1.90122	-50.3825
8.13681	1.92738	-50.3694
8.15468	1.95247	-50.3587
8.17507	1.97591	-50.3504
8.19798	1.99744	-50.3436
8.22113	2.0186	-50.3373
8.24032	2.04287	-50.3306
8.25514	2.07026	-50.3244
8.26897	2.0981	-50.3194
8.2834	2.12519	-50.3145
8.29892	2.1512	-50.3082
8.31474	2.17706	-50.3004
8.33006	2.20402	-50.293
8.34661	2.23156	-50.2882
8.3636	2.25978	-50.2847
8.37929	2.2892	-50.2819
8.39461	2.31914	-50.2818
8.4094	2.34957	-50.2836
8.42386	2.38044	-50.2865
8.43851	2.41142	-50.2912
8.45088	2.44247	-50.2974
8.45749	2.47276	-50.3052
8.45991	2.50129	-50.314
8.46396	2.52892	-50.3214
8.4713	2.55832	-50.3253
8.47553	2.58971	-50.3325
8.47259	2.62236	-50.3458
8.46404	2.65608	-50.3567
8.4491	2.68842	-50.3651
8.43144	2.71884	-50.3743
8.4157	2.74861	-50.3832
8.40217	2.77843	-50.3902
8.39036	2.80886	-50.3946
8.38027	2.83952	-50.4
8.37492	2.87063	-50.4079
8.37458	2.90247	-50.4154
8.37618	2.93475	-50.4221
8.37672	2.9684	-50.4264
8.37878	3.00256	-50.4313
8.38798	3.03533	-50.4423
8.40097	3.06835	-50.449
8.41466	3.10267	-50.4449
8.43174	3.13482	-50.4353
8.45064	3.1599	-50.4162
8.4725	3.17859	-50.3915
8.49825	3.19405	-50.3673
8.5259	3.20798	-50.3434
8.55133	3.22883	-50.3265
8.56308	3.26099	-50.3139
8.56337	3.29675	-50.3015
8.56243	3.33106	-50.2923
8.56174	3.36418	-50.2856
8.56142	3.39642	-50.28
8.56147	3.42809	-50.2745
8.56155	3.45948	-50.2687
8.56141	3.4908	-50.2633
8.56121	3.52211	-50.2595
8.5612	3.55331	-50.2567
8.56122	3.58443	-50.2538
8.56117	3.6157	-50.2508
8.56109	3.64736	-50.2484
8.561	3.67939	-50.247
8.56091	3.71152	-50.2473
8.56062	3.74329	-50.2497
8.55967	3.77426	-50.2533
8.55754	3.80425	-50.2567
8.55418	3.83333	-50.2587
8.5504	3.862	-50.2582
8.54822	3.89122	-50.255
8.54996	3.92195	-50.25
8.55492	3.95002	-50.2386
8.55864	3.96497	-50.2141
8.55962	3.96521	-50.1807
8.56073	3.96088	-50.1455
8.56373	3.95783	-50.1103
8.56842	3.95567	-50.0749
