# Supplementary material for: The Impact of Entropy on the Spatial Organization of Synaptonemal Complexes within the Cell Nucleus
Source: PLoS One. 2012 May 4;7(5):e36282. doi: 10.1371/journal.pone.0036282 (PMC3344857; doi:10.1371/journal.pone.0036282)
Supplement: Supporting Information S1 — Reconstructed SC coordinates. (ZIP) [file pone.0036282.s001.zip › SC_positions/Stack04/Stack04_SC01.xls]

## Sheet: Stack04_SC01
// Original File: X:/4Pi_Projects_data/Laura_R/2009_03_16_SYCP3_MLH1/Stack04.ims
// Generated by Bitplane Imaris x64 6.2.1 [Feb 11 2009]
neuron_name = "Filament 1"
5.47482	3.89915	-52.0752
5.43641	3.82845	-52.0542
5.40856	3.7473	-52.0458
5.38383	3.65734	-52.0431
5.35522	3.56125	-52.0389
5.3109	3.46722	-52.0306
5.23852	3.38567	-52.0177
5.15213	3.31137	-52.0175
5.07317	3.23928	-52.0506
5.00561	3.17213	-52.1065
4.94158	3.10812	-52.155
4.87188	3.0518	-52.1778
4.79529	3.01064	-52.1778
4.72112	2.9805	-52.1606
4.65704	2.95686	-52.1218
4.60203	2.9397	-52.0621
4.5477	2.92607	-51.9921
4.48312	2.91652	-51.9229
4.41154	2.91455	-51.8541
4.34114	2.9183	-51.7813
4.27521	2.92531	-51.7049
4.21661	2.9337	-51.6231
4.15875	2.94433	-51.5411
4.09739	2.95324	-51.4635
4.03617	2.95185	-51.3897
3.97338	2.94014	-51.3252
3.91459	2.91402	-51.2701
3.86788	2.86674	-51.2223
3.82642	2.81062	-51.1792
3.78486	2.75923	-51.1322
3.74151	2.70776	-51.0861
3.69799	2.65845	-51.0386
3.6536	2.6155	-50.9878
3.60057	2.57032	-50.9494
3.54316	2.5207	-50.9179
3.48928	2.46629	-50.8826
3.44653	2.39788	-50.8517
3.42153	2.30949	-50.8349
3.40585	2.20592	-50.8324
3.38604	2.09256	-50.8404
3.35504	1.97228	-50.8601
3.31219	1.8518	-50.8991
3.26187	1.73629	-50.9565
3.20822	1.63205	-51.0257
3.1586	1.54916	-51.1107
3.1199	1.47961	-51.2048
3.09122	1.40888	-51.2963
3.06944	1.34145	-51.3909
3.05358	1.28747	-51.4955
3.04542	1.24768	-51.6074
3.0463	1.22316	-51.7205
3.05333	1.22171	-51.8312
3.05902	1.24082	-51.9381
3.06925	1.27195	-52.0388
3.10199	1.30968	-52.1301
3.14679	1.35393	-52.2138
3.17376	1.41438	-52.2905
3.18214	1.49522	-52.3511
3.18995	1.58584	-52.3956
3.20467	1.67347	-52.4363
3.2209	1.75597	-52.4729
3.22916	1.83616	-52.4968
3.22737	1.9115	-52.5112
3.21897	1.97858	-52.5236
3.20923	2.03744	-52.5363
3.20066	2.08768	-52.5523
3.19212	2.12733	-52.5765
3.18354	2.15562	-52.611
3.17482	2.17619	-52.6523
