# Supplementary material for: The Impact of Entropy on the Spatial Organization of Synaptonemal Complexes within the Cell Nucleus
Source: PLoS One. 2012 May 4;7(5):e36282. doi: 10.1371/journal.pone.0036282 (PMC3344857; doi:10.1371/journal.pone.0036282)
Supplement: Supporting Information S1 — Reconstructed SC coordinates. (ZIP) [file pone.0036282.s001.zip › SC_positions/Stack04/Stack04_SC04.xls]

## Sheet: Stack04_SC04
// Original File: X:/4Pi_Projects_data/Laura_R/2009_03_16_SYCP3_MLH1/Stack04.ims
// Generated by Bitplane Imaris x64 6.2.1 [Feb 11 2009]
"Filament 4"
8.3928	-2.3159	-53.6463
8.36378	-2.24988	-53.6192
8.3327	-2.18508	-53.5884
8.29623	-2.1255	-53.5493
8.25331	-2.07178	-53.5043
8.20699	-2.02221	-53.456
8.16088	-1.97413	-53.4042
8.11977	-1.93158	-53.3433
8.0793	-1.90699	-53.272
8.02419	-1.90819	-53.2086
7.95643	-1.93122	-53.1609
7.89007	-1.96076	-53.115
7.82816	-1.98729	-53.0633
7.76827	-2.01154	-53.0061
7.70889	-2.03008	-52.9434
7.64972	-2.04226	-52.8765
7.59396	-2.0615	-52.8086
7.53859	-2.09119	-52.747
7.47528	-2.11497	-52.6971
7.40773	-2.12637	-52.6539
7.34151	-2.13563	-52.6129
7.27472	-2.15015	-52.5752
7.20397	-2.15965	-52.5435
7.1266	-2.1536	-52.5224
7.04616	-2.13672	-52.518
6.96789	-2.11208	-52.5345
6.89511	-2.07556	-52.5615
6.82967	-2.02547	-52.5892
6.7663	-1.9682	-52.6102
6.70136	-1.90747	-52.6135
6.63763	-1.84326	-52.5999
6.57096	-1.78569	-52.5742
6.50124	-1.7483	-52.5323
6.43831	-1.72545	-52.4717
6.38164	-1.69591	-52.4074
6.32533	-1.65061	-52.3523
6.26614	-1.59762	-52.3038
6.20139	-1.54545	-52.2591
6.13188	-1.49386	-52.2215
6.0575	-1.44752	-52.192
5.97708	-1.42397	-52.1735
5.89604	-1.43402	-52.1694
5.82155	-1.46624	-52.1729
5.75291	-1.50364	-52.1785
5.68507	-1.53802	-52.1895
5.6161	-1.56952	-52.2113
5.54637	-1.60388	-52.2445
5.46979	-1.63769	-52.277
5.38183	-1.6575	-52.3033
5.28809	-1.65689	-52.3285
5.19427	-1.64445	-52.352
5.10968	-1.63395	-52.3868
5.04136	-1.6311	-52.4446
4.98187	-1.63471	-52.5129
4.92467	-1.63995	-52.5833
4.87329	-1.64325	-52.659
4.83274	-1.6525	-52.7409
4.80093	-1.67522	-52.8242
4.77168	-1.70304	-52.9051
4.74199	-1.7277	-52.9833
4.71099	-1.7496	-53.0591
4.68568	-1.77086	-53.1351
4.67346	-1.79173	-53.2144
4.66573	-1.81344	-53.2961
4.65611	-1.83527	-53.3794
4.65061	-1.85266	-53.4664
4.65093	-1.87026	-53.5556
4.6533	-1.89496	-53.6438
4.6562	-1.93064	-53.7269
4.66347	-1.97887	-53.8002
4.68531	-2.0292	-53.8626
4.72473	-2.06509	-53.9205
4.7706	-2.08427	-53.9806
