# Supplementary material for: The Impact of Entropy on the Spatial Organization of Synaptonemal Complexes within the Cell Nucleus
Source: PLoS One. 2012 May 4;7(5):e36282. doi: 10.1371/journal.pone.0036282 (PMC3344857; doi:10.1371/journal.pone.0036282)
Supplement: Supporting Information S1 — Reconstructed SC coordinates. (ZIP) [file pone.0036282.s001.zip › SC_positions/Stack04/Stack04_SC08.xls]

## Sheet: Stack04_SC08
// Original File: X:/4Pi_Projects_data/Laura_R/2009_03_16_SYCP3_MLH1/Stack04.ims
// Generated by Bitplane Imaris x64 6.2.1 [Feb 11 2009]
"Filament 8"
7.03643	-3.42473	-51.0973
6.98134	-3.37004	-51.144
6.92899	-3.31025	-51.1883
6.87727	-3.24537	-51.222
6.82341	-3.17714	-51.2333
6.76423	-3.11338	-51.2253
6.69842	-3.05797	-51.2112
6.629	-3.00508	-51.2029
6.5568	-2.95614	-51.2102
6.48106	-2.9147	-51.2315
6.40254	-2.87536	-51.251
6.32305	-2.83342	-51.2557
6.24488	-2.78871	-51.2438
6.16799	-2.74551	-51.2211
6.09454	-2.7014	-51.1994
6.02806	-2.64835	-51.187
5.96582	-2.58994	-51.1785
5.90145	-2.53416	-51.1725
5.82997	-2.48648	-51.1751
5.75394	-2.44484	-51.1819
5.68149	-2.39945	-51.1889
5.61734	-2.34508	-51.1953
5.55943	-2.28458	-51.1997
5.4991	-2.22762	-51.2034
5.43225	-2.17826	-51.2094
5.36443	-2.12849	-51.2182
5.30033	-2.07134	-51.2294
5.23629	-2.01037	-51.2454
5.16214	-1.95676	-51.2652
5.07784	-1.91339	-51.2923
4.98967	-1.87947	-51.3346
4.90096	-1.85695	-51.3927
4.81684	-1.83904	-51.4655
4.73529	-1.8106	-51.54
4.65373	-1.75783	-51.5988
4.57689	-1.68415	-51.6436
4.50432	-1.60375	-51.6814
4.43359	-1.52197	-51.7123
4.36843	-1.43639	-51.7381
4.30648	-1.35534	-51.7723
4.23462	-1.2938	-51.8146
4.15001	-1.24599	-51.8293
4.06711	-1.19548	-51.8005
3.99423	-1.13361	-51.7501
3.92998	-1.05458	-51.6979
3.87136	-0.957894	-51.6551
3.81367	-0.85066	-51.6313
3.75092	-0.747324	-51.6174
3.67981	-0.660302	-51.5952
3.61106	-0.584257	-51.5656
3.55427	-0.510556	-51.5341
3.50448	-0.439858	-51.5024
3.455	-0.384296	-51.4638
3.40744	-0.362338	-51.4058
3.37429	-0.375276	-51.3295
3.35237	-0.398404	-51.2447
3.31684	-0.404993	-51.1612
3.26296	-0.39735	-51.0849
3.20501	-0.389701	-51.0133
3.1494	-0.386623	-50.9437
3.0961	-0.388965	-50.8763
3.04014	-0.40021	-50.8189
2.97796	-0.424546	-50.7795
2.91507	-0.457533	-50.7536
2.85715	-0.494334	-50.7363
2.80567	-0.534807	-50.7274
2.76008	-0.577955	-50.7249
2.71416	-0.614053	-50.7282
2.66104	-0.62781	-50.7369
2.60277	-0.621017	-50.7477
