# Supplementary material for: The Impact of Entropy on the Spatial Organization of Synaptonemal Complexes within the Cell Nucleus
Source: PLoS One. 2012 May 4;7(5):e36282. doi: 10.1371/journal.pone.0036282 (PMC3344857; doi:10.1371/journal.pone.0036282)
Supplement: Supporting Information S1 — Reconstructed SC coordinates. (ZIP) [file pone.0036282.s001.zip › SC_positions/Stack04/Stack04_SC15.xls]

## Sheet: Stack04_SC15
// Original File: X:/4Pi_Projects_data/Laura_R/2009_03_16_SYCP3_MLH1/Stack04.ims
// Generated by Bitplane Imaris x64 6.2.1 [Feb 11 2009]
"Filament 15"
2.66399	-0.0452115	-49.5305
2.69128	-0.0327829	-49.541
2.71751	-0.0185079	-49.553
2.73961	-0.00617978	-49.572
2.75723	0.00365407	-49.5968
2.77422	0.0161231	-49.6204
2.7928	0.0287549	-49.6418
2.81357	0.0392303	-49.6612
2.83508	0.049838	-49.679
2.85596	0.0610084	-49.6967
2.87767	0.0722527	-49.7132
2.89986	0.0842849	-49.7288
2.9217	0.0982262	-49.7436
2.94499	0.112872	-49.756
2.97017	0.127766	-49.7655
2.99544	0.144317	-49.7737
3.01931	0.163318	-49.7821
3.0416	0.18431	-49.7909
3.06406	0.205287	-49.7984
3.08757	0.225042	-49.8051
3.11079	0.244665	-49.8119
3.13374	0.264226	-49.8182
3.15739	0.282652	-49.8239
3.18182	0.299715	-49.8296
3.20667	0.316189	-49.8352
3.23101	0.333581	-49.8406
3.2545	0.352581	-49.8457
3.27805	0.371721	-49.8515
3.3019	0.3903	-49.8595
3.32579	0.40887	-49.8697
3.34775	0.425922	-49.8851
3.36691	0.438851	-49.9073
3.38684	0.447129	-49.9316
3.40642	0.454921	-49.9556
3.42218	0.465526	-49.9807
3.43479	0.477058	-50.0069
3.44528	0.48792	-50.0342
3.45501	0.498867	-50.0618
3.46529	0.510643	-50.0889
3.47605	0.523427	-50.1154
3.48957	0.53565	-50.1405
3.507	0.546682	-50.1641
3.52605	0.557395	-50.1876
3.54518	0.571393	-50.2089
3.56237	0.593016	-50.2257
3.5786	0.617749	-50.2413
3.59534	0.641737	-50.2575
3.61367	0.663923	-50.274
3.63551	0.682082	-50.2908
3.65844	0.698842	-50.3076
3.67844	0.713473	-50.3275
3.69383	0.722503	-50.3534
3.70607	0.729826	-50.3824
3.7168	0.740943	-50.411
3.72561	0.754805	-50.4405
3.73392	0.77042	-50.4714
3.74801	0.788123	-50.5016
3.77339	0.798009	-50.5271
3.80749	0.793914	-50.544
3.83944	0.78338	-50.5592
3.86404	0.773246	-50.5809
3.88614	0.765977	-50.6064
3.91319	0.762823	-50.6269
3.93899	0.760795	-50.6443
3.95334	0.754696	-50.6699
3.96642	0.744822	-50.6977
3.98168	0.731194	-50.7209
3.99541	0.715421	-50.7429
4.01044	0.701486	-50.7649
4.02789	0.69119	-50.7871
4.04753	0.686532	-50.8095
4.06658	0.68631	-50.8332
4.08277	0.687104	-50.8589
4.09736	0.685867	-50.8859
4.11237	0.681004	-50.9128
4.12857	0.673462	-50.9391
4.14653	0.666306	-50.9646
4.16517	0.664543	-50.9906
4.18344	0.669034	-51.017
4.20134	0.675572	-51.0435
4.21883	0.68196	-51.0699
4.23724	0.688903	-51.0947
4.25846	0.696155	-51.1167
4.28047	0.704418	-51.1379
4.30168	0.717541	-51.1573
4.32451	0.735258	-51.1717
4.35185	0.751149	-51.1795
4.38036	0.762439	-51.1871
4.40197	0.773012	-51.2058
4.41845	0.784668	-51.2308
4.43211	0.796866	-51.2557
4.44074	0.808497	-51.2831
4.44759	0.817736	-51.313
4.45405	0.825685	-51.3443
4.45863	0.832891	-51.3767
4.46129	0.838333	-51.4102
4.46274	0.842401	-51.4448
4.46566	0.845549	-51.4796
4.47609	0.84709	-51.5117
4.49543	0.846901	-51.539
4.51559	0.846327	-51.5648
4.53185	0.845801	-51.5919
4.54646	0.844982	-51.6199
4.56304	0.843526	-51.6471
4.58239	0.840189	-51.6729
4.60068	0.833424	-51.6993
4.61712	0.822771	-51.7258
4.63361	0.810016	-51.7512
4.64989	0.79762	-51.7767
4.66537	0.786694	-51.8031
4.68149	0.77633	-51.8287
4.6998	0.765424	-51.8522
4.71884	0.75456	-51.875
4.737	0.744026	-51.899
4.75508	0.735894	-51.9242
4.77448	0.736794	-51.9488
4.79465	0.748186	-51.9716
4.81471	0.762651	-51.9939
4.83785	0.776539	-52.0116
4.86432	0.789072	-52.0258
4.88915	0.801281	-52.0438
4.91273	0.815288	-52.0626
4.93604	0.826057	-52.0834
4.95657	0.830605	-52.1093
4.9711	0.833369	-52.1398
4.98681	0.836883	-52.1677
5.01295	0.837214	-52.1872
5.03963	0.833366	-52.2074
5.06196	0.829019	-52.23
5.08653	0.825912	-52.2489
5.11425	0.825866	-52.2652
5.14492	0.82775	-52.2807
5.17759	0.827136	-52.2972
5.20929	0.819049	-52.3146
5.2368	0.80127	-52.3308
5.25785	0.778973	-52.3488
5.27406	0.756129	-52.3678
5.2888	0.734058	-52.3858
5.30489	0.715581	-52.4044
5.32376	0.701502	-52.4232
5.3449	0.690915	-52.442
5.36783	0.682685	-52.4603
5.39245	0.675756	-52.4773
5.41855	0.669252	-52.4927
5.44557	0.662614	-52.5068
5.47177	0.65314	-52.52
5.49592	0.638511	-52.5322
5.51782	0.620423	-52.5442
5.53828	0.602093	-52.5577
5.55891	0.585554	-52.5728
5.57784	0.568383	-52.5889
5.59426	0.549559	-52.6062
5.60992	0.53083	-52.6248
5.62559	0.51055	-52.6419
5.64203	0.488205	-52.6563
5.6584	0.465824	-52.6712
5.67442	0.444138	-52.6879
5.69454	0.427937	-52.7056
5.71633	0.411405	-52.7198
5.73453	0.388103	-52.7306
5.7557	0.370865	-52.7452
5.78149	0.359295	-52.7608
5.80271	0.344533	-52.778
5.81998	0.328162	-52.798
5.8401	0.312823	-52.8157
5.8577	0.296703	-52.8348
5.87186	0.277349	-52.854
5.88749	0.256518	-52.87
5.90391	0.235726	-52.8851
5.92102	0.215118	-52.8998
5.9391	0.19573	-52.9147
5.95844	0.180639	-52.9316
5.97921	0.171846	-52.9518
6.00171	0.167441	-52.9737
6.02582	0.164047	-52.9958
6.04623	0.162542	-53.0217
6.06291	0.162439	-53.051
6.08464	0.158842	-53.0771
6.10912	0.151906	-53.1019
6.13101	0.139859	-53.1267
6.15123	0.120021	-53.1482
6.16927	0.0970577	-53.1686
6.18691	0.0741033	-53.1873
6.20556	0.0496021	-53.2013
6.22323	0.0217071	-53.212
6.2381	-0.00843779	-53.2249
6.24969	-0.039775	-53.2406
6.25809	-0.07268	-53.254
6.26219	-0.10656	-53.2629
6.26325	-0.140163	-53.2683
6.26434	-0.172901	-53.2719
6.26585	-0.205309	-53.2746
6.26742	-0.237703	-53.2775
6.26942	-0.270009	-53.2814
6.27171	-0.302172	-53.2857
6.2736	-0.334133	-53.2897
6.27469	-0.365764	-53.2932
6.27501	-0.396936	-53.2953
6.27468	-0.427512	-53.296
6.27374	-0.457395	-53.2969
6.27246	-0.486673	-53.2985
6.27128	-0.515598	-53.3012
6.27009	-0.54448	-53.3048
6.26881	-0.573443	-53.3087
6.26805	-0.602171	-53.314
6.26814	-0.630294	-53.3218
6.26863	-0.657615	-53.3323
6.26911	-0.684789	-53.3452
6.2694	-0.713329	-53.3563
6.26951	-0.740722	-53.3675
6.2695	-0.763832	-53.3884
6.26928	-0.784747	-53.4187
6.26848	-0.808119	-53.45
6.2668	-0.83823	-53.4716
6.2647	-0.871518	-53.4814
6.26324	-0.901331	-53.4893
6.26274	-0.928698	-53.5008
6.26296	-0.958	-53.514
6.26378	-0.991512	-53.5257
6.26441	-1.02908	-53.5335
6.26303	-1.0686	-53.5355
6.25777	-1.10665	-53.5299
6.24643	-1.13998	-53.52
6.23049	-1.16935	-53.5124
6.21606	-1.19833	-53.5047
6.2009	-1.22642	-53.4954
6.18035	-1.2521	-53.4892
6.15851	-1.27714	-53.4866
6.13794	-1.30235	-53.4853
6.11814	-1.32748	-53.4843
6.10139	-1.35382	-53.4838
6.08887	-1.38209	-53.4855
6.07785	-1.41096	-53.4902
6.06705	-1.43982	-53.4957
6.05785	-1.46917	-53.5011
6.05027	-1.49902	-53.5066
6.04314	-1.52923	-53.5106
6.03734	-1.55976	-53.5136
6.03434	-1.59055	-53.517
6.03363	-1.62143	-53.5203
6.03451	-1.65219	-53.5231
6.03681	-1.68282	-53.5251
6.04015	-1.71343	-53.5263
6.04388	-1.74421	-53.5268
6.04721	-1.77537	-53.5271
6.04923	-1.80702	-53.5276
6.04739	-1.83872	-53.5289
6.04083	-1.87031	-53.5291
6.03166	-1.90174	-53.5261
6.01726	-1.92996	-53.5264
5.99643	-1.95353	-53.5326
5.97486	-1.97632	-53.5368
5.95586	-2.00073	-53.5382
5.94046	-2.02704	-53.5402
5.92822	-2.055	-53.5418
5.91611	-2.08315	-53.5415
5.90409	-2.11131	-53.5404
5.89363	-2.14013	-53.5401
5.88387	-2.16934	-53.5394
5.87432	-2.19884	-53.5373
5.86482	-2.22845	-53.5349
5.85094	-2.25587	-53.5344
5.8344	-2.28102	-53.5404
5.82188	-2.30676	-53.5534
5.81274	-2.3349	-53.5633
5.80466	-2.36412	-53.5698
5.79369	-2.38976	-53.5831
5.78105	-2.4137	-53.5998
5.77077	-2.43971	-53.6149
5.7625	-2.46336	-53.6343
5.75674	-2.48203	-53.6612
5.75504	-2.50009	-53.6919
5.75129	-2.52296	-53.7146
5.73864	-2.55216	-53.7213
5.72637	-2.58437	-53.7233
5.72069	-2.61567	-53.7308
5.7182	-2.64512	-53.7422
5.71778	-2.67328	-53.7552
5.71858	-2.70064	-53.7693
5.71973	-2.72768	-53.7838
