# Supplementary material for: The Impact of Entropy on the Spatial Organization of Synaptonemal Complexes within the Cell Nucleus
Source: PLoS One. 2012 May 4;7(5):e36282. doi: 10.1371/journal.pone.0036282 (PMC3344857; doi:10.1371/journal.pone.0036282)
Supplement: Supporting Information S1 — Reconstructed SC coordinates. (ZIP) [file pone.0036282.s001.zip › SC_positions/Stack04/Stack04_SC03.xls]

## Sheet: Stack04_SC03
// Original File: X:/4Pi_Projects_data/Laura_R/2009_03_16_SYCP3_MLH1/Stack04.ims
// Generated by Bitplane Imaris x64 6.2.1 [Feb 11 2009]
neuron_name = "Filament 3"
10.2593	-1.26911	-53.3724
10.2253	-1.27565	-53.369
10.1926	-1.2835	-53.3644
10.1619	-1.29272	-53.3576
10.1336	-1.30308	-53.347
10.1074	-1.31435	-53.3322
10.0808	-1.32508	-53.3155
10.0533	-1.33523	-53.2982
10.0246	-1.34447	-53.2821
9.99338	-1.35061	-53.2722
9.96059	-1.35325	-53.2687
9.92806	-1.35398	-53.268
9.89579	-1.35446	-53.2676
9.86309	-1.35526	-53.2667
9.82954	-1.35535	-53.2662
9.79514	-1.35366	-53.2666
9.76072	-1.34892	-53.2674
9.72837	-1.33834	-53.2676
9.70142	-1.31938	-53.2673
9.67919	-1.29435	-53.267
9.65591	-1.2698	-53.2669
9.62914	-1.24866	-53.2669
9.60027	-1.22989	-53.2669
9.56959	-1.21376	-53.2669
9.53652	-1.20126	-53.2663
9.5014	-1.19119	-53.2655
9.46842	-1.18392	-53.2731
9.44244	-1.18058	-53.2957
9.4185	-1.17981	-53.3213
9.39015	-1.18054	-53.338
9.36019	-1.18111	-53.3497
9.33082	-1.17997	-53.3598
9.30133	-1.17714	-53.368
9.2717	-1.17294	-53.3745
9.24191	-1.16779	-53.3793
9.21208	-1.16187	-53.3826
9.18238	-1.15507	-53.3844
9.15292	-1.14733	-53.3847
9.12369	-1.13891	-53.384
9.09455	-1.13032	-53.3825
9.06529	-1.12194	-53.3808
9.03568	-1.11428	-53.3785
9.00543	-1.10787	-53.3761
8.97435	-1.10295	-53.3752
8.94249	-1.10006	-53.3757
8.91015	-1.0997	-53.3775
8.87779	-1.10165	-53.3816
8.84604	-1.10532	-53.3889
8.81527	-1.10949	-53.3995
8.78531	-1.1128	-53.4127
8.75598	-1.11434	-53.428
8.72721	-1.11379	-53.445
8.69882	-1.11218	-53.4635
8.67134	-1.10793	-53.4845
8.64278	-1.1032	-53.5051
8.61219	-1.10056	-53.5227
8.58433	-1.09335	-53.5435
8.55982	-1.08207	-53.57
8.53739	-1.07128	-53.6015
8.52016	-1.05612	-53.6371
8.51028	-1.03146	-53.6718
8.50632	-0.998693	-53.7005
8.50487	-0.96168	-53.7218
8.5036	-0.923321	-53.7358
8.50208	-0.884421	-53.7423
8.5009	-0.845321	-53.7432
8.50042	-0.807196	-53.7393
8.50011	-0.769922	-53.7307
8.49949	-0.732089	-53.7225
8.49991	-0.693619	-53.7175
8.50635	-0.657366	-53.7133
8.52328	-0.626824	-53.7052
8.54764	-0.601964	-53.6924
8.57169	-0.577735	-53.6811
8.59184	-0.55016	-53.6754
8.61022	-0.520919	-53.6742
8.62903	-0.492514	-53.6779
8.6471	-0.464175	-53.6865
8.6642	-0.435801	-53.6982
8.68377	-0.411501	-53.7145
8.70455	-0.392008	-53.7363
8.72402	-0.376162	-53.7612
8.74299	-0.364213	-53.7872
8.75894	-0.351524	-53.8131
8.77118	-0.334697	-53.8377
8.78237	-0.314686	-53.8595
8.79227	-0.291626	-53.8781
8.79937	-0.26585	-53.8941
8.80477	-0.238917	-53.9088
8.81009	-0.211377	-53.9218
8.81567	-0.183214	-53.9328
8.82206	-0.154643	-53.9419
8.82872	-0.125419	-53.949
8.83396	-0.0951774	-53.9538
8.83677	-0.0638176	-53.9568
8.83775	-0.0314893	-53.9578
8.83655	0.00186027	-53.9566
8.82976	0.0363896	-53.9545
8.82351	0.0711822	-53.9573
8.82469	0.103221	-53.9718
8.82593	0.130879	-53.9951
8.82593	0.156194	-54.0201
8.82797	0.18151	-54.0442
8.83085	0.208602	-54.0667
8.83309	0.231434	-54.0928
8.83747	0.248762	-54.1228
8.8478	0.270835	-54.147
8.86042	0.294227	-54.1682
8.87355	0.312594	-54.1915
8.88835	0.330087	-54.213
8.90455	0.349955	-54.2303
8.92222	0.370771	-54.2455
8.94057	0.390733	-54.2615
8.95884	0.410726	-54.278
8.97751	0.430987	-54.2944
8.9974	0.450589	-54.3108
9.0189	0.469148	-54.3272
9.0416	0.487399	-54.3432
9.06478	0.506152	-54.3587
9.08787	0.524664	-54.3748
9.11232	0.540792	-54.3903
9.13963	0.553301	-54.4033
9.16841	0.562085	-54.4155
9.19759	0.567333	-54.4278
9.22711	0.570068	-54.4399
9.25705	0.571258	-54.4519
9.28712	0.57171	-54.4646
9.31645	0.572214	-54.4798
9.34425	0.572794	-54.4978
9.36924	0.573248	-54.519
9.39288	0.573403	-54.5414
9.41805	0.573288	-54.561
9.444	0.573106	-54.5788
9.46917	0.572837	-54.5967
9.49317	0.572459	-54.6156
9.51682	0.572107	-54.6348
9.54027	0.571962	-54.6546
9.56258	0.571913	-54.6764
9.58627	0.571541	-54.6963
9.6127	0.57079	-54.7117
9.63717	0.569967	-54.7283
9.65567	0.569267	-54.7503
9.6691	0.568816	-54.7761
9.67973	0.568552	-54.8038
