# Supplementary material for: The Impact of Entropy on the Spatial Organization of Synaptonemal Complexes within the Cell Nucleus
Source: PLoS One. 2012 May 4;7(5):e36282. doi: 10.1371/journal.pone.0036282 (PMC3344857; doi:10.1371/journal.pone.0036282)
Supplement: Supporting Information S1 — Reconstructed SC coordinates. (ZIP) [file pone.0036282.s001.zip › SC_positions/Stack04/Stack04_SC14.xls]

## Sheet: Stack04_SC14
// Original File: X:/4Pi_Projects_data/Laura_R/2009_03_16_SYCP3_MLH1/Stack04.ims
// Generated by Bitplane Imaris x64 6.2.1 [Feb 11 2009]
"Filament 14"
7.02349	-2.07375	-48.2157
7.0259	-2.0513	-48.2391
7.02835	-2.0256	-48.2584
7.03126	-1.99497	-48.2713
7.03296	-1.96466	-48.2852
7.03199	-1.94214	-48.31
7.03005	-1.92502	-48.3404
7.02834	-1.90997	-48.3707
7.02641	-1.89733	-48.401
7.02369	-1.88577	-48.431
7.01938	-1.87408	-48.4602
7.01305	-1.86201	-48.4884
7.006	-1.85042	-48.5164
6.99987	-1.83893	-48.5445
6.9951	-1.82608	-48.5724
6.99186	-1.81245	-48.6004
6.99024	-1.79826	-48.6285
6.9902	-1.78165	-48.6551
6.99152	-1.7621	-48.68
6.99331	-1.74108	-48.7042
6.99207	-1.71865	-48.7266
6.98614	-1.69529	-48.7471
6.97979	-1.67365	-48.7686
6.97559	-1.65504	-48.7924
6.97293	-1.63915	-48.8179
6.97212	-1.62595	-48.8455
6.97265	-1.61428	-48.8752
6.97403	-1.59798	-48.9036
6.97046	-1.57826	-48.9299
6.95621	-1.56115	-48.9547
6.93929	-1.54311	-48.9773
6.92474	-1.52563	-49.0008
6.90886	-1.512	-49.0255
6.8933	-1.49589	-49.0473
6.87891	-1.47644	-49.0662
6.86303	-1.46059	-49.0866
6.84692	-1.44697	-49.1082
6.8331	-1.43245	-49.1302
6.82176	-1.4192	-49.1541
6.81171	-1.40776	-49.1796
6.80145	-1.39683	-49.2056
6.79033	-1.38478	-49.2313
6.77853	-1.37138	-49.257
6.7663	-1.35693	-49.2826
6.75519	-1.34117	-49.3084
6.74658	-1.32418	-49.3344
6.73937	-1.30655	-49.3604
6.73277	-1.28753	-49.3849
6.72664	-1.26649	-49.4074
6.71989	-1.24546	-49.4296
6.71232	-1.22595	-49.453
6.70479	-1.20718	-49.4776
6.69348	-1.1879	-49.5003
6.67998	-1.16809	-49.5218
6.67212	-1.14939	-49.5473
6.66635	-1.13313	-49.576
6.65651	-1.11939	-49.6049
6.64444	-1.10476	-49.6326
6.63085	-1.08776	-49.658
6.61256	-1.07069	-49.6782
6.59379	-1.05062	-49.6924
6.57573	-1.03128	-49.7044
6.55614	-1.01561	-49.7164
6.5382	-0.997123	-49.7278
6.5177	-0.980171	-49.7392
6.49668	-0.964902	-49.7527
6.4819	-0.946072	-49.7694
6.46953	-0.927295	-49.7888
6.45553	-0.90951	-49.8089
6.43699	-0.893608	-49.8278
6.41277	-0.880263	-49.8442
6.38636	-0.867103	-49.8589
6.35975	-0.853617	-49.8728
6.33228	-0.840241	-49.8849
6.3055	-0.825823	-49.8967
6.2814	-0.809327	-49.9106
6.25826	-0.792949	-49.9257
6.23434	-0.778523	-49.9409
6.21058	-0.764644	-49.9565
6.18776	-0.749909	-49.9726
6.16483	-0.735014	-49.9882
6.14019	-0.720852	-50.0011
6.11324	-0.707705	-50.0103
6.08529	-0.695003	-50.0178
6.05837	-0.681712	-50.0266
6.03395	-0.666401	-50.037
6.01291	-0.646971	-50.0451
5.99457	-0.623488	-50.0476
5.97624	-0.601029	-50.0505
5.95478	-0.584974	-50.0578
5.92912	-0.577148	-50.0659
5.90155	-0.571403	-50.0724
5.87422	-0.561153	-50.0769
5.84507	-0.553689	-50.0821
5.8157	-0.548513	-50.0923
5.78869	-0.537788	-50.1068
5.75921	-0.526049	-50.1188
5.72704	-0.514957	-50.1291
5.69902	-0.497541	-50.1427
5.67606	-0.47317	-50.1577
5.65466	-0.44694	-50.1714
5.63615	-0.418023	-50.1809
5.61901	-0.386924	-50.1842
5.59907	-0.357025	-50.1836
5.57755	-0.327527	-50.1829
5.55587	-0.297211	-50.1831
5.53405	-0.265681	-50.1846
5.51141	-0.23386	-50.1845
5.48696	-0.205281	-50.1751
5.46316	-0.183721	-50.1536
5.44304	-0.169365	-50.1241
5.42673	-0.159917	-50.0919
5.41405	-0.153258	-50.0589
5.40373	-0.14679	-50.0259
5.39461	-0.134335	-49.9976
5.38658	-0.111142	-49.9788
5.37899	-0.0826414	-49.9665
5.37144	-0.0544384	-49.9571
5.36377	-0.026378	-49.9503
5.35668	0.00271166	-49.9458
5.35041	0.0341888	-49.9416
5.34223	0.0684488	-49.9357
5.33276	0.10488	-49.9248
5.3278	0.137753	-49.9026
5.33214	0.160078	-49.8692
5.34336	0.173329	-49.8324
5.35264	0.182669	-49.7962
5.35804	0.191422	-49.7615
5.35865	0.20323	-49.7305
5.35059	0.21978	-49.7044
5.33665	0.237822	-49.6809
5.32038	0.254695	-49.6576
5.30382	0.271564	-49.6339
5.28606	0.289137	-49.6107
5.26972	0.303391	-49.5866
5.26228	0.311114	-49.5569
5.25852	0.314349	-49.5246
5.25102	0.315532	-49.4943
5.24026	0.317599	-49.4662
5.22696	0.322294	-49.4402
5.21223	0.328097	-49.4148
5.19841	0.333497	-49.3883
5.18623	0.337989	-49.36
5.17423	0.34115	-49.3307
5.16196	0.342981	-49.3011
5.14997	0.344056	-49.2712
5.13876	0.34446	-49.2411
5.12867	0.344237	-49.2108
5.12001	0.344468	-49.1804
5.11334	0.345912	-49.1496
5.1087	0.34835	-49.1187
5.10601	0.351683	-49.0877
5.10587	0.354916	-49.0566
5.10793	0.357007	-49.0254
5.1113	0.357991	-48.9938
5.11193	0.362419	-48.9631
5.10467	0.37282	-48.9345
5.09159	0.382739	-48.9063
5.07486	0.390733	-48.8803
5.05436	0.399532	-48.8583
5.0336	0.407286	-48.8369
5.01562	0.413169	-48.8133
5.00009	0.419371	-48.7882
4.98591	0.427128	-48.7629
4.9753	0.436836	-48.737
4.97028	0.4484	-48.7097
4.96898	0.461272	-48.6812
4.97051	0.475744	-48.6518
4.96981	0.4916	-48.6222
4.9595	0.507947	-48.5944
4.94121	0.522746	-48.5689
4.91865	0.534348	-48.5455
4.89334	0.543692	-48.5239
4.86716	0.55279	-48.5035
4.84113	0.562697	-48.4835
4.81419	0.573453	-48.4657
4.78509	0.585036	-48.4531
4.7555	0.597798	-48.4437
4.72717	0.612241	-48.4352
4.69979	0.627905	-48.4275
4.67275	0.643798	-48.4206
4.647	0.66103	-48.4175
4.62367	0.681034	-48.4205
4.60138	0.702058	-48.4265
4.57846	0.72196	-48.4326
4.55481	0.740622	-48.4388
4.53063	0.758259	-48.4455
4.50589	0.774823	-48.4525
4.48056	0.790353	-48.4597
4.45467	0.805005	-48.4669
4.42791	0.818501	-48.4729
4.40005	0.830514	-48.4771
4.37189	0.841672	-48.4821
4.3447	0.853652	-48.4895
4.31984	0.86809	-48.4993
4.29763	0.884565	-48.5114
4.27563	0.899221	-48.525
4.25313	0.911201	-48.5396
4.23209	0.924339	-48.5554
4.21081	0.940194	-48.5714
4.18515	0.958492	-48.5858
4.15427	0.979703	-48.5958
4.12042	1.00313	-48.5978
4.08637	1.02495	-48.5906
4.05576	1.04411	-48.5772
4.0292	1.06217	-48.5625
4.00334	1.07876	-48.5501
3.97578	1.09359	-48.54
3.94637	1.10659	-48.5306
3.91523	1.11544	-48.5205
3.88257	1.11933	-48.5104
3.84881	1.12135	-48.5028
3.8141	1.12273	-48.499
3.77889	1.12294	-48.4958
3.74369	1.12207	-48.4907
3.70903	1.12014	-48.4834
3.67644	1.11497	-48.4728
3.64673	1.10434	-48.4604
3.61855	1.09015	-48.4492
3.59139	1.0739	-48.4397
3.56578	1.05492	-48.4311
3.54079	1.03411	-48.424
3.51595	1.01288	-48.4173
3.49291	0.990393	-48.4096
3.47265	0.96561	-48.4029
3.45404	0.939515	-48.3989
3.43567	0.913658	-48.3961
3.41703	0.888565	-48.3935
3.39812	0.864114	-48.3909
3.37904	0.840102	-48.3884
3.3606	0.815804	-48.3862
3.34358	0.790746	-48.384
3.32596	0.766928	-48.3792
3.30646	0.745561	-48.3712
3.2878	0.723813	-48.3617
3.2696	0.701234	-48.3518
3.24845	0.68012	-48.3413
3.22416	0.659474	-48.3304
3.19631	0.639245	-48.3232
3.16491	0.61989	-48.3257
3.13121	0.599069	-48.3355
3.10245	0.574396	-48.3512
3.08873	0.542976	-48.3744
3.08481	0.50547	-48.398
