# Supplementary material for: The Impact of Entropy on the Spatial Organization of Synaptonemal Complexes within the Cell Nucleus
Source: PLoS One. 2012 May 4;7(5):e36282. doi: 10.1371/journal.pone.0036282 (PMC3344857; doi:10.1371/journal.pone.0036282)
Supplement: Supporting Information S1 — Reconstructed SC coordinates. (ZIP) [file pone.0036282.s001.zip › SC_positions/Stack04/Stack04_SC19.xls]

## Sheet: Stack04_SC19
// Original File: X:/4Pi_Projects_data/Laura_R/2009_03_16_SYCP3_MLH1/Stack04.ims
// Generated by Bitplane Imaris x64 6.2.1 [Feb 11 2009]
"Filament 19"
7.28747	4.13386	-50.0892
7.28377	4.11359	-50.0883
7.28008	4.0915	-50.0879
7.27355	4.06653	-50.0885
7.26125	4.0385	-50.0911
7.2539	4.00787	-50.0934
7.26326	3.97588	-50.093
7.27894	3.94352	-50.092
7.29168	3.91161	-50.0919
7.30491	3.88116	-50.0919
7.32026	3.85222	-50.0919
7.33685	3.82395	-50.0918
7.35369	3.79554	-50.0915
7.37125	3.76722	-50.0905
7.3893	3.739	-50.0882
7.40593	3.71039	-50.0836
7.42035	3.68174	-50.076
7.43197	3.65345	-50.0657
7.43964	3.62559	-50.0525
7.44476	3.59848	-50.0366
7.45078	3.57226	-50.019
7.4586	3.54584	-50.0019
7.46441	3.51889	-49.9849
7.46863	3.49464	-49.9639
7.47245	3.47222	-49.9409
7.47137	3.44743	-49.9204
7.46949	3.42321	-49.8991
7.47107	3.40162	-49.8752
7.47376	3.38044	-49.8511
7.47815	3.35892	-49.8279
7.48566	3.33686	-49.8061
7.49599	3.31462	-49.7854
7.50793	3.29273	-49.7648
7.52254	3.27315	-49.7438
7.54134	3.25756	-49.7225
7.56307	3.24494	-49.7015
7.5865	3.2341	-49.6817
7.61102	3.22287	-49.664
7.63574	3.20932	-49.6485
7.66042	3.19401	-49.6346
7.685	3.17783	-49.6217
7.71026	3.1611	-49.6129
7.73533	3.14281	-49.6082
7.75759	3.12155	-49.6029
7.77819	3.09879	-49.5979
7.7999	3.07706	-49.5949
7.82328	3.05703	-49.5929
7.84818	3.03867	-49.5916
7.87452	3.02206	-49.5906
7.90256	3.00831	-49.5892
7.9326	2.99956	-49.5872
7.96365	2.99579	-49.5831
7.9942	2.99362	-49.5748
8.0242	2.99087	-49.5636
8.05393	2.98364	-49.5537
8.08234	2.97245	-49.5435
8.1105	2.96318	-49.5309
8.13696	2.95496	-49.5154
8.15949	2.94739	-49.4943
8.18174	2.9415	-49.4723
8.20442	2.9361	-49.4518
8.22735	2.92792	-49.4327
8.25013	2.92144	-49.4127
8.27306	2.91852	-49.3922
8.30001	2.91267	-49.3773
8.32954	2.90672	-49.364
8.35919	2.90023	-49.3496
8.38739	2.88816	-49.335
8.41229	2.87007	-49.3187
8.43457	2.84794	-49.3013
8.45349	2.8237	-49.2825
8.46791	2.79807	-49.2615
8.47779	2.77116	-49.2407
8.48439	2.74275	-49.2229
8.49109	2.7154	-49.206
8.49876	2.68924	-49.1897
8.50674	2.66186	-49.1773
8.51748	2.63496	-49.1671
8.53152	2.60844	-49.1588
8.54708	2.5797	-49.1531
8.56426	2.54814	-49.15
8.57997	2.5142	-49.1463
8.58809	2.4814	-49.1322
8.59006	2.45383	-49.1075
8.5915	2.42917	-49.0817
8.59462	2.40809	-49.0563
8.60014	2.39488	-49.0277
8.60673	2.38455	-48.9986
8.61423	2.37139	-48.9728
8.6244	2.35452	-48.9508
8.63831	2.33411	-48.9328
8.65733	2.31161	-48.9185
8.67554	2.28532	-48.9082
8.68464	2.2536	-48.899
8.68741	2.21986	-48.8881
8.6883	2.18595	-48.8775
8.68771	2.15273	-48.8661
8.68634	2.1223	-48.8499
8.68512	2.0931	-48.8308
8.68454	2.06682	-48.8085
8.68432	2.04765	-48.7801
8.68419	2.03139	-48.7494
8.68393	2.01561	-48.7188
8.68315	2.00061	-48.6881
8.68164	1.98181	-48.6597
8.6773	1.95906	-48.6339
8.66596	1.93597	-48.6107
8.64707	1.91696	-48.5893
8.62432	1.9052	-48.5665
8.60074	1.89675	-48.5431
8.57714	1.88827	-48.5207
8.55503	1.88044	-48.4979
8.53616	1.87194	-48.4737
8.51846	1.86134	-48.4498
8.50068	1.84844	-48.4273
8.48454	1.83242	-48.4052
8.46884	1.8149	-48.3826
8.45489	1.79366	-48.3627
8.44494	1.76598	-48.3474
8.43642	1.73651	-48.3328
8.42821	1.70782	-48.3179
8.4199	1.6799	-48.3034
8.41107	1.65236	-48.2905
8.40084	1.62507	-48.2798
8.38823	1.59857	-48.2703
8.37381	1.57217	-48.2624
8.35798	1.54534	-48.2567
8.34197	1.51769	-48.2529
8.3279	1.48879	-48.2506
8.31671	1.45861	-48.2497
8.30661	1.42792	-48.2503
8.29598	1.39726	-48.2517
8.28653	1.36601	-48.2527
8.28109	1.33369	-48.253
8.27933	1.30064	-48.2537
8.28029	1.26812	-48.2571
8.2836	1.23707	-48.2622
8.28548	1.20709	-48.263
8.27995	1.17845	-48.2604
8.2708	1.1503	-48.2566
8.26827	1.12033	-48.2491
8.27072	1.08869	-48.241
8.27378	1.05643	-48.2363
8.2773	1.02406	-48.2361
8.28013	0.991982	-48.2396
8.28253	0.960184	-48.244
8.28335	0.928588	-48.2478
8.2801	0.897257	-48.2505
8.27332	0.866392	-48.2516
8.26514	0.836175	-48.2495
8.25619	0.806466	-48.2453
8.2458	0.7769	-48.2435
8.23523	0.747059	-48.2416
8.22459	0.71793	-48.234
8.21227	0.69035	-48.2218
8.19968	0.662556	-48.2095
8.18687	0.635413	-48.1967
8.17209	0.610772	-48.1815
8.15459	0.58714	-48.1685
8.13491	0.563081	-48.1626
8.11656	0.537317	-48.1639
8.10054	0.51031	-48.1688
8.0841	0.484821	-48.1765
8.06542	0.462295	-48.1868
8.04477	0.441484	-48.1973
8.02334	0.421107	-48.2072
8.00088	0.40143	-48.2164
7.97823	0.380871	-48.2227
7.95758	0.357547	-48.2263
7.93903	0.332148	-48.2286
7.91964	0.30792	-48.2316
7.89852	0.286136	-48.2369
7.88017	0.262678	-48.2424
7.86538	0.236446	-48.2469
7.85205	0.209294	-48.2518
7.84169	0.182799	-48.2617
7.83576	0.158609	-48.2807
7.83036	0.135611	-48.3058
7.82492	0.109773	-48.3268
7.82456	0.0782781	-48.336
7.82625	0.0453655	-48.3401
7.82474	0.0154145	-48.3478
7.82075	-0.0126065	-48.3572
7.81717	-0.040959	-48.3661
7.81441	-0.0708474	-48.374
7.80722	-0.101594	-48.3817
7.7974	-0.133985	-48.3877
7.7948	-0.169932	-48.3909
7.79653	-0.20887	-48.3943
7.80249	-0.247879	-48.3973
7.82109	-0.283374	-48.3923
7.84087	-0.318151	-48.379
7.84568	-0.357017	-48.3658
7.83629	-0.393386	-48.3504
7.8203	-0.419371	-48.3252
7.80328	-0.437447	-48.2946
7.78797	-0.450831	-48.2634
7.77553	-0.460032	-48.2316
7.76437	-0.467825	-48.2005
7.75	-0.477829	-48.1726
7.73561	-0.495411	-48.1516
7.72651	-0.522082	-48.1381
7.71763	-0.550487	-48.1275
7.70575	-0.577039	-48.117
7.69328	-0.603648	-48.1077
7.68152	-0.631044	-48.1004
7.67046	-0.658969	-48.0939
7.65999	-0.687095	-48.0869
7.65068	-0.715606	-48.0792
7.64224	-0.744232	-48.07
7.63258	-0.772061	-48.0595
7.62031	-0.798586	-48.0477
7.60703	-0.824466	-48.035
7.59453	-0.850553	-48.0215
7.58305	-0.877151	-48.0076
7.57222	-0.904277	-47.9932
7.56417	-0.931865	-47.9776
7.56115	-0.959869	-47.9601
7.56094	-0.987307	-47.9408
7.56158	-1.01231	-47.9187
7.56296	-1.03342	-47.8934
7.56447	-1.0509	-47.8661
7.56591	-1.06731	-47.8389
7.56719	-1.08496	-47.8133
7.56812	-1.10343	-47.7886
7.56926	-1.12172	-47.7638
7.57034	-1.13887	-47.7381
7.57124	-1.15652	-47.7134
7.57346	-1.17948	-47.6944
7.57604	-1.20659	-47.6798
7.57749	-1.23397	-47.6654
