# Supplementary material for: The Impact of Entropy on the Spatial Organization of Synaptonemal Complexes within the Cell Nucleus
Source: PLoS One. 2012 May 4;7(5):e36282. doi: 10.1371/journal.pone.0036282 (PMC3344857; doi:10.1371/journal.pone.0036282)
Supplement: Supporting Information S1 — Reconstructed SC coordinates. (ZIP) [file pone.0036282.s001.zip › SC_positions/Stack04/Stack04_SC11.xls]

## Sheet: Stack04_SC11
// Original File: X:/4Pi_Projects_data/Laura_R/2009_03_16_SYCP3_MLH1/Stack04.ims
// Generated by Bitplane Imaris x64 6.2.1 [Feb 11 2009]
"Filament 11"
10.0996	1.64012	-47.7272
10.0663	1.62665	-47.7344
10.0364	1.6088	-47.7387
10.0109	1.58702	-47.7425
9.98896	1.56507	-47.7512
9.96973	1.54667	-47.7676
9.95324	1.53231	-47.7893
9.9399	1.52231	-47.8141
9.9293	1.51653	-47.8414
9.92035	1.51289	-47.8701
9.9118	1.5089	-47.8995
9.90174	1.50307	-47.929
9.8881	1.49533	-47.9572
9.87095	1.48493	-47.9831
9.85211	1.4719	-48.0066
9.83344	1.45816	-48.0298
9.81532	1.44543	-48.0536
9.79763	1.43322	-48.0779
9.7814	1.41926	-48.1016
9.76742	1.40237	-48.1246
9.75509	1.38409	-48.1473
9.7437	1.36627	-48.1707
9.73352	1.34832	-48.1945
9.72516	1.32781	-48.2171
9.71774	1.30357	-48.2367
9.70958	1.27702	-48.2536
9.70069	1.24978	-48.2691
9.69135	1.2222	-48.2836
9.68122	1.1944	-48.2966
9.67026	1.16663	-48.3084
9.65838	1.13883	-48.318
9.6461	1.11056	-48.3245
9.63512	1.0817	-48.33
9.62536	1.05261	-48.3355
9.61496	1.02372	-48.3398
9.60402	0.995162	-48.3445
9.59256	0.966871	-48.3499
9.58133	0.938194	-48.3537
9.57303	0.908258	-48.3563
9.56712	0.877506	-48.3586
9.56208	0.846601	-48.3602
9.55782	0.815647	-48.3615
9.55379	0.784752	-48.3631
9.54972	0.753896	-48.3651
9.5457	0.722959	-48.3673
9.54178	0.691794	-48.3694
9.53791	0.660408	-48.3722
9.53554	0.62878	-48.3768
9.53474	0.596839	-48.3827
9.53015	0.565464	-48.3896
9.51983	0.535216	-48.398
9.5071	0.505469	-48.407
9.49298	0.476561	-48.4163
9.4773	0.449945	-48.4279
9.46022	0.426624	-48.443
9.44179	0.406267	-48.4605
9.42462	0.38717	-48.4796
9.41002	0.367947	-48.4993
9.3947	0.3489	-48.5178
9.37779	0.330715	-48.5356
9.36041	0.312769	-48.5536
9.34229	0.29421	-48.5712
9.32389	0.275224	-48.5889
9.30708	0.25539	-48.6073
9.29431	0.238269	-48.6294
9.28591	0.226582	-48.657
9.27911	0.215451	-48.6867
9.27178	0.204847	-48.7176
9.26131	0.197645	-48.7498
9.24496	0.191779	-48.7809
9.22536	0.184986	-48.8107
9.20716	0.1805	-48.8407
9.19082	0.181326	-48.8706
9.17011	0.182345	-48.8946
9.14437	0.182232	-48.9132
9.12017	0.185053	-48.9339
9.09714	0.189754	-48.9554
9.07302	0.192572	-48.9749
9.04796	0.192062	-48.9925
9.0218	0.1889	-49.0076
8.99841	0.183032	-49.0249
8.97855	0.174294	-49.0458
8.95515	0.164433	-49.0629
8.92671	0.154672	-49.0736
8.90208	0.141065	-49.086
8.88314	0.122455	-49.1033
8.86073	0.105122	-49.1195
8.83379	0.0920784	-49.1344
8.80596	0.0838444	-49.1515
8.77697	0.0778582	-49.17
8.75297	0.0730694	-49.1926
8.7406	0.0721318	-49.2232
8.73359	0.071769	-49.2566
8.7249	0.0694646	-49.288
8.71386	0.064335	-49.3176
8.69993	0.0550744	-49.3453
8.68066	0.0453088	-49.3693
8.65336	0.0362814	-49.3847
8.62289	0.0296178	-49.3989
8.59282	0.0274623	-49.4162
8.56182	0.0250164	-49.4279
8.53113	0.0229396	-49.4379
8.50044	0.0228384	-49.4472
8.47037	0.0216618	-49.4566
8.44153	0.0189737	-49.4679
8.41253	0.0167755	-49.4786
8.38246	0.0164562	-49.4874
8.35236	0.0203732	-49.4953
8.32494	0.0340205	-49.504
8.29965	0.0500648	-49.5173
8.27337	0.0632423	-49.5354
8.24402	0.0783297	-49.552
8.21074	0.0874308	-49.5676
8.1737	0.087174	-49.5735
8.13614	0.0814437	-49.5676
8.10076	0.0701701	-49.5657
8.06773	0.055048	-49.5707
8.03687	0.0382264	-49.5778
8.00786	0.0208386	-49.5864
7.98058	0.00272689	-49.5966
7.95478	-0.0163697	-49.6088
7.93142	-0.0389739	-49.6197
7.90901	-0.0644906	-49.6258
7.88392	-0.0879021	-49.633
7.8588	-0.112017	-49.6426
7.83848	-0.140637	-49.6537
7.8254	-0.170206	-49.6714
7.81976	-0.197658	-49.6953
7.81882	-0.223594	-49.7197
7.82001	-0.248762	-49.7425
7.82256	-0.272945	-49.7641
7.82558	-0.29684	-49.7845
7.82769	-0.321348	-49.8036
7.82775	-0.34564	-49.8227
7.82528	-0.368581	-49.8436
7.82039	-0.390839	-49.8653
7.8143	-0.413857	-49.8864
7.80852	-0.435481	-49.9088
7.8023	-0.452817	-49.9345
7.79446	-0.468099	-49.9612
7.78421	-0.483439	-49.9866
7.77168	-0.500068	-50.0101
7.75663	-0.517871	-50.031
7.73737	-0.535828	-50.0474
7.71673	-0.555245	-50.0608
7.69799	-0.575168	-50.0763
7.68038	-0.592629	-50.0953
7.66351	-0.607535	-50.117
7.64682	-0.622167	-50.1394
7.62932	-0.636595	-50.1617
7.61385	-0.648208	-50.1866
7.60341	-0.656134	-50.2156
7.59531	-0.663216	-50.2464
7.58749	-0.668814	-50.2774
7.57951	-0.670413	-50.3089
7.56946	-0.669697	-50.3398
7.55688	-0.667936	-50.3698
7.54145	-0.666647	-50.3983
7.52204	-0.667808	-50.4246
7.49822	-0.671024	-50.4481
7.47607	-0.67147	-50.4724
7.46203	-0.66493	-50.5017
7.45376	-0.650965	-50.5313
7.44949	-0.629807	-50.5572
7.44718	-0.60578	-50.5821
7.44359	-0.580455	-50.6058
7.44111	-0.558527	-50.6311
7.43961	-0.546989	-50.6621
7.43462	-0.541549	-50.6954
7.42742	-0.537808	-50.7279
7.4195	-0.534484	-50.7598
7.40909	-0.532074	-50.7909
7.39428	-0.531752	-50.8201
7.37406	-0.533083	-50.8463
7.35205	-0.535265	-50.8715
7.33162	-0.537484	-50.8973
7.31326	-0.539906	-50.9238
7.29823	-0.543257	-50.9515
7.28733	-0.548457	-50.9809
7.27805	-0.555592	-51.0112
7.26787	-0.564911	-51.0411
7.25625	-0.576833	-51.0704
7.23997	-0.589082	-51.0967
7.2158	-0.598337	-51.1181
7.18671	-0.604551	-51.1362
7.15541	-0.608015	-51.1527
7.1237	-0.612198	-51.1692
7.09347	-0.623142	-51.185
7.06274	-0.64	-51.1959
7.03082	-0.65992	-51.204
7.0002	-0.683713	-51.214
6.97354	-0.710136	-51.2295
6.9548	-0.735852	-51.2544
6.94663	-0.761659	-51.2847
6.94432	-0.788569	-51.3137
6.94289	-0.816977	-51.3379
6.94202	-0.848763	-51.3552
6.94079	-0.883181	-51.3643
6.93838	-0.91862	-51.3658
6.9364	-0.954418	-51.3636
6.9361	-0.990258	-51.3608
6.93696	-1.02614	-51.3577
6.93806	-1.06207	-51.3546
6.93881	-1.09807	-51.352
6.93903	-1.13431	-51.3504
6.93835	-1.17126	-51.3504
6.9364	-1.20966	-51.3506
6.94207	-1.24498	-51.3532
6.9652	-1.27102	-51.3595
6.9958	-1.29196	-51.3672
7.0227	-1.31345	-51.3771
7.04754	-1.3355	-51.3858
7.07108	-1.35872	-51.3904
7.09378	-1.38214	-51.3931
7.11722	-1.40389	-51.3941
7.13976	-1.42548	-51.3947
7.15942	-1.44858	-51.3962
7.17481	-1.4741	-51.3987
7.18961	-1.49812	-51.4057
7.20817	-1.51749	-51.4185
7.22662	-1.53692	-51.4328
7.24316	-1.55624	-51.4494
7.25981	-1.57309	-51.4712
7.27753	-1.58861	-51.4965
7.2975	-1.60465	-51.5233
7.32294	-1.62071	-51.5458
7.35591	-1.63414	-51.557
7.39228	-1.64655	-51.5581
7.4258	-1.66278	-51.556
7.45438	-1.68428	-51.5529
7.48032	-1.70659	-51.5464
7.50353	-1.72828	-51.5352
7.52314	-1.75133	-51.5217
7.54105	-1.77532	-51.5086
7.55917	-1.799	-51.4959
7.57794	-1.82288	-51.4853
7.59635	-1.84886	-51.4798
7.61409	-1.87674	-51.4783
7.63112	-1.90558	-51.4769
7.64481	-1.93585	-51.4768
7.65385	-1.96751	-51.4804
7.66103	-1.99929	-51.4844
7.6672	-2.03066	-51.4877
7.67238	-2.06138	-51.4932
7.67724	-2.09123	-51.5016
7.68102	-2.1208	-51.5118
7.68413	-2.15054	-51.5231
7.68755	-2.18035	-51.5361
7.69068	-2.21068	-51.5497
7.68985	-2.2423	-51.5579
7.68309	-2.27476	-51.5584
7.67469	-2.30738	-51.5569
7.66799	-2.34014	-51.556
7.6638	-2.37317	-51.5542
7.6638	-2.40591	-51.5497
7.67008	-2.43643	-51.541
7.6811	-2.46447	-51.5302
7.69138	-2.49271	-51.5218
7.6992	-2.52196	-51.5156
7.70569	-2.55101	-51.5082
7.71136	-2.57973	-51.502
7.71516	-2.60818	-51.5014
7.71765	-2.63645	-51.5054
7.72345	-2.66492	-51.5112
7.73161	-2.69445	-51.5184
7.73843	-2.72541	-51.5277
7.74744	-2.75553	-51.5403
7.76155	-2.78435	-51.552
7.77761	-2.81424	-51.557
7.79606	-2.84265	-51.5578
7.81871	-2.8669	-51.5585
7.84227	-2.88971	-51.5588
7.86516	-2.91256	-51.5586
7.8886	-2.93461	-51.5583
7.91285	-2.95577	-51.5579
7.93223	-2.9804	-51.5577
7.94898	-3.00704	-51.558
7.97127	-3.03009	-51.5584
7.99288	-3.05452	-51.5584
8.01317	-3.08037	-51.5583
8.03419	-3.10507	-51.5563
8.04937	-3.13167	-51.5483
8.06032	-3.15826	-51.5337
8.07254	-3.18263	-51.5169
8.08671	-3.20551	-51.5007
8.10161	-3.22809	-51.4857
8.11714	-3.25083	-51.472
8.13312	-3.27383	-51.4591
8.1487	-3.29754	-51.4462
8.16358	-3.32206	-51.433
8.17694	-3.34851	-51.4218
8.18713	-3.37791	-51.4152
8.19415	-3.40882	-51.4123
8.1994	-3.43898	-51.4152
8.20226	-3.4667	-51.4267
8.20262	-3.48965	-51.4452
8.2023	-3.50596	-51.4684
8.20047	-3.51846	-51.4939
8.19629	-3.53136	-51.5193
