# Supplementary material for: The Impact of Entropy on the Spatial Organization of Synaptonemal Complexes within the Cell Nucleus
Source: PLoS One. 2012 May 4;7(5):e36282. doi: 10.1371/journal.pone.0036282 (PMC3344857; doi:10.1371/journal.pone.0036282)
Supplement: Supporting Information S1 — Reconstructed SC coordinates. (ZIP) [file pone.0036282.s001.zip › SC_positions/Stack04/Stack04_SC13.xls]

## Sheet: Stack04_SC13
// Original File: X:/4Pi_Projects_data/Laura_R/2009_03_16_SYCP3_MLH1/Stack04.ims
// Generated by Bitplane Imaris x64 6.2.1 [Feb 11 2009]
"Filament 13"
7.73798	-3.20538	-49.7864
7.69113	-3.2002	-49.7913
7.64801	-3.192	-49.7985
7.61164	-3.17852	-49.8078
7.58355	-3.15899	-49.819
7.5629	-3.13736	-49.8343
7.54893	-3.11719	-49.8548
7.5396	-3.09775	-49.8781
7.53195	-3.07649	-49.9002
7.52463	-3.05434	-49.9216
7.51749	-3.03159	-49.942
7.51079	-3.00598	-49.959
7.50447	-2.9779	-49.9727
7.49774	-2.94994	-49.9869
7.49131	-2.92233	-50.0015
7.48645	-2.89304	-50.013
7.4816	-2.86245	-50.0211
7.47591	-2.83125	-50.0257
7.47013	-2.79946	-50.0284
7.46434	-2.76741	-50.0309
7.45793	-2.73524	-50.0328
7.44983	-2.70318	-50.034
7.44012	-2.67136	-50.0352
7.42706	-2.64106	-50.0369
7.407	-2.61495	-50.0384
7.38173	-2.59343	-50.0415
7.35588	-2.57466	-50.0495
7.33009	-2.55775	-50.0604
7.30371	-2.5423	-50.0705
7.27736	-2.52757	-50.0798
7.25145	-2.51326	-50.0897
7.22585	-2.49943	-50.1002
7.20049	-2.48616	-50.1117
7.17522	-2.47352	-50.1243
7.14986	-2.4615	-50.1377
7.1233	-2.45099	-50.15
7.09456	-2.44277	-50.1593
7.06541	-2.43468	-50.1681
7.03739	-2.42492	-50.1788
7.00965	-2.41442	-50.19
6.98119	-2.40397	-50.2001
6.95121	-2.39418	-50.2078
6.91913	-2.3854	-50.2118
6.88882	-2.37165	-50.213
6.86413	-2.34804	-50.2141
6.84164	-2.32082	-50.2147
6.81863	-2.29454	-50.2145
6.7972	-2.26758	-50.2143
6.77916	-2.23894	-50.2135
6.76367	-2.20907	-50.2121
6.74885	-2.17854	-50.2112
6.73341	-2.14716	-50.2123
6.71695	-2.11449	-50.2143
6.69997	-2.08054	-50.2129
6.68139	-2.04746	-50.2045
6.65933	-2.01832	-50.1902
6.63285	-1.99578	-50.1721
6.60326	-1.98133	-50.1511
6.57509	-1.97302	-50.1268
6.55093	-1.96814	-50.0998
6.52924	-1.96463	-50.0726
6.5066	-1.96057	-50.0483
6.48438	-1.9552	-50.0256
6.46595	-1.94782	-50.0016
6.44744	-1.93875	-49.9789
6.42611	-1.92898	-49.9592
6.40364	-1.91896	-49.9407
6.3809	-1.90881	-49.9225
6.35699	-1.8987	-49.9065
6.33078	-1.88879	-49.8947
6.3034	-1.87883	-49.8852
6.27687	-1.86722	-49.8755
6.25157	-1.85359	-49.8649
6.22582	-1.84025	-49.8546
6.19898	-1.82754	-49.8459
6.17147	-1.81491	-49.8391
6.14317	-1.80289	-49.8342
6.11442	-1.79124	-49.8306
6.08561	-1.77956	-49.8278
6.05676	-1.76771	-49.826
6.02784	-1.75559	-49.8256
5.99955	-1.74187	-49.8244
5.97163	-1.72725	-49.8221
5.94233	-1.71498	-49.8221
5.91164	-1.70639	-49.8226
5.88025	-1.70195	-49.8202
5.84857	-1.7001	-49.8178
5.81705	-1.69886	-49.8169
5.78579	-1.69757	-49.8164
5.75482	-1.69561	-49.8162
5.72403	-1.69308	-49.8166
5.69334	-1.69035	-49.8176
5.66272	-1.68764	-49.8194
5.63222	-1.68498	-49.8217
5.60195	-1.68195	-49.8229
5.57196	-1.67818	-49.8213
5.54225	-1.67374	-49.8178
5.51269	-1.66878	-49.8137
5.48304	-1.66385	-49.8094
5.45317	-1.65931	-49.8056
5.42322	-1.6549	-49.8029
5.39347	-1.65031	-49.8016
5.36421	-1.64528	-49.8015
5.33561	-1.63973	-49.8017
5.30755	-1.6339	-49.8014
5.27962	-1.62849	-49.7996
5.25082	-1.62527	-49.7962
5.22221	-1.61972	-49.7923
5.19525	-1.60844	-49.7866
5.16817	-1.60397	-49.7757
5.13965	-1.60528	-49.7626
5.11021	-1.59894	-49.7533
5.08117	-1.58924	-49.745
5.05376	-1.57949	-49.7348
5.02828	-1.56696	-49.7224
5.00345	-1.55309	-49.7091
4.97789	-1.53874	-49.6967
4.95223	-1.5236	-49.6844
4.92684	-1.50683	-49.6738
4.90113	-1.48805	-49.6674
4.87512	-1.46803	-49.6658
4.84912	-1.4479	-49.6682
4.82296	-1.4286	-49.6724
4.79641	-1.41047	-49.677
4.76998	-1.39284	-49.6821
4.74421	-1.37494	-49.6881
4.71883	-1.35704	-49.6947
4.69398	-1.33859	-49.701
4.67073	-1.31787	-49.7053
4.64939	-1.29463	-49.708
4.62893	-1.27016	-49.712
4.60681	-1.24736	-49.7154
4.58253	-1.22859	-49.7189
4.55635	-1.21593	-49.7271
4.52729	-1.20937	-49.7355
4.49792	-1.20271	-49.7415
4.47007	-1.19271	-49.7474
4.4427	-1.18092	-49.7529
4.41529	-1.16803	-49.758
4.38755	-1.15419	-49.762
4.35949	-1.13919	-49.7643
4.331	-1.12351	-49.7644
4.30159	-1.1089	-49.7639
4.27097	-1.09747	-49.7649
4.23948	-1.08995	-49.7668
4.20779	-1.08534	-49.768
4.17621	-1.08229	-49.7682
4.14474	-1.08042	-49.7671
4.11333	-1.07949	-49.7642
4.08173	-1.07892	-49.7602
4.05005	-1.07879	-49.755
4.01845	-1.07895	-49.7484
3.98674	-1.07892	-49.7422
3.95525	-1.07866	-49.7357
3.92429	-1.07827	-49.7278
3.89383	-1.07788	-49.7191
3.86393	-1.0776	-49.7098
3.83445	-1.07758	-49.701
3.80528	-1.07822	-49.6931
3.77671	-1.07989	-49.6846
3.74873	-1.08287	-49.6752
3.7211	-1.08753	-49.6655
3.69377	-1.09369	-49.6556
3.6664	-1.10077	-49.6456
3.63819	-1.10732	-49.6368
3.60911	-1.11209	-49.6284
3.57997	-1.11641	-49.6186
3.55118	-1.12165	-49.6069
3.52303	-1.12677	-49.5925
3.49521	-1.1253	-49.5792
3.46673	-1.11403	-49.5737
3.43733	-1.1011	-49.5738
3.40769	-1.09149	-49.5739
3.37828	-1.08343	-49.5732
