# Supplementary material for: The Impact of Entropy on the Spatial Organization of Synaptonemal Complexes within the Cell Nucleus
Source: PLoS One. 2012 May 4;7(5):e36282. doi: 10.1371/journal.pone.0036282 (PMC3344857; doi:10.1371/journal.pone.0036282)
Supplement: Supporting Information S1 — Reconstructed SC coordinates. (ZIP) [file pone.0036282.s001.zip › SC_positions/Stack04/Stack04_SC09.xls]

## Sheet: Stack04_SC09
// Original File: X:/4Pi_Projects_data/Laura_R/2009_03_16_SYCP3_MLH1/Stack04.ims
// Generated by Bitplane Imaris x64 6.2.1 [Feb 11 2009]
neuron_name = "Filament 9"
9.24837	4.05395	-52.432
9.22613	4.03868	-52.4064
9.20452	4.02317	-52.3813
9.18624	4.00566	-52.3564
9.17435	3.98808	-52.329
9.17054	3.96789	-52.3026
9.17341	3.94315	-52.2817
9.1819	3.92173	-52.2597
9.19343	3.90321	-52.2358
9.20452	3.88129	-52.2155
9.21519	3.85704	-52.1978
9.2266	3.83217	-52.1818
9.23879	3.80501	-52.1696
9.25682	3.78171	-52.1589
9.28021	3.76606	-52.143
9.29889	3.74492	-52.1255
9.31288	3.72017	-52.1079
9.32303	3.70268	-52.0832
9.32698	3.68435	-52.0581
9.32814	3.66169	-52.0373
9.32904	3.64331	-52.0124
9.32978	3.626	-51.9862
9.3302	3.60142	-51.9657
9.3303	3.57445	-51.9461
9.33018	3.55254	-51.9216
9.32969	3.53314	-51.8958
9.32847	3.50771	-51.878
9.32684	3.477	-51.867
9.32581	3.44803	-51.8529
9.32562	3.42319	-51.8327
9.32568	3.40098	-51.8089
9.32565	3.37775	-51.7856
9.32565	3.35227	-51.7638
9.32582	3.32896	-51.7395
9.32631	3.31065	-51.7102
9.32728	3.29192	-51.6799
9.32623	3.27016	-51.6516
9.31739	3.24882	-51.626
9.30018	3.22931	-51.6053
9.28142	3.21164	-51.5867
9.26484	3.19382	-51.5681
9.25006	3.17259	-51.5506
9.23684	3.14978	-51.5308
9.22196	3.12877	-51.5075
9.20355	3.10829	-51.4836
9.18661	3.08233	-51.4675
9.17255	3.05003	-51.4647
9.157	3.01815	-51.4662
9.13945	2.98898	-51.4661
9.12143	2.96095	-51.4659
9.10291	2.93366	-51.4657
9.08351	2.90683	-51.4655
9.06408	2.87939	-51.4653
9.04421	2.85126	-51.4651
9.02043	2.825	-51.4644
8.99182	2.80117	-51.4636
8.96111	2.77804	-51.4655
8.92981	2.75925	-51.4761
8.90385	2.74333	-51.498
8.88823	2.72419	-51.5265
8.87723	2.70724	-51.5571
8.8673	2.69492	-51.5881
8.85594	2.68345	-51.6176
8.83828	2.67143	-51.6434
8.8138	2.65927	-51.6629
8.78417	2.64916	-51.6746
8.75242	2.64102	-51.6805
8.72126	2.63392	-51.686
8.69112	2.62722	-51.6921
8.6617	2.62003	-51.6981
8.63282	2.61172	-51.7043
8.60385	2.60236	-51.7093
8.57422	2.59278	-51.7108
8.5439	2.58364	-51.7082
8.51332	2.57536	-51.7071
8.48286	2.56847	-51.7128
8.45237	2.56301	-51.7217
8.42262	2.56008	-51.7329
8.39465	2.56123	-51.7486
8.36778	2.56892	-51.7646
8.34012	2.57996	-51.7775
8.31054	2.58479	-51.7901
8.28037	2.58303	-51.803
8.25047	2.57787	-51.8148
8.2204	2.56983	-51.8249
8.19111	2.559	-51.8339
8.16451	2.54353	-51.8432
8.14102	2.52491	-51.8556
8.11859	2.50735	-51.8717
8.09509	2.49159	-51.889
8.07041	2.47589	-51.9054
8.05119	2.45883	-51.9252
8.03603	2.44376	-51.9493
8.01785	2.43287	-51.9739
8.0012	2.42553	-52
7.984	2.4227	-52.0262
7.96381	2.41935	-52.0507
7.94371	2.41355	-52.0745
7.92282	2.40768	-52.0973
7.90081	2.40115	-52.1189
7.87768	2.3938	-52.1398
7.85354	2.38561	-52.1604
7.82933	2.37642	-52.1819
7.80689	2.36538	-52.2059
7.78659	2.3519	-52.2322
7.77029	2.33591	-52.2606
7.75934	2.31764	-52.2913
7.75073	2.29356	-52.3172
7.74637	2.26215	-52.3353
7.7465	2.22887	-52.3522
7.74586	2.19508	-52.3672
7.74569	2.16101	-52.3809
7.74922	2.12749	-52.3939
7.75526	2.09274	-52.4024
7.76409	2.05786	-52.408
7.77845	2.02541	-52.4148
7.79777	1.99648	-52.4227
7.82073	1.97137	-52.4304
7.84484	1.94863	-52.439
7.86809	1.92876	-52.4512
7.8911	1.91102	-52.465
7.91271	1.89267	-52.4783
7.93271	1.87683	-52.4964
7.94934	1.85873	-52.5151
7.96002	1.83295	-52.5297
7.9701	1.80761	-52.547
7.98335	1.78348	-52.5659
7.99858	1.75655	-52.5768
8.01797	1.72952	-52.5756
8.04341	1.70829	-52.5733
8.07234	1.69201	-52.5741
8.09958	1.67321	-52.5735
8.12422	1.65272	-52.5761
8.14795	1.63291	-52.5823
8.171	1.61318	-52.5902
8.19386	1.59432	-52.6009
8.21668	1.57606	-52.6132
8.23913	1.55812	-52.6268
8.26189	1.54138	-52.641
8.28663	1.52669	-52.6533
8.31284	1.51292	-52.6635
8.3385	1.49775	-52.6738
8.36307	1.47991	-52.6849
8.38619	1.45878	-52.6975
8.41068	1.43978	-52.7112
8.4394	1.43099	-52.7263
8.46793	1.42972	-52.7457
8.49365	1.42963	-52.7684
8.518	1.42927	-52.7916
8.54168	1.42905	-52.8149
8.55961	1.42908	-52.8412
8.57155	1.42933	-52.8711
8.58804	1.42966	-52.8989
8.60729	1.4295	-52.925
8.62434	1.42939	-52.9517
8.64173	1.4305	-52.9772
8.6581	1.43465	-53.0021
8.67227	1.44027	-53.0272
8.68668	1.44338	-53.0523
8.70259	1.44421	-53.077
8.71978	1.44361	-53.1014
8.7379	1.44161	-53.1257
8.75511	1.43975	-53.1513
8.77156	1.43826	-53.1784
8.79006	1.44012	-53.2036
8.81064	1.44947	-53.2255
8.82996	1.46139	-53.2476
8.84488	1.46701	-53.2717
8.85509	1.46315	-53.297
8.86358	1.45311	-53.3223
8.87192	1.44144	-53.3484
8.87951	1.43207	-53.3772
8.88652	1.42771	-53.4087
8.89422	1.42719	-53.441
8.90529	1.42759	-53.4722
8.9204	1.42768	-53.5014
8.93783	1.42758	-53.5289
8.95671	1.42736	-53.555
8.97602	1.42729	-53.5805
8.99422	1.42746	-53.6069
9.01109	1.42763	-53.6347
9.02888	1.42778	-53.6627
9.05119	1.42752	-53.6883
9.07875	1.42546	-53.7101
9.10539	1.42613	-53.7324
9.1248	1.4351	-53.7587
9.13846	1.44728	-53.7876
9.14975	1.4577	-53.8174
9.15982	1.46827	-53.8476
9.1688	1.47975	-53.8786
9.17635	1.49268	-53.9098
9.18314	1.50852	-53.9399
9.1892	1.52635	-53.968
9.19532	1.54846	-53.9899
9.20409	1.57259	-54.0065
9.21506	1.59083	-54.027
9.22597	1.6052	-54.0523
9.23562	1.62009	-54.0798
9.2428	1.63985	-54.1048
9.24619	1.66835	-54.1228
9.24809	1.70094	-54.1381
9.2487	1.72956	-54.1576
9.24538	1.751	-54.1852
9.24031	1.77363	-54.2127
9.23428	1.80122	-54.234
9.22684	1.82842	-54.2534
9.2182	1.85429	-54.2727
9.20665	1.87948	-54.2915
9.19123	1.90224	-54.311
9.17368	1.92342	-54.3296
9.15793	1.94886	-54.3423
9.14409	1.97795	-54.3502
9.12882	2.0053	-54.3584
9.11224	2.03021	-54.3669
9.09672	2.05412	-54.3757
9.08381	2.07809	-54.3851
9.074	2.10315	-54.3951
9.06446	2.12945	-54.4057
9.05171	2.15702	-54.4164
9.03842	2.18881	-54.4242
9.02065	2.22063	-54.4277
8.99443	2.24738	-54.428
8.97095	2.27517	-54.423
8.95289	2.30278	-54.4107
8.9352	2.3261	-54.3951
8.91763	2.34855	-54.382
8.90076	2.37271	-54.3726
8.88459	2.39866	-54.3658
8.86674	2.42445	-54.3606
8.84559	2.44828	-54.3577
8.8217	2.46996	-54.3584
8.79659	2.49045	-54.361
8.7706	2.51028	-54.362
8.74362	2.52757	-54.3653
8.71584	2.54253	-54.3717
8.68669	2.55551	-54.3766
8.66202	2.57052	-54.386
8.64457	2.59404	-54.3976
8.62426	2.61678	-54.4107
8.59919	2.63535	-54.4246
8.57614	2.65808	-54.4234
8.55458	2.68061	-54.4104
8.53047	2.69844	-54.4026
8.50476	2.71469	-54.3994
8.481	2.73247	-54.3928
8.45942	2.75273	-54.3845
8.43724	2.77289	-54.378
8.41231	2.79043	-54.3737
8.38899	2.80933	-54.3709
8.37245	2.83431	-54.3685
8.36041	2.86247	-54.3643
8.34829	2.89007	-54.3592
8.33364	2.91672	-54.3566
8.31787	2.94322	-54.3552
8.30252	2.97028	-54.3535
8.28595	2.99709	-54.3516
8.26653	3.02235	-54.3491
8.24409	3.0452	-54.347
8.21875	3.0649	-54.3464
8.1909	3.08067	-54.3458
8.16137	3.09239	-54.3441
8.13125	3.10204	-54.3417
8.10133	3.11122	-54.339
8.07205	3.12117	-54.3361
8.04379	3.13321	-54.3328
8.01588	3.14559	-54.3281
7.98785	3.15711	-54.3215
7.95993	3.16854	-54.3129
7.93274	3.18117	-54.3028
7.90685	3.19598	-54.2914
7.88075	3.21139	-54.281
7.85319	3.22592	-54.2733
7.82615	3.24064	-54.265
7.80115	3.25629	-54.2532
7.77853	3.27289	-54.2382
7.75749	3.29032	-54.2217
7.73725	3.30779	-54.2041
7.71888	3.32598	-54.1851
7.70089	3.34576	-54.167
7.68438	3.36661	-54.1491
7.67256	3.38835	-54.1289
7.66075	3.40932	-54.1082
7.64611	3.42816	-54.0878
7.63288	3.447	-54.0669
7.62102	3.46713	-54.0466
7.60855	3.48813	-54.0277
7.59897	3.51299	-54.0124
7.59007	3.53917	-53.9989
7.57457	3.5591	-53.9809
7.55577	3.57595	-53.9603
7.21303	4.38854	-53.2733
7.2145	4.35343	-53.2798
7.21397	4.3198	-53.2921
7.21698	4.28863	-53.3077
7.22936	4.26074	-53.3238
7.24486	4.23504	-53.3403
7.25698	4.20992	-53.3568
7.26545	4.18495	-53.3728
7.27045	4.15999	-53.3885
7.27182	4.13483	-53.404
7.26926	4.10924	-53.4192
7.26519	4.08251	-53.4337
7.26251	4.05436	-53.4478
7.25856	4.02451	-53.4609
7.25194	3.99691	-53.4783
7.24703	3.97381	-53.5035
7.24778	3.94904	-53.5285
7.25695	3.92397	-53.5506
7.27294	3.90282	-53.5726
7.28909	3.88372	-53.595
7.30199	3.86309	-53.6174
7.31323	3.84328	-53.6401
7.3243	3.82835	-53.6654
7.33437	3.81165	-53.6898
7.34331	3.79156	-53.7123
7.35316	3.77182	-53.7344
7.36532	3.7538	-53.7566
7.38036	3.7372	-53.779
7.39976	3.72194	-53.7993
7.42236	3.70821	-53.8167
7.44437	3.69154	-53.8321
7.46519	3.67375	-53.8489
7.48521	3.65793	-53.8679
7.50417	3.64335	-53.8879
7.52064	3.6273	-53.9077
7.53397	3.60765	-53.926
7.54648	3.5899	-53.946
7.56084	3.57659	-53.9686
7.57901	3.56462	-53.9902
