# Supplementary material for: The Impact of Entropy on the Spatial Organization of Synaptonemal Complexes within the Cell Nucleus
Source: PLoS One. 2012 May 4;7(5):e36282. doi: 10.1371/journal.pone.0036282 (PMC3344857; doi:10.1371/journal.pone.0036282)
Supplement: Supporting Information S1 — Reconstructed SC coordinates. (ZIP) [file pone.0036282.s001.zip › SC_positions/Stack04/Stack04_SC17.xls]

## Sheet: Stack04_SC17
// Original File: X:/4Pi_Projects_data/Laura_R/2009_03_16_SYCP3_MLH1/Stack04.ims
// Generated by Bitplane Imaris x64 6.2.1 [Feb 11 2009]
"Filament 17"
10.8023	-1.13102	-52.2712
10.7017	-1.12344	-52.2809
10.6088	-1.09417	-52.2901
10.5266	-1.04802	-52.2983
10.4529	-0.998617	-52.305
10.3835	-0.952958	-52.3115
10.321	-0.906068	-52.3178
10.2736	-0.847979	-52.3211
10.2442	-0.777445	-52.3215
10.2283	-0.699851	-52.3213
10.2251	-0.617968	-52.3214
10.2349	-0.532045	-52.3235
10.244	-0.444032	-52.3197
10.2376	-0.357567	-52.2971
10.2226	-0.273887	-52.2629
10.2182	-0.193421	-52.2268
10.2293	-0.117148	-52.1904
10.2376	-0.0449939	-52.156
10.2313	0.0206228	-52.1204
10.2195	0.0743898	-52.078
10.2067	0.116854	-52.0291
10.192	0.156694	-51.9785
10.1756	0.197285	-51.9256
10.158	0.234713	-51.8647
10.1362	0.274487	-51.7999
10.1031	0.317084	-51.7371
10.0583	0.340646	-51.671
10.0068	0.342579	-51.6014
9.95746	0.342877	-51.5296
9.92269	0.346434	-51.4488
9.90556	0.349552	-51.3575
9.90206	0.346598	-51.2597
9.91257	0.32805	-51.1618
9.94424	0.292042	-51.0759
9.99693	0.250055	-51.0068
10.0582	0.217708	-50.9445
10.1212	0.200567	-50.883
10.1885	0.198076	-50.827
10.2638	0.204233	-50.7863
10.3457	0.204592	-50.7668
10.4264	0.187588	-50.7612
10.5014	0.166075	-50.7579
10.5688	0.166483	-50.7667
10.6282	0.182499	-50.795
10.6875	0.195232	-50.8228
10.7498	0.204581	-50.8429
10.813	0.213653	-50.8617
10.8771	0.223102	-50.8796
10.9414	0.233832	-50.8959
11.0053	0.24698	-50.9106
11.0687	0.263071	-50.924
11.1309	0.28428	-50.9344
11.1865	0.317779	-50.9377
11.2302	0.366627	-50.9339
11.2664	0.423135	-50.9268
