# Supplementary material for: The Impact of Entropy on the Spatial Organization of Synaptonemal Complexes within the Cell Nucleus
Source: PLoS One. 2012 May 4;7(5):e36282. doi: 10.1371/journal.pone.0036282 (PMC3344857; doi:10.1371/journal.pone.0036282)
Supplement: Supporting Information S1 — Reconstructed SC coordinates. (ZIP) [file pone.0036282.s001.zip › SC_positions/Stack06/Stack06_SC14.xls]

## Sheet: Stack06_SC14
// Original File: X:/4Pi_Projects_data/Laura_R/2009_03_16_SYCP3_MLH1/Stack06.ims
// Generated by Bitplane Imaris x64 6.2.1 [Feb 11 2009]
neuron_name = "Filament 14"
2.91253	1.10936	-51.1534
2.95953	1.10847	-51.1514
3.00363	1.09993	-51.1514
3.04537	1.09292	-51.1513
3.0842	1.09081	-51.1441
3.11819	1.09503	-51.1298
3.14662	1.10559	-51.1117
3.17102	1.11869	-51.0922
3.19393	1.13376	-51.0751
3.21727	1.15056	-51.0623
3.24155	1.168	-51.0529
3.26414	1.18782	-51.0465
3.28323	1.21165	-51.0438
3.30268	1.23549	-51.0425
3.32335	1.25811	-51.0405
3.34203	1.28252	-51.0386
3.36063	1.30706	-51.0363
3.38239	1.32872	-51.0323
3.40682	1.34792	-51.0276
3.43332	1.36468	-51.023
3.46221	1.37807	-51.0184
3.49312	1.38905	-51.0137
3.52576	1.39854	-51.0081
3.56057	1.4068	-51.0006
3.59809	1.4135	-50.9915
3.63615	1.42119	-50.9785
3.66485	1.4397	-50.9613
3.67751	1.47208	-50.9461
3.68152	1.50869	-50.9358
3.68414	1.54326	-50.925
3.68548	1.57633	-50.9105
3.68772	1.60562	-50.8911
3.69357	1.62767	-50.865
3.7005	1.64665	-50.837
3.70718	1.66484	-50.8104
3.71497	1.67889	-50.7834
3.72448	1.69091	-50.7569
3.73435	1.7042	-50.7318
3.74327	1.71862	-50.707
3.75284	1.7344	-50.6825
3.76224	1.75359	-50.6598
3.76672	1.77672	-50.6383
3.76458	1.80118	-50.616
3.75997	1.82656	-50.5943
3.75686	1.85345	-50.5745
3.75519	1.87987	-50.5546
3.75461	1.90336	-50.5326
3.75562	1.9229	-50.5077
3.75734	1.94104	-50.482
3.7587	1.96078	-50.4579
3.7592	1.98272	-50.4361
3.7587	2.00673	-50.4165
3.75701	2.03235	-50.3993
3.75576	2.05902	-50.3843
3.75951	2.08571	-50.3706
3.76969	2.11134	-50.3571
3.78269	2.13626	-50.3435
3.79586	2.16075	-50.329
3.80815	2.1839	-50.312
3.8179	2.20447	-50.2909
3.82526	2.22236	-50.2664
3.83203	2.24018	-50.2419
3.83787	2.26059	-50.2195
3.84175	2.28326	-50.199
3.84433	2.30662	-50.179
3.84605	2.32974	-50.1584
3.84663	2.35107	-50.1359
3.84621	2.37009	-50.111
3.84366	2.39063	-50.0875
3.83777	2.41388	-50.0669
3.83073	2.43484	-50.0445
3.82433	2.45024	-50.0172
3.82093	2.46655	-49.9908
3.82272	2.49166	-49.9721
3.82867	2.51885	-49.9553
3.83864	2.54148	-49.9349
3.85129	2.56386	-49.9156
3.8657	2.58711	-49.8991
3.88384	2.60878	-49.8839
3.90592	2.6297	-49.8721
3.92654	2.6554	-49.8656
3.94667	2.68204	-49.859
3.97278	2.70081	-49.8467
3.99569	2.7185	-49.828
4.01005	2.73548	-49.8023
4.0248	2.74446	-49.7726
4.04144	2.74971	-49.7431
4.05485	2.75787	-49.7134
4.07189	2.76583	-49.6886
4.09556	2.77028	-49.6687
4.1137	2.77537	-49.6432
4.13024	2.77788	-49.6152
4.14618	2.77909	-49.5873
4.16058	2.78185	-49.5614
4.18324	2.78289	-49.5434
4.20438	2.78916	-49.5242
4.21972	2.80377	-49.5029
4.23689	2.82176	-49.4859
4.25271	2.8417	-49.4694
4.26656	2.86394	-49.4524
4.2783	2.88505	-49.4325
4.28656	2.90372	-49.4072
4.29714	2.92555	-49.384
4.31305	2.95078	-49.365
4.33449	2.97315	-49.347
4.36238	2.98956	-49.3303
4.39454	3.00126	-49.3165
4.42905	3.00876	-49.3062
4.46441	3.0124	-49.2962
4.49928	3.01389	-49.2832
4.53438	3.01389	-49.2688
4.5694	3.01311	-49.2531
4.59903	3.01112	-49.2307
4.61773	3.00479	-49.1993
4.62775	2.99305	-49.1632
4.63501	2.97789	-49.1255
4.64362	2.95488	-49.0942
4.65654	2.92188	-49.0759
4.67352	2.88851	-49.0614
4.69152	2.85829	-49.0457
4.71211	2.82983	-49.0348
4.73648	2.80334	-49.0326
4.76062	2.7768	-49.0361
4.78434	2.7516	-49.0399
4.80872	2.72905	-49.0434
4.83256	2.70765	-49.0468
4.85541	2.68647	-49.0486
4.87702	2.6649	-49.0487
4.89703	2.64223	-49.0473
4.9161	2.61825	-49.0447
4.93606	2.59355	-49.0419
4.95837	2.56872	-49.0395
4.98025	2.54231	-49.0362
4.99576	2.51189	-49.0322
5.00404	2.479	-49.0297
5.00831	2.44676	-49.028
5.01064	2.41583	-49.0252
5.01202	2.38546	-49.0207
5.01287	2.35473	-49.0153
5.01335	2.32314	-49.0106
5.01339	2.29062	-49.0075
5.01291	2.25716	-49.006
5.01333	2.22234	-49.0052
5.01654	2.1859	-49.0046
5.01362	2.15081	-49.0045
4.99777	2.11923	-49.0058
4.98236	2.08769	-49.009
4.97486	2.05497	-49.0146
4.96856	2.023	-49.0226
4.96029	1.9932	-49.035
4.94541	1.96736	-49.0503
4.92922	1.94464	-49.0689
4.91745	1.92408	-49.0911
4.89988	1.9044	-49.1086
4.88144	1.88154	-49.1228
4.87013	1.85507	-49.1368
4.86366	1.82622	-49.1475
4.8597	1.79651	-49.1576
4.8562	1.76815	-49.1706
4.85465	1.74123	-49.1861
4.85487	1.71525	-49.2024
4.85559	1.68977	-49.2179
4.8566	1.66405	-49.2316
4.85758	1.63715	-49.2423
4.85835	1.60825	-49.2501
4.85934	1.57679	-49.2554
4.86105	1.54211	-49.2571
4.8643	1.50349	-49.2564
4.8677	1.46351	-49.2634
4.86734	1.43272	-49.287
4.86208	1.41446	-49.3201
4.85398	1.39883	-49.3498
4.84587	1.38249	-49.376
4.83859	1.36398	-49.4004
4.82803	1.34109	-49.42
4.80893	1.31925	-49.434
4.78481	1.29919	-49.4422
4.76502	1.27485	-49.4452
4.75222	1.24552	-49.4433
4.74388	1.21459	-49.4389
4.73697	1.18401	-49.4337
4.72873	1.15452	-49.4274
4.71952	1.12583	-49.4205
4.71047	1.09745	-49.4139
4.70114	1.06939	-49.4078
4.69414	1.04127	-49.4025
4.69263	1.01262	-49.3973
4.69276	0.983711	-49.3918
4.68986	0.954773	-49.3861
4.6843	0.92547	-49.3808
4.67773	0.895535	-49.3763
4.67105	0.865034	-49.3724
4.66512	0.834205	-49.3697
4.66107	0.803321	-49.368
4.65968	0.772737	-49.3664
4.66078	0.742899	-49.3631
4.66319	0.714385	-49.3557
4.66528	0.687148	-49.3443
4.66635	0.660248	-49.3315
4.66725	0.632791	-49.3195
4.6689	0.60444	-49.3091
4.66937	0.575379	-49.3002
4.66753	0.545604	-49.2935
4.66515	0.515177	-49.2891
4.66422	0.48481	-49.2844
4.66626	0.454936	-49.2778
4.66941	0.425501	-49.2698
4.67222	0.396538	-49.2606
4.67616	0.367977	-49.2508
4.68096	0.339619	-49.2407
4.68474	0.311491	-49.2296
4.6848	0.283585	-49.2179
4.68013	0.255517	-49.2076
4.67259	0.226951	-49.2006
4.66389	0.197941	-49.1973
4.65503	0.168622	-49.196
4.64662	0.139047	-49.195
4.63842	0.109348	-49.194
4.63027	0.0796099	-49.1932
4.62226	0.0498584	-49.1911
4.61482	0.019934	-49.1868
4.60988	-0.0106428	-49.1829
4.60667	-0.0424518	-49.179
4.60679	-0.073663	-49.1788
4.61431	-0.102152	-49.189
4.62546	-0.128924	-49.2034
4.63727	-0.154888	-49.217
4.64885	-0.181397	-49.2292
4.65869	-0.209727	-49.2378
4.66778	-0.23927	-49.2436
4.67632	-0.26928	-49.2486
4.68341	-0.299519	-49.2543
4.68859	-0.330183	-49.2602
4.69198	-0.361417	-49.2646
4.69441	-0.393012	-49.2672
4.69531	-0.424582	-49.2688
4.6936	-0.455945	-49.2698
4.69111	-0.487113	-49.2696
4.68835	-0.51797	-49.2675
4.684	-0.548164	-49.2627
4.67921	-0.577729	-49.2556
4.67598	-0.607145	-49.2476
4.67401	-0.636433	-49.2391
4.67234	-0.665404	-49.2299
4.67184	-0.693945	-49.2196
4.67283	-0.721948	-49.2078
4.67483	-0.749865	-49.195
4.67824	-0.778323	-49.1817
4.68194	-0.808223	-49.169
4.68427	-0.840471	-49.1623
4.68738	-0.872972	-49.1666
4.6937	-0.903487	-49.1782
4.70098	-0.933228	-49.1879
4.70779	-0.962862	-49.193
4.71495	-0.991936	-49.1959
4.72206	-1.02065	-49.1992
