# Supplementary material for: The Impact of Entropy on the Spatial Organization of Synaptonemal Complexes within the Cell Nucleus
Source: PLoS One. 2012 May 4;7(5):e36282. doi: 10.1371/journal.pone.0036282 (PMC3344857; doi:10.1371/journal.pone.0036282)
Supplement: Supporting Information S1 — Reconstructed SC coordinates. (ZIP) [file pone.0036282.s001.zip › SC_positions/Stack06/Stack06_SC16.xls]

## Sheet: Stack06_SC16
// Original File: X:/4Pi_Projects_data/Laura_R/2009_03_16_SYCP3_MLH1/Stack06.ims
// Generated by Bitplane Imaris x64 6.2.1 [Feb 11 2009]
neuron_name = "Filament 16"
10.1587	2.11993	-47.1854
10.1759	2.11014	-47.2101
10.1945	2.09899	-47.2328
10.2156	2.08654	-47.2527
10.2381	2.0727	-47.2701
10.2592	2.05636	-47.2865
10.278	2.03728	-47.302
10.2951	2.01617	-47.3163
10.3115	1.99404	-47.33
10.3272	1.97064	-47.3431
10.3413	1.94506	-47.3551
10.3529	1.91726	-47.3657
10.3618	1.88751	-47.3736
10.37	1.8573	-47.3806
10.3761	1.82771	-47.3897
10.3777	1.79805	-47.3973
10.3753	1.76839	-47.4004
10.3715	1.73943	-47.3999
10.3662	1.7115	-47.3971
10.3562	1.6849	-47.3932
10.3439	1.65802	-47.3882
10.3358	1.62865	-47.3816
10.3331	1.59735	-47.3753
10.3353	1.56584	-47.3715
10.3413	1.5353	-47.369
10.3489	1.50602	-47.3667
10.3568	1.47743	-47.3648
10.3642	1.44888	-47.3633
10.3712	1.42008	-47.3623
10.3784	1.39117	-47.3614
10.3867	1.36237	-47.3608
10.396	1.33356	-47.3615
10.4046	1.30434	-47.3636
10.4116	1.27448	-47.3662
10.4163	1.24399	-47.3685
10.4193	1.21288	-47.3707
10.4212	1.1809	-47.374
10.4229	1.14742	-47.3791
10.4249	1.11174	-47.3869
10.426	1.07499	-47.399
10.4199	1.03953	-47.4123
10.4032	1.00569	-47.4181
10.3792	0.974937	-47.4142
10.3527	0.948999	-47.4067
10.3273	0.925352	-47.4002
10.3031	0.902799	-47.3988
10.2786	0.881899	-47.4025
10.2553	0.862903	-47.412
10.2337	0.846605	-47.428
10.2124	0.832836	-47.4466
10.1911	0.820871	-47.4653
10.1712	0.808299	-47.4844
10.1518	0.793237	-47.5011
10.1303	0.776059	-47.5123
10.1084	0.757129	-47.5204
10.0878	0.737249	-47.5289
10.0698	0.716933	-47.54
10.0557	0.694505	-47.5524
10.0436	0.670974	-47.5655
10.0314	0.648794	-47.5811
10.0199	0.625894	-47.5969
10.0087	0.601484	-47.6112
9.99616	0.577546	-47.6252
9.9812	0.554995	-47.6396
9.96487	0.532596	-47.653
9.94891	0.508458	-47.664
9.93395	0.482511	-47.6727
9.91974	0.455434	-47.6793
9.90486	0.428728	-47.6859
9.88786	0.403891	-47.6939
9.86861	0.381043	-47.7029
9.84797	0.359349	-47.7119
9.82715	0.33766	-47.7209
9.80865	0.315085	-47.7318
9.79434	0.291262	-47.7466
9.78224	0.26628	-47.7629
9.77005	0.246753	-47.7836
9.75869	0.232678	-47.8083
9.75032	0.210886	-47.8262
9.74281	0.184046	-47.839
9.73277	0.16118	-47.8548
9.71986	0.14002	-47.8706
9.70393	0.118978	-47.8843
9.68529	0.098369	-47.897
9.66441	0.078124	-47.9085
9.64217	0.0578085	-47.9181
9.62029	0.0366845	-47.9253
9.59976	0.0145861	-47.93
9.58088	-0.00848604	-47.9325
9.56388	-0.0328712	-47.9335
9.54865	-0.0587502	-47.934
9.53422	-0.0855263	-47.9355
9.51967	-0.11246	-47.939
9.50357	-0.138507	-47.9433
9.485	-0.163012	-47.9472
9.46654	-0.18765	-47.9488
9.449	-0.212921	-47.9478
9.43088	-0.237787	-47.9465
9.41344	-0.262989	-47.945
9.399	-0.289663	-47.9434
9.38859	-0.318122	-47.9427
9.37913	-0.34722	-47.942
9.37021	-0.376482	-47.9408
9.3648	-0.406563	-47.9391
9.36138	-0.436875	-47.9362
9.36023	-0.467246	-47.9318
9.36366	-0.498285	-47.9262
9.3647	-0.529497	-47.9243
9.3531	-0.557875	-47.9239
9.33428	-0.583678	-47.9176
9.31905	-0.611478	-47.9122
9.30734	-0.641182	-47.9103
9.29658	-0.670852	-47.9078
9.28608	-0.700602	-47.9048
9.27561	-0.730562	-47.9021
9.26328	-0.759728	-47.9002
9.24742	-0.787041	-47.899
9.22945	-0.812667	-47.898
9.20984	-0.836541	-47.8968
9.18969	-0.859959	-47.8956
9.17057	-0.884589	-47.8946
9.15172	-0.910334	-47.8942
9.13089	-0.935309	-47.8957
9.10475	-0.955536	-47.9014
9.08261	-0.976829	-47.9118
9.0741	-0.998877	-47.9314
9.06912	-1.01316	-47.961
9.06395	-1.03278	-47.9852
9.06302	-1.06299	-47.9998
9.06354	-1.09355	-48.0134
9.05948	-1.12197	-48.0264
9.04575	-1.14645	-48.0378
9.02558	-1.16766	-48.0493
9.00496	-1.18973	-48.0581
8.98222	-1.20983	-48.0643
8.95741	-1.22748	-48.0725
8.9351	-1.24719	-48.0842
8.91598	-1.2664	-48.1017
8.89973	-1.28504	-48.1232
8.88591	-1.30454	-48.1454
8.87294	-1.32296	-48.1688
8.85988	-1.3405	-48.1927
8.84659	-1.35806	-48.2165
8.83245	-1.37643	-48.2393
8.81518	-1.39458	-48.2594
8.79293	-1.40734	-48.2777
8.76553	-1.41425	-48.2926
8.73482	-1.41916	-48.3028
8.70344	-1.4213	-48.3111
8.67197	-1.42083	-48.3182
8.64015	-1.41897	-48.3227
8.60809	-1.41657	-48.3253
8.57601	-1.41723	-48.328
8.54368	-1.42146	-48.3315
8.51072	-1.42648	-48.3346
8.4781	-1.4339	-48.3373
8.44667	-1.44537	-48.3375
8.41862	-1.4619	-48.3339
8.39633	-1.48564	-48.3294
8.37506	-1.51036	-48.3231
8.35114	-1.53149	-48.3156
8.32801	-1.55334	-48.314
8.30646	-1.57621	-48.3194
8.2843	-1.59752	-48.3268
8.26253	-1.61796	-48.3356
8.24287	-1.63882	-48.3473
8.22409	-1.65969	-48.3605
8.20531	-1.68062	-48.3734
8.18715	-1.70243	-48.3858
8.16843	-1.72411	-48.3976
8.14865	-1.74572	-48.4087
8.12652	-1.76492	-48.4193
8.1008	-1.77889	-48.43
8.07706	-1.79432	-48.4415
8.05731	-1.81497	-48.4533
8.03537	-1.83508	-48.4641
8.00889	-1.85188	-48.4732
7.9811	-1.8685	-48.4778
7.95261	-1.88406	-48.4755
7.92215	-1.89414	-48.467
7.89156	-1.90084	-48.4547
7.86184	-1.9075	-48.4422
7.83268	-1.91542	-48.4313
7.80461	-1.92595	-48.4218
7.77708	-1.93798	-48.4148
7.74938	-1.95028	-48.411
7.72179	-1.96295	-48.4101
7.69413	-1.97538	-48.4115
7.66618	-1.98728	-48.4144
7.63807	-1.99895	-48.4181
7.60975	-2.01061	-48.4216
7.58162	-2.02368	-48.4239
7.55312	-2.03607	-48.4272
7.52368	-2.04595	-48.4319
7.49449	-2.05705	-48.4348
7.46677	-2.07124	-48.435
7.4409	-2.08787	-48.4332
7.41603	-2.10565	-48.4309
7.39121	-2.12319	-48.4298
7.36459	-2.13795	-48.4287
7.33695	-2.15078	-48.4304
7.31093	-2.1656	-48.438
7.28456	-2.18051	-48.4453
7.25632	-2.19258	-48.4482
7.22684	-2.20059	-48.4476
7.19651	-2.2047	-48.4456
7.16592	-2.20709	-48.4441
