# Supplementary material for: The Impact of Entropy on the Spatial Organization of Synaptonemal Complexes within the Cell Nucleus
Source: PLoS One. 2012 May 4;7(5):e36282. doi: 10.1371/journal.pone.0036282 (PMC3344857; doi:10.1371/journal.pone.0036282)
Supplement: Supporting Information S1 — Reconstructed SC coordinates. (ZIP) [file pone.0036282.s001.zip › SC_positions/Stack06/Stack06_SC13.xls]

## Sheet: Stack06_SC13
// Original File: X:/4Pi_Projects_data/Laura_R/2009_03_16_SYCP3_MLH1/Stack06.ims
// Generated by Bitplane Imaris x64 6.2.1 [Feb 11 2009]
neuron_name = "Filament 13"
10.4127	2.43673	-53.924
10.4267	2.40523	-53.9077
10.4361	2.37454	-53.8934
10.4381	2.3453	-53.8802
10.4336	2.31787	-53.8659
10.4253	2.29334	-53.8486
10.4154	2.27232	-53.8273
10.4049	2.25304	-53.8039
10.3936	2.2336	-53.7805
10.384	2.21205	-53.7584
10.3785	2.18738	-53.7375
10.3734	2.1607	-53.7186
10.3656	2.13322	-53.7013
10.3545	2.10675	-53.6837
10.3394	2.08007	-53.6704
10.3237	2.05088	-53.6656
10.3099	2.02041	-53.6652
10.2973	1.98992	-53.6655
10.2851	1.95904	-53.6656
10.2736	1.92707	-53.6657
10.2629	1.89347	-53.6661
10.254	1.85792	-53.6675
10.2493	1.82096	-53.6722
10.2497	1.78516	-53.6843
10.2531	1.75429	-53.7054
10.2581	1.7299	-53.7328
10.2653	1.71147	-53.7625
10.2747	1.69838	-53.7933
10.2858	1.68895	-53.8247
10.2972	1.68115	-53.8563
10.3076	1.67304	-53.8884
10.3147	1.66322	-53.9205
10.3176	1.65203	-53.9524
10.3161	1.6391	-53.9829
10.3105	1.6248	-54.0115
10.3038	1.60937	-54.0383
10.299	1.588	-54.0589
10.2967	1.55995	-54.0719
10.2969	1.53011	-54.0814
10.2991	1.50053	-54.089
10.3016	1.47106	-54.0948
10.304	1.44161	-54.0999
10.3084	1.41206	-54.1044
10.3132	1.38339	-54.1121
10.3165	1.35681	-54.1266
10.3212	1.33052	-54.1425
10.3259	1.30228	-54.1546
10.3287	1.2724	-54.1631
10.3307	1.24201	-54.169
10.3325	1.21159	-54.1728
10.3342	1.18136	-54.1749
10.3372	1.15172	-54.176
10.3432	1.12288	-54.1764
10.3509	1.09457	-54.1769
10.3592	1.06644	-54.1784
10.3684	1.03842	-54.1805
10.3785	1.01045	-54.1831
10.3896	0.982341	-54.1857
10.4012	0.95375	-54.1881
10.4125	0.924284	-54.187
10.4224	0.893743	-54.1852
10.4303	0.862207	-54.1888
10.4337	0.829854	-54.1909
10.4317	0.798444	-54.1834
10.4258	0.769623	-54.1677
10.4161	0.741559	-54.1496
10.4087	0.711132	-54.1377
10.4101	0.678147	-54.1393
10.4193	0.646699	-54.1506
10.4313	0.617384	-54.1626
10.4404	0.587042	-54.1717
10.4491	0.557128	-54.181
10.4594	0.529142	-54.1925
10.4675	0.501294	-54.2043
10.4718	0.472338	-54.2147
10.4741	0.442405	-54.223
10.4763	0.412251	-54.2298
10.4788	0.382422	-54.2363
10.4799	0.352893	-54.2425
10.4779	0.323367	-54.2482
10.4745	0.293552	-54.2537
10.4729	0.26322	-54.2592
10.4749	0.232429	-54.2644
10.4802	0.201451	-54.2688
10.4863	0.170417	-54.2701
10.4909	0.13914	-54.2665
10.4964	0.108197	-54.261
10.5076	0.0795357	-54.2548
10.5238	0.0537951	-54.2462
10.5395	0.0281133	-54.2376
10.5506	-8.55671e-05	-54.231
10.56	-0.0293062	-54.2265
10.5714	-0.0576466	-54.2246
10.5851	-0.0846237	-54.2233
10.6005	-0.110584	-54.2208
10.6156	-0.137377	-54.2178
10.628	-0.166403	-54.215
10.6361	-0.197867	-54.2118
10.6411	-0.230963	-54.2091
10.6458	-0.264441	-54.2085
10.65	-0.297445	-54.2096
10.6527	-0.329297	-54.2126
10.6534	-0.359594	-54.2167
10.653	-0.388383	-54.2209
10.653	-0.416305	-54.2251
10.6547	-0.444373	-54.2291
10.6588	-0.473385	-54.2325
10.6645	-0.503633	-54.2346
10.6694	-0.534873	-54.2344
10.6715	-0.566337	-54.2332
10.6718	-0.596833	-54.2366
10.6719	-0.625717	-54.2466
10.6722	-0.653823	-54.2598
10.6725	-0.682971	-54.2724
10.6727	-0.714495	-54.2817
10.6727	-0.748088	-54.2873
10.6727	-0.782545	-54.2878
10.673	-0.81692	-54.2826
10.6727	-0.8498	-54.2726
10.6699	-0.879579	-54.2571
10.6607	-0.90552	-54.2393
10.6467	-0.930573	-54.2259
10.6393	-0.959134	-54.2172
10.6392	-0.989704	-54.2092
10.6391	-1.01939	-54.2001
10.6394	-1.04795	-54.1892
10.6405	-1.07507	-54.1754
10.6406	-1.10115	-54.1586
10.6379	-1.12753	-54.1409
10.6313	-1.1549	-54.1231
10.6218	-1.18294	-54.1061
10.6088	-1.20863	-54.0883
10.5936	-1.23224	-54.0695
10.5785	-1.258	-54.0546
10.5629	-1.28423	-54.0429
10.548	-1.31002	-54.0336
10.5352	-1.3372	-54.0283
10.5239	-1.36538	-54.0245
10.5135	-1.39439	-54.0219
10.5032	-1.42418	-54.0217
10.4928	-1.45469	-54.022
10.4824	-1.48556	-54.0217
10.4709	-1.51619	-54.0212
10.4576	-1.5461	-54.0201
10.4417	-1.57498	-54.0188
10.4222	-1.60214	-54.0194
10.3976	-1.62467	-54.0238
10.3691	-1.64232	-54.0306
10.3409	-1.65986	-54.0374
10.3147	-1.67922	-54.0435
10.2903	-1.69999	-54.0484
10.2678	-1.72199	-54.0484
10.2479	-1.74519	-54.0424
10.2319	-1.77083	-54.0343
10.2181	-1.79789	-54.0261
10.2025	-1.82303	-54.0172
10.1825	-1.84403	-54.0071
10.1603	-1.86358	-53.9987
10.1386	-1.88481	-53.9937
10.1159	-1.90496	-53.9893
10.0899	-1.92031	-53.9836
10.0624	-1.93329	-53.978
10.0357	-1.94607	-53.9704
10.0096	-1.9559	-53.9587
9.98349	-1.96526	-53.947
9.9577	-1.97792	-53.9386
9.93189	-1.992	-53.9318
9.90578	-2.00562	-53.9249
9.87999	-2.01992	-53.9179
9.85526	-2.03624	-53.9105
9.83059	-2.05253	-53.902
9.805	-2.06765	-53.8929
9.77879	-2.08337	-53.8851
9.75333	-2.1015	-53.8777
9.72748	-2.12014	-53.8702
9.70018	-2.13783	-53.8679
9.67576	-2.15847	-53.8737
9.65556	-2.17879	-53.8881
9.63675	-2.19486	-53.909
9.61806	-2.21207	-53.9296
9.60019	-2.23213	-53.9486
9.58442	-2.2546	-53.9664
9.56886	-2.27957	-53.9802
9.54914	-2.30305	-53.9874
9.52444	-2.32285	-53.9867
9.49745	-2.34008	-53.9829
9.47012	-2.35596	-53.98
9.44294	-2.37123	-53.9778
9.41593	-2.38603	-53.9761
9.39134	-2.40331	-53.9734
9.36911	-2.42267	-53.9718
9.34469	-2.43809	-53.9751
9.31824	-2.45043	-53.9799
9.29221	-2.46347	-53.9841
9.26647	-2.47616	-53.9919
9.242	-2.49115	-54.001
9.21901	-2.51075	-54.0068
9.19489	-2.52926	-54.0135
9.16886	-2.54525	-54.0217
9.14167	-2.56101	-54.0294
9.11313	-2.57652	-54.038
9.08307	-2.593	-54.0483
9.05085	-2.61103	-54.0595
9.01645	-2.62639	-54.0744
8.98688	-2.6336	-54.1003
8.97042	-2.63463	-54.1373
8.96407	-2.6359	-54.1771
8.96132	-2.64064	-54.2148
8.96034	-2.65299	-54.2486
8.9605	-2.67263	-54.2781
8.96066	-2.68998	-54.3081
8.96028	-2.70442	-54.339
8.95985	-2.72241	-54.3671
8.95959	-2.74487	-54.3916
8.95949	-2.77045	-54.4128
8.95961	-2.79764	-54.432
8.95979	-2.82505	-54.4508
8.96213	-2.85048	-54.471
8.97027	-2.87156	-54.4936
8.98364	-2.8889	-54.5171
8.99878	-2.90438	-54.5403
9.01247	-2.91934	-54.5641
9.02297	-2.93488	-54.5888
