# Supplementary material for: The Impact of Entropy on the Spatial Organization of Synaptonemal Complexes within the Cell Nucleus
Source: PLoS One. 2012 May 4;7(5):e36282. doi: 10.1371/journal.pone.0036282 (PMC3344857; doi:10.1371/journal.pone.0036282)
Supplement: Supporting Information S1 — Reconstructed SC coordinates. (ZIP) [file pone.0036282.s001.zip › SC_positions/Stack06/Stack06_SC03.xls]

## Sheet: Stack06_SC03
// Original File: X:/4Pi_Projects_data/Laura_R/2009_03_16_SYCP3_MLH1/Stack06.ims
// Generated by Bitplane Imaris x64 6.2.1 [Feb 11 2009]
neuron_name = "Filament 3"
7.46342	-3.96717	-53.1955
7.4757	-3.94254	-53.1742
7.48873	-3.91803	-53.154
7.50385	-3.89381	-53.1367
7.51844	-3.86777	-53.1259
7.5275	-3.8382	-53.1212
7.53294	-3.8074	-53.1178
7.53837	-3.77724	-53.1143
7.54353	-3.74758	-53.1122
7.54776	-3.71838	-53.1121
7.55074	-3.68939	-53.114
7.5535	-3.66018	-53.1178
7.55788	-3.6303	-53.1241
7.56321	-3.59913	-53.1323
7.56703	-3.56602	-53.1411
7.5713	-3.53133	-53.1492
7.58025	-3.49645	-53.1539
7.59338	-3.46277	-53.153
7.60976	-3.43219	-53.1494
7.62876	-3.40561	-53.1454
7.6477	-3.38164	-53.1406
7.66499	-3.35862	-53.1353
7.68013	-3.33517	-53.13
7.69294	-3.31025	-53.1243
7.7034	-3.28316	-53.1181
7.71515	-3.25457	-53.1138
7.73088	-3.2258	-53.1094
7.74718	-3.19725	-53.0998
7.76351	-3.17059	-53.0839
7.78183	-3.14646	-53.0648
7.80336	-3.12352	-53.0491
7.82928	-3.10239	-53.0398
7.85808	-3.084	-53.0332
7.88734	-3.06698	-53.0271
7.91659	-3.05112	-53.0212
7.94631	-3.0371	-53.0158
7.97586	-3.02332	-53.012
8.00483	-3.00914	-53.0088
8.03345	-2.99514	-53.0051
8.06196	-2.98123	-53.0019
8.09071	-2.96779	-52.999
8.12004	-2.95597	-52.995
8.15026	-2.94653	-52.9887
8.1809	-2.9376	-52.9803
8.21185	-2.92948	-52.9706
8.244	-2.92528	-52.9608
8.27687	-2.92286	-52.9509
8.30726	-2.92482	-52.9389
8.33293	-2.93686	-52.9243
8.35829	-2.95111	-52.913
8.38682	-2.96022	-52.9086
8.41549	-2.96511	-52.9073
8.44318	-2.96537	-52.9074
8.47167	-2.96216	-52.9066
8.50192	-2.95827	-52.9034
8.53361	-2.95733	-52.9001
8.56601	-2.96185	-52.8977
8.59834	-2.96827	-52.8942
8.62899	-2.97365	-52.8861
8.65673	-2.98163	-52.8744
8.6841	-2.99161	-52.8654
8.71417	-2.99742	-52.8619
8.74546	-2.99856	-52.8599
8.77625	-2.9971	-52.8579
8.80668	-2.99427	-52.857
8.83672	-2.9909	-52.8576
8.86623	-2.98652	-52.8595
8.89516	-2.98102	-52.8624
8.92342	-2.97393	-52.8643
8.95111	-2.96484	-52.8637
8.97877	-2.95477	-52.8626
9.00683	-2.94452	-52.8627
9.0351	-2.93391	-52.8608
9.06388	-2.92313	-52.8566
9.09367	-2.91268	-52.8535
9.1227	-2.90152	-52.8471
9.15137	-2.89423	-52.8368
9.18162	-2.89166	-52.8296
9.21118	-2.88466	-52.823
9.23942	-2.87517	-52.8129
9.26925	-2.86824	-52.8057
9.29801	-2.85932	-52.7991
9.3233	-2.84706	-52.7864
9.34875	-2.83566	-52.7722
9.37355	-2.82521	-52.7563
9.3955	-2.81381	-52.7366
9.41664	-2.8014	-52.717
9.43968	-2.78801	-52.7001
9.46204	-2.77518	-52.6817
9.48349	-2.76299	-52.6608
9.50792	-2.75044	-52.6419
9.53179	-2.73555	-52.622
9.55674	-2.7226	-52.6037
9.58743	-2.71995	-52.592
9.61938	-2.72212	-52.5831
9.64884	-2.72245	-52.5735
9.67553	-2.72138	-52.562
9.69996	-2.7193	-52.5482
9.72485	-2.71744	-52.5342
9.75222	-2.71657	-52.5215
9.78183	-2.71697	-52.5092
9.81338	-2.71852	-52.4978
9.8461	-2.71973	-52.4874
9.87906	-2.71784	-52.4786
9.91174	-2.71214	-52.4735
9.94357	-2.70438	-52.4715
9.97454	-2.69636	-52.4707
10.0053	-2.68907	-52.4702
10.0364	-2.68216	-52.4699
10.0674	-2.67247	-52.4696
10.0977	-2.6586	-52.4693
10.1288	-2.6465	-52.4695
10.161	-2.64198	-52.4713
10.1926	-2.64346	-52.4737
10.2219	-2.64566	-52.4743
10.2492	-2.64573	-52.4718
10.2763	-2.64391	-52.4689
10.3044	-2.64044	-52.4674
10.3336	-2.63337	-52.4674
10.3638	-2.62308	-52.4676
10.3951	-2.61149	-52.4679
10.4274	-2.59962	-52.4681
10.4618	-2.59303	-52.4678
10.4978	-2.59178	-52.4693
10.5323	-2.58899	-52.479
10.5626	-2.58134	-52.4972
10.5888	-2.56838	-52.5184
10.6137	-2.55546	-52.5406
10.6383	-2.54764	-52.5645
10.6592	-2.54301	-52.5913
10.6734	-2.53929	-52.6217
10.6846	-2.53591	-52.6535
10.6971	-2.53222	-52.6844
10.7121	-2.52708	-52.7134
10.7325	-2.51974	-52.7377
10.7585	-2.50943	-52.7552
10.7868	-2.49656	-52.7665
10.8158	-2.4831	-52.7736
10.8441	-2.4694	-52.7794
10.8717	-2.4559	-52.7855
10.8991	-2.44352	-52.7923
10.9268	-2.4321	-52.7996
10.9548	-2.4212	-52.8069
10.9834	-2.41047	-52.8135
11.0124	-2.39987	-52.8189
11.042	-2.38952	-52.8231
11.0718	-2.37958	-52.8249
11.1016	-2.36963	-52.8248
11.1312	-2.35961	-52.8253
11.1605	-2.34973	-52.8251
11.1889	-2.33846	-52.8239
11.2161	-2.32537	-52.8233
11.2429	-2.31226	-52.8225
11.2696	-2.29961	-52.8222
11.2961	-2.28685	-52.8221
11.3226	-2.2737	-52.8225
11.3494	-2.26031	-52.8253
11.3776	-2.24799	-52.8296
11.4064	-2.23608	-52.8353
11.4321	-2.22045	-52.8444
11.4537	-2.20057	-52.8565
11.474	-2.18047	-52.8699
11.4948	-2.16228	-52.8842
11.5163	-2.14529	-52.8988
11.5389	-2.12869	-52.9126
11.5623	-2.11111	-52.9251
11.5851	-2.09036	-52.9358
11.6072	-2.06643	-52.9453
11.6314	-2.0454	-52.9553
11.6599	-2.03529	-52.9678
11.6907	-2.0343	-52.9821
11.7209	-2.0352	-52.9968
11.7511	-2.03559	-53.0109
11.7821	-2.03568	-53.0227
11.8138	-2.03573	-53.0322
11.8456	-2.03591	-53.0401
11.8771	-2.03631	-53.0468
11.9082	-2.0368	-53.0531
11.9388	-2.03713	-53.0599
11.9687	-2.0373	-53.0689
11.9982	-2.03738	-53.0795
12.0274	-2.03733	-53.091
12.0559	-2.03729	-53.104
12.0833	-2.03734	-53.1189
12.1105	-2.03737	-53.1331
12.1388	-2.03743	-53.144
12.166	-2.03783	-53.1564
12.1917	-2.03881	-53.1721
12.2182	-2.04011	-53.1874
12.247	-2.0401	-53.2019
12.2782	-2.03922	-53.2151
12.3098	-2.04462	-53.2232
12.338	-2.06089	-53.2297
12.3625	-2.07918	-53.2431
12.3867	-2.08997	-53.2622
12.4111	-2.09547	-53.2816
