# Supplementary material for: The Impact of Entropy on the Spatial Organization of Synaptonemal Complexes within the Cell Nucleus
Source: PLoS One. 2012 May 4;7(5):e36282. doi: 10.1371/journal.pone.0036282 (PMC3344857; doi:10.1371/journal.pone.0036282)
Supplement: Supporting Information S1 — Reconstructed SC coordinates. (ZIP) [file pone.0036282.s001.zip › SC_positions/Stack06/Stack06_SC08.xls]

## Sheet: Stack06_SC08
// Original File: X:/4Pi_Projects_data/Laura_R/2009_03_16_SYCP3_MLH1/Stack06.ims
// Generated by Bitplane Imaris x64 6.2.1 [Feb 11 2009]
neuron_name = "Filament 8"
2.91284	1.78339	-52.5354
3.00964	1.76244	-52.637
3.1104	1.72242	-52.7444
3.21273	1.64329	-52.86
3.32551	1.52432	-52.9727
3.46598	1.37747	-53.0605
3.63004	1.20973	-53.1217
3.80143	1.03251	-53.1893
3.96853	0.86254	-53.3001
4.11071	0.700105	-53.4634
4.21346	0.539763	-53.6684
4.27632	0.386623	-53.9032
4.31589	0.234082	-54.1489
4.37239	0.0614548	-54.3758
4.46809	-0.134842	-54.5681
4.59744	-0.349372	-54.7195
4.75857	-0.578973	-54.8196
4.94066	-0.815511	-54.889
5.12061	-1.05207	-54.9642
5.29712	-1.27542	-55.0509
5.47223	-1.47112	-55.1566
5.63945	-1.64223	-55.291
