# Supplementary material for: The Impact of Entropy on the Spatial Organization of Synaptonemal Complexes within the Cell Nucleus
Source: PLoS One. 2012 May 4;7(5):e36282. doi: 10.1371/journal.pone.0036282 (PMC3344857; doi:10.1371/journal.pone.0036282)
Supplement: Supporting Information S1 — Reconstructed SC coordinates. (ZIP) [file pone.0036282.s001.zip › SC_positions/Stack06/Stack06_SC02.xls]

## Sheet: Stack06_SC02
// Original File: X:/4Pi_Projects_data/Laura_R/2009_03_16_SYCP3_MLH1/Stack06.ims
// Generated by Bitplane Imaris x64 6.2.1 [Feb 11 2009]
neuron_name = "Filament 2"
7.54763	-3.05483	-48.9865
7.58524	-3.04304	-48.9865
7.62271	-3.03369	-48.986
7.65966	-3.02784	-48.9857
7.69592	-3.0253	-48.9857
7.73056	-3.02201	-48.9823
7.7584	-3.01365	-48.968
7.77639	-3.00199	-48.9408
7.79098	-2.98957	-48.9091
7.80987	-2.97956	-48.8789
7.83569	-2.969	-48.8567
7.86712	-2.95297	-48.8493
7.90083	-2.93718	-48.85
7.93437	-2.92455	-48.851
7.96722	-2.91329	-48.8515
7.99933	-2.90289	-48.8524
8.03114	-2.89506	-48.8545
8.06284	-2.8908	-48.8572
8.09412	-2.88858	-48.8599
8.12517	-2.88761	-48.8629
8.15612	-2.88711	-48.8669
8.18696	-2.88655	-48.8723
8.21754	-2.88552	-48.8795
8.2476	-2.8837	-48.8884
8.27697	-2.88117	-48.899
8.30598	-2.87851	-48.9101
8.33494	-2.87606	-48.921
8.3642	-2.8735	-48.9304
8.39416	-2.87039	-48.937
8.42461	-2.8668	-48.9417
8.45448	-2.86281	-48.9481
8.48281	-2.85829	-48.9593
8.51014	-2.85355	-48.9732
8.53699	-2.84893	-48.988
8.56252	-2.84468	-49.0049
8.5863	-2.84097	-49.0242
8.60939	-2.83759	-49.0446
8.63292	-2.83429	-49.0642
8.65698	-2.83108	-49.0832
8.68048	-2.82691	-49.1023
8.70255	-2.82078	-49.1223
8.72444	-2.81409	-49.1424
8.74733	-2.80828	-49.1616
8.77118	-2.80329	-49.1804
8.7928	-2.79865	-49.2016
8.8126	-2.79571	-49.2247
8.83713	-2.79582	-49.2428
8.86405	-2.79793	-49.259
8.8872	-2.80126	-49.2796
8.90848	-2.805	-49.302
8.93131	-2.80743	-49.3229
8.95504	-2.81078	-49.3427
8.97802	-2.81802	-49.3629
9.00011	-2.82564	-49.3842
9.02064	-2.83203	-49.407
9.03887	-2.8389	-49.431
9.05631	-2.84584	-49.4551
9.07501	-2.85224	-49.4779
9.09549	-2.85795	-49.4993
9.11929	-2.85942	-49.5149
9.14747	-2.85454	-49.5219
9.1773	-2.84772	-49.5276
9.20669	-2.83935	-49.5346
9.23563	-2.82753	-49.542
9.26642	-2.81816	-49.5497
9.29689	-2.81205	-49.5616
9.3213	-2.80183	-49.5827
9.34165	-2.79032	-49.6081
9.3623	-2.78318	-49.6325
9.38429	-2.77627	-49.6541
9.40524	-2.76379	-49.673
9.42423	-2.7462	-49.6904
9.44301	-2.72799	-49.708
9.46241	-2.71175	-49.7273
9.47947	-2.69519	-49.7483
9.49236	-2.67979	-49.7724
9.50484	-2.66798	-49.7986
9.52097	-2.65627	-49.8221
9.54039	-2.64348	-49.8424
9.55952	-2.62944	-49.862
9.58112	-2.61441	-49.8775
9.6072	-2.59929	-49.8878
9.63112	-2.58099	-49.8974
9.64874	-2.55678	-49.9079
9.66745	-2.5339	-49.9192
9.69227	-2.51723	-49.9329
9.71843	-2.50104	-49.9498
9.74125	-2.48127	-49.9692
9.75401	-2.45566	-49.9901
9.75612	-2.43196	-50.0152
9.75549	-2.41857	-50.0461
9.75552	-2.40779	-50.0776
9.75558	-2.397	-50.108
9.75544	-2.38976	-50.1406
9.75512	-2.38317	-50.1749
9.75474	-2.37049	-50.2073
9.75449	-2.34787	-50.2346
9.75441	-2.31917	-50.2569
9.75441	-2.28885	-50.2749
9.75442	-2.25977	-50.292
9.75446	-2.23272	-50.31
9.75442	-2.20581	-50.3263
9.75399	-2.17908	-50.3415
9.75341	-2.15238	-50.3566
9.75349	-2.12296	-50.3688
9.75432	-2.10108	-50.3857
9.75529	-2.08816	-50.4115
9.7561	-2.06774	-50.4357
9.75659	-2.04517	-50.4598
9.75653	-2.02536	-50.4853
9.75605	-2.00334	-50.5087
9.75563	-1.9818	-50.5329
9.75548	-1.96229	-50.5595
9.75467	-1.94338	-50.5875
9.75062	-1.92363	-50.6151
9.74018	-1.90466	-50.6414
9.72335	-1.88754	-50.6653
9.70257	-1.87202	-50.6863
9.68022	-1.85715	-50.7048
9.65857	-1.84113	-50.7221
9.63779	-1.82373	-50.7382
9.61761	-1.80619	-50.7541
9.5982	-1.78954	-50.771
9.57959	-1.77431	-50.7891
9.56208	-1.75967	-50.8083
9.54492	-1.74449	-50.8274
9.52753	-1.72957	-50.8467
9.51027	-1.7158	-50.8675
9.49236	-1.70245	-50.8887
9.47236	-1.68924	-50.9086
9.44934	-1.67826	-50.9263
9.42407	-1.66895	-50.942
9.399	-1.65738	-50.9568
9.37357	-1.64542	-50.9703
9.34633	-1.63654	-50.9823
9.31837	-1.62921	-50.9941
9.29032	-1.62184	-51.006
9.26206	-1.61433	-51.0178
9.23566	-1.60504	-51.0312
9.21367	-1.59194	-51.0485
9.19489	-1.57735	-51.0686
9.17711	-1.56411	-51.0902
9.15885	-1.55096	-51.1111
9.13877	-1.53702	-51.1294
9.1173	-1.52339	-51.1467
9.09523	-1.51376	-51.1654
9.07355	-1.50967	-51.1867
9.05479	-1.51101	-51.2105
9.03725	-1.51504	-51.2348
9.01755	-1.51431	-51.2585
8.99789	-1.51105	-51.2831
8.97967	-1.50889	-51.3092
8.95943	-1.50504	-51.3331
8.93458	-1.49871	-51.352
8.90772	-1.49102	-51.3686
8.88054	-1.48228	-51.383
8.85199	-1.47201	-51.3922
8.82273	-1.46114	-51.3985
8.79353	-1.45038	-51.404
8.76441	-1.43958	-51.4088
8.73542	-1.42863	-51.4126
8.7067	-1.4177	-51.4167
8.67821	-1.40741	-51.4218
8.64979	-1.39782	-51.4279
8.62152	-1.38774	-51.4347
8.59249	-1.37815	-51.4401
8.5621	-1.36939	-51.443
8.53204	-1.35732	-51.4467
8.50202	-1.34414	-51.4529
8.47029	-1.33504	-51.4597
8.43793	-1.32803	-51.4659
8.40608	-1.32226	-51.4724
8.37354	-1.31723	-51.4793
8.33753	-1.31243	-51.4859
8.30033	-1.31762	-51.4957
8.27219	-1.33524	-51.5172
8.25375	-1.35384	-51.5474
8.23495	-1.37011	-51.5732
8.21402	-1.38301	-51.5946
8.1934	-1.38778	-51.6167
8.17297	-1.38394	-51.639
8.15276	-1.37518	-51.6608
8.13271	-1.36458	-51.6817
8.11263	-1.3527	-51.7015
8.0925	-1.34003	-51.7205
8.0731	-1.32666	-51.7395
8.05506	-1.31215	-51.7588
8.03778	-1.2959	-51.7778
8.02082	-1.27944	-51.7972
8.00437	-1.26466	-51.8186
7.98742	-1.25179	-51.8407
7.96943	-1.24026	-51.862
7.95191	-1.22668	-51.881
7.93585	-1.20874	-51.8963
7.92019	-1.18824	-51.9089
7.90443	-1.16673	-51.9215
7.88541	-1.14626	-51.9335
7.86455	-1.12769	-51.947
7.84845	-1.10856	-51.9655
7.83573	-1.08824	-51.9855
7.82281	-1.06811	-52.004
7.80691	-1.04931	-52.0216
7.78905	-1.0311	-52.0384
7.77134	-1.01374	-52.056
7.75408	-0.997866	-52.0752
7.73777	-0.981857	-52.0951
7.7218	-0.96491	-52.1144
7.70629	-0.947115	-52.1334
7.69125	-0.928663	-52.1524
7.67655	-0.909718	-52.1718
7.66339	-0.890575	-52.1926
7.65299	-0.871472	-52.2157
7.64572	-0.854444	-52.2416
7.64244	-0.841693	-52.271
7.64272	-0.833101	-52.3026
7.64721	-0.830212	-52.3349
7.65413	-0.833004	-52.3674
7.65513	-0.834845	-52.3997
7.64635	-0.828363	-52.4295
7.63284	-0.814563	-52.4557
7.62009	-0.799842	-52.4811
7.60936	-0.786403	-52.5072
7.60121	-0.772182	-52.5335
7.59538	-0.758704	-52.5607
7.59035	-0.748565	-52.5898
7.58667	-0.738168	-52.6198
7.58434	-0.724866	-52.6498
7.58187	-0.709279	-52.6808
7.57668	-0.692104	-52.7132
7.56382	-0.676207	-52.7456
7.53742	-0.667362	-52.7691
7.5016	-0.666616	-52.782
7.46895	-0.668009	-52.7983
7.44319	-0.668388	-52.8216
7.42146	-0.668311	-52.8471
7.40343	-0.668091	-52.8745
7.38901	-0.667899	-52.9047
7.37702	-0.667125	-52.9376
7.36577	-0.670804	-52.97
7.35427	-0.685495	-52.9987
7.34445	-0.705135	-53.0254
7.33772	-0.721904	-53.0531
7.33679	-0.737547	-53.0818
7.3366	-0.751526	-53.1115
7.32828	-0.762594	-53.1414
7.31758	-0.777196	-53.1687
7.30707	-0.796276	-53.1926
7.2941	-0.815147	-53.2151
7.28074	-0.832271	-53.239
7.26523	-0.847961	-53.2623
7.24672	-0.86335	-53.2824
7.23104	-0.87866	-53.3029
7.21875	-0.893023	-53.3253
7.20396	-0.907485	-53.3474
7.18772	-0.92389	-53.3709
7.17906	-0.944803	-53.3968
7.17836	-0.973277	-53.4185
7.17681	-1.00567	-53.434
7.17177	-1.0369	-53.4474
7.16425	-1.06618	-53.4605
7.15594	-1.09388	-53.4748
7.14714	-1.12064	-53.4895
7.13664	-1.14656	-53.5038
7.12452	-1.17176	-53.5175
7.11084	-1.19671	-53.5296
7.09638	-1.22141	-53.5406
7.08173	-1.24594	-53.5509
7.06696	-1.27055	-53.5602
7.05222	-1.29536	-53.5683
7.03775	-1.32065	-53.5751
7.02391	-1.34667	-53.581
7.01203	-1.37362	-53.5876
7.00251	-1.40157	-53.5942
6.99169	-1.42945	-53.5993
6.97746	-1.45601	-53.6051
6.96253	-1.48213	-53.6129
6.9488	-1.50865	-53.6217
6.93597	-1.535	-53.6322
6.92355	-1.56127	-53.6442
6.91092	-1.58783	-53.6562
6.89741	-1.61367	-53.6702
6.88694	-1.64062	-53.6838
6.88381	-1.67047	-53.6946
6.88491	-1.69911	-53.709
6.88727	-1.72419	-53.7285
6.8905	-1.74792	-53.7489
6.89349	-1.77295	-53.767
6.89525	-1.79929	-53.7834
6.89623	-1.82677	-53.7988
6.89624	-1.85273	-53.816
6.89448	-1.87382	-53.8387
6.89251	-1.89411	-53.862
6.89101	-1.91552	-53.8838
6.88942	-1.93625	-53.906
6.88791	-1.95688	-53.9282
6.88642	-1.97799	-53.9498
6.88451	-1.99952	-53.9708
6.88259	-2.02277	-53.9894
6.87986	-2.04724	-54.0064
6.87696	-2.07213	-54.0225
6.87409	-2.0982	-54.0363
6.86712	-2.12322	-54.051
6.85531	-2.14736	-54.0649
6.83971	-2.17158	-54.0755
6.82253	-2.19608	-54.085
6.8061	-2.22209	-54.0922
6.79079	-2.24978	-54.0943
6.77833	-2.27946	-54.0934
6.76814	-2.3102	-54.0903
6.75735	-2.34033	-54.0827
6.74507	-2.37007	-54.072
6.73736	-2.40118	-54.0624
6.74177	-2.4337	-54.0592
6.755	-2.46561	-54.0638
6.77019	-2.49615	-54.0712
6.78379	-2.52612	-54.0788
6.79424	-2.55627	-54.0866
6.80176	-2.58663	-54.0944
6.80674	-2.61699	-54.1027
6.81131	-2.64688	-54.112
6.8167	-2.67512	-54.124
6.82221	-2.70109	-54.1402
6.82691	-2.72539	-54.1596
6.82928	-2.75062	-54.1779
6.82908	-2.77872	-54.1918
6.82545	-2.8074	-54.2047
6.81707	-2.83469	-54.2186
6.80555	-2.86228	-54.2312
6.79448	-2.8878	-54.2464
6.78581	-2.90716	-54.2701
6.7772	-2.9262	-54.2945
6.76674	-2.95011	-54.3128
6.75521	-2.97593	-54.3294
6.7436	-3.00287	-54.3459
6.73858	-3.03255	-54.3595
6.74588	-3.06364	-54.37
6.75968	-3.09366	-54.3798
6.77346	-3.12219	-54.39
6.78523	-3.1502	-54.3998
6.79339	-3.17845	-54.4089
6.79738	-3.20704	-54.418
6.79842	-3.23574	-54.4279
6.79794	-3.26428	-54.4388
6.79616	-3.29268	-54.4513
6.79301	-3.32121	-54.4651
6.78772	-3.35015	-54.48
6.77821	-3.37719	-54.4981
6.75843	-3.3947	-54.5182
6.72598	-3.40188	-54.5348
6.68952	-3.41143	-54.5459
6.65467	-3.43017	-54.5494
