# Supplementary material for: The Impact of Entropy on the Spatial Organization of Synaptonemal Complexes within the Cell Nucleus
Source: PLoS One. 2012 May 4;7(5):e36282. doi: 10.1371/journal.pone.0036282 (PMC3344857; doi:10.1371/journal.pone.0036282)
Supplement: Supporting Information S1 — Reconstructed SC coordinates. (ZIP) [file pone.0036282.s001.zip › SC_positions/Stack06/Stack06_SC06.xls]

## Sheet: Stack06_SC06
// Original File: X:/4Pi_Projects_data/Laura_R/2009_03_16_SYCP3_MLH1/Stack06.ims
// Generated by Bitplane Imaris x64 6.2.1 [Feb 11 2009]
neuron_name = "Filament 6"
9.0535	-2.08664	-55.1702
9.05185	-2.06773	-55.1506
9.05151	-2.04871	-55.1312
9.05232	-2.03087	-55.1109
9.05395	-2.0157	-55.0883
9.05664	-2.00278	-55.0632
9.06003	-1.9909	-55.0358
9.06343	-1.98099	-55.0054
9.06664	-1.97372	-54.9714
9.07195	-1.96321	-54.9383
9.08486	-1.94236	-54.9183
9.10306	-1.91275	-54.9131
9.1188	-1.87996	-54.9118
9.13163	-1.84765	-54.9101
9.14333	-1.81692	-54.9075
9.15451	-1.78774	-54.9022
9.16454	-1.75979	-54.8934
9.17307	-1.73269	-54.8817
9.18397	-1.70585	-54.8707
9.19612	-1.68112	-54.8579
9.20191	-1.65894	-54.8397
9.20107	-1.63329	-54.8257
9.19766	-1.603	-54.8188
9.19306	-1.57163	-54.8132
9.189	-1.54001	-54.8071
9.18791	-1.50938	-54.7969
9.1909	-1.48104	-54.7808
9.19817	-1.45435	-54.7624
9.20866	-1.42877	-54.7436
9.22023	-1.40417	-54.7241
9.23361	-1.38094	-54.7045
9.24941	-1.359	-54.6858
9.26622	-1.33832	-54.6672
9.2839	-1.31954	-54.6482
9.30169	-1.30016	-54.6306
9.3176	-1.27668	-54.617
9.33167	-1.24986	-54.6062
9.3422	-1.22202	-54.595
9.34615	-1.19337	-54.5828
9.34761	-1.16469	-54.5704
9.34999	-1.13669	-54.5585
9.35268	-1.10869	-54.5474
9.35691	-1.07996	-54.5372
9.36251	-1.04872	-54.5291
9.36408	-1.01778	-54.5181
9.359	-0.992942	-54.4976
9.35281	-0.970378	-54.4758
9.34685	-0.944628	-54.4608
9.33887	-0.918632	-54.4473
9.3288	-0.895025	-54.4319
9.3168	-0.87339	-54.4153
9.30363	-0.853159	-54.3977
9.2893	-0.834238	-54.3789
9.27293	-0.816826	-54.3592
9.25801	-0.802415	-54.3357
9.24505	-0.791602	-54.3082
9.2319	-0.777869	-54.282
9.22485	-0.755937	-54.2593
9.22497	-0.729552	-54.2391
9.22696	-0.703153	-54.22
9.22946	-0.678213	-54.2004
9.23205	-0.655553	-54.1791
9.23257	-0.634516	-54.1572
9.22905	-0.614522	-54.1357
9.22283	-0.597606	-54.1133
9.21613	-0.584762	-54.0877
9.20385	-0.575804	-54.0626
9.18269	-0.574436	-54.0401
9.1617	-0.58272	-54.0135
9.14324	-0.591674	-53.9805
9.12488	-0.588016	-53.9449
9.10851	-0.566567	-53.9147
9.09898	-0.533972	-53.8939
9.09645	-0.499342	-53.8782
9.09143	-0.468402	-53.8623
9.08533	-0.445166	-53.8383
9.07586	-0.423479	-53.8196
9.05745	-0.400263	-53.8129
9.0407	-0.38187	-53.7949
9.02694	-0.363597	-53.77
9.01632	-0.341787	-53.7487
9.01542	-0.322072	-53.7233
9.01794	-0.304112	-53.6954
9.01873	-0.285032	-53.6697
9.01984	-0.264763	-53.6462
9.02143	-0.244906	-53.6234
9.02369	-0.228893	-53.5984
9.02705	-0.218025	-53.5699
9.03022	-0.208459	-53.5395
9.03213	-0.19647	-53.5088
9.03248	-0.178567	-53.4825
9.03151	-0.151365	-53.4656
9.02887	-0.121288	-53.4513
9.02307	-0.0948618	-53.4326
9.01438	-0.0706175	-53.4128
9.00379	-0.0478276	-53.393
8.99273	-0.0250176	-53.3735
8.98118	-0.00282158	-53.3534
8.96707	0.0156244	-53.3309
8.95072	0.0322135	-53.308
8.93355	0.0503763	-53.2875
8.91562	0.070944	-53.2709
8.89531	0.0920694	-53.2584
8.87162	0.112553	-53.25
8.84486	0.132968	-53.2448
8.81664	0.150956	-53.236
8.7972	0.161065	-53.2139
8.79202	0.165594	-53.1803
8.78765	0.171598	-53.1453
8.77767	0.183435	-53.1164
8.767	0.202567	-53.0937
8.75525	0.222033	-53.0726
8.7427	0.238886	-53.0508
8.72954	0.256341	-53.0302
8.71619	0.27152	-53.009
8.70317	0.282528	-52.9842
8.68962	0.292051	-52.957
8.678	0.299648	-52.9276
8.66712	0.306342	-52.8969
8.65171	0.316205	-52.8699
8.6301	0.329904	-52.8487
8.60423	0.342309	-52.8304
8.57606	0.351012	-52.8134
8.54827	0.358334	-52.7968
8.52353	0.362271	-52.7768
8.50092	0.363957	-52.7543
8.47931	0.367296	-52.7315
8.45889	0.373508	-52.708
8.44001	0.379949	-52.683
8.42287	0.382368	-52.656
8.40618	0.382832	-52.6286
8.38853	0.382352	-52.6031
8.36949	0.377833	-52.5801
8.34895	0.371244	-52.5595
8.3277	0.367556	-52.5395
8.307	0.369094	-52.5191
8.28752	0.377104	-52.4993
8.26803	0.390048	-52.4805
8.24721	0.403592	-52.4614
8.22629	0.415624	-52.4396
8.20398	0.422938	-52.4165
8.17766	0.419907	-52.3967
8.15281	0.411795	-52.3771
8.13185	0.410637	-52.3558
8.11026	0.417405	-52.3368
8.0915	0.427614	-52.315
8.07016	0.43574	-52.2958
8.04213	0.439098	-52.2827
8.0211	0.443063	-52.2594
8.00377	0.446418	-52.2306
7.98117	0.443614	-52.2076
7.95943	0.437908	-52.185
7.94053	0.433533	-52.1611
7.91989	0.431827	-52.1392
7.89676	0.434586	-52.1198
7.8722	0.441135	-52.1028
7.84558	0.448281	-52.0892
7.81801	0.455085	-52.0771
7.79098	0.461735	-52.0636
7.76466	0.467726	-52.0482
7.73981	0.475069	-52.031
7.71817	0.484263	-52.0106
7.69747	0.493688	-51.9893
7.67521	0.50383	-51.9699
7.65434	0.516524	-51.9502
7.63429	0.530633	-51.9302
7.61524	0.544895	-51.9094
7.60062	0.561426	-51.8868
7.58803	0.577976	-51.863
7.57535	0.594144	-51.8392
7.5634	0.612217	-51.8165
7.55176	0.631919	-51.7953
7.53937	0.653764	-51.7769
7.52401	0.676422	-51.7625
7.50371	0.695579	-51.7496
7.48026	0.710194	-51.7349
7.45564	0.723036	-51.7201
7.43251	0.733549	-51.703
7.41316	0.741836	-51.6805
7.39338	0.750337	-51.6579
7.374	0.759555	-51.6356
7.35848	0.769778	-51.6114
7.33948	0.780602	-51.5911
7.31876	0.794189	-51.5746
7.30403	0.813233	-51.5564
7.28912	0.833752	-51.5384
7.27131	0.853315	-51.522
7.25554	0.872948	-51.5038
7.24334	0.893722	-51.483
7.23341	0.909324	-51.4571
7.22679	0.920217	-51.4281
7.22197	0.939344	-51.4031
7.21328	0.962111	-51.3792
7.20121	0.980499	-51.3522
7.187	0.995211	-51.3237
7.1686	1.00371	-51.295
7.14724	1.00574	-51.2666
7.12372	1.0055	-51.2405
7.09708	1.0055	-51.2188
7.06949	1.00547	-51.1991
7.04326	1.00528	-51.1786
7.01871	1.00491	-51.1568
6.99582	1.00356	-51.1333
6.97407	1.00008	-51.1089
6.95545	0.992044	-51.0837
6.93925	0.981882	-51.0584
6.92046	0.973191	-51.0351
6.90092	0.961774	-51.0139
6.88489	0.948954	-50.9917
6.87144	0.93949	-50.9667
6.85765	0.931959	-50.9405
6.84077	0.923347	-50.9159
6.81957	0.914491	-50.8935
6.80007	0.903242	-50.8699
6.78203	0.887792	-50.8469
6.75867	0.872209	-50.8292
6.73657	0.853998	-50.8122
6.71893	0.83222	-50.7934
6.7031	0.811067	-50.7735
6.69068	0.794318	-50.7496
6.68134	0.78428	-50.7213
6.67542	0.777894	-50.6912
6.67153	0.771331	-50.6608
6.66842	0.761563	-50.6312
6.66649	0.746934	-50.6034
6.66353	0.729314	-50.5774
6.65901	0.710744	-50.5524
6.65368	0.693458	-50.5273
6.64701	0.678791	-50.5013
6.63894	0.663104	-50.4765
6.6294	0.643266	-50.4552
6.61965	0.620362	-50.4356
6.60544	0.598706	-50.4176
6.58847	0.576997	-50.4023
6.57205	0.555531	-50.3891
6.5499	0.539815	-50.376
6.52901	0.523702	-50.3592
6.51271	0.504653	-50.3402
6.49725	0.48813	-50.3196
6.48238	0.475231	-50.2963
6.46554	0.464244	-50.2731
6.44838	0.45279	-50.2502
6.4332	0.440969	-50.2261
6.42162	0.427448	-50.2014
6.41318	0.40966	-50.1782
6.40561	0.390633	-50.1557
6.39832	0.373174	-50.1321
6.3912	0.356411	-50.1078
6.38412	0.339711	-50.083
6.37722	0.322645	-50.0578
6.36866	0.30378	-50.0344
6.35646	0.281841	-50.0153
6.34195	0.258386	-49.999
6.32597	0.235122	-49.9839
6.31006	0.211384	-49.9699
6.29632	0.186281	-49.9563
6.28355	0.160902	-49.9425
6.27256	0.136831	-49.9258
6.26444	0.112961	-49.9071
6.25646	0.0905176	-49.8874
6.24744	0.0743776	-49.8634
6.23778	0.0608078	-49.8381
6.22712	0.0440832	-49.8159
6.21554	0.0266476	-49.7947
6.20341	0.0109388	-49.7729
6.19081	-0.00156845	-49.75
6.17798	-0.0105653	-49.7255
6.16539	-0.0196116	-49.7003
6.15431	-0.0310879	-49.6744
6.14504	-0.0442157	-49.6472
6.13515	-0.0588417	-49.6199
6.12344	-0.076391	-49.5942
6.11028	-0.0975805	-49.5714
6.09701	-0.12244	-49.5526
6.08594	-0.150584	-49.5374
6.07516	-0.18017	-49.5268
6.06207	-0.209661	-49.522
6.04843	-0.238627	-49.5197
6.03603	-0.267128	-49.5176
6.02514	-0.295641	-49.5169
6.01614	-0.324653	-49.5173
6.00887	-0.35434	-49.5177
6.00188	-0.384012	-49.5151
5.99447	-0.413205	-49.5089
5.98554	-0.441645	-49.5018
5.97344	-0.469478	-49.4976
5.96216	-0.497919	-49.4938
5.95506	-0.527331	-49.4853
5.94644	-0.555964	-49.4754
5.93217	-0.58191	-49.465
5.9158	-0.606445	-49.4536
5.89986	-0.63103	-49.4429
5.88514	-0.656062	-49.4326
5.87269	-0.682279	-49.4231
5.86107	-0.709223	-49.4148
5.84809	-0.735656	-49.4072
5.83396	-0.761565	-49.3997
5.8208	-0.788019	-49.3924
5.8087	-0.814926	-49.3844
5.79464	-0.840326	-49.3753
5.77847	-0.863941	-49.3648
5.7634	-0.887455	-49.3517
5.74762	-0.911135	-49.3397
5.73049	-0.936167	-49.3336
5.71645	-0.962794	-49.326
5.70572	-0.989518	-49.3129
5.69838	-1.01677	-49.2983
5.69662	-1.0456	-49.2841
5.69813	-1.07515	-49.2694
5.6997	-1.10394	-49.2534
5.70108	-1.13214	-49.2362
5.70199	-1.16105	-49.2181
5.69925	-1.19174	-49.2014
5.68466	-1.21942	-49.1903
5.6545	-1.23411	-49.186
5.61618	-1.23579	-49.1857
