# Supplementary material for: The Impact of Entropy on the Spatial Organization of Synaptonemal Complexes within the Cell Nucleus
Source: PLoS One. 2012 May 4;7(5):e36282. doi: 10.1371/journal.pone.0036282 (PMC3344857; doi:10.1371/journal.pone.0036282)
Supplement: Supporting Information S1 — Reconstructed SC coordinates. (ZIP) [file pone.0036282.s001.zip › SC_positions/Stack06/Stack06_SC05.xls]

## Sheet: Stack06_SC05
// Original File: X:/4Pi_Projects_data/Laura_R/2009_03_16_SYCP3_MLH1/Stack06.ims
// Generated by Bitplane Imaris x64 6.2.1 [Feb 11 2009]
neuron_name = "Filament 5"
5.61755	-3.71558	-54.0823
5.61966	-3.68383	-54.0826
5.62324	-3.65215	-54.0812
5.62619	-3.62094	-54.0755
5.62667	-3.58997	-54.067
5.62591	-3.55867	-54.0583
5.62506	-3.52727	-54.0473
5.62304	-3.49492	-54.0369
5.61756	-3.4611	-54.0338
5.6085	-3.42744	-54.0375
5.59871	-3.39518	-54.0452
5.5906	-3.36441	-54.0551
5.5844	-3.33519	-54.067
5.5792	-3.30698	-54.081
5.57366	-3.27799	-54.0953
5.56451	-3.24768	-54.1072
5.54839	-3.21797	-54.1148
5.52681	-3.19024	-54.1179
5.50464	-3.16306	-54.1188
5.48421	-3.13479	-54.12
5.46423	-3.10579	-54.1207
5.44206	-3.07827	-54.118
5.41842	-3.05258	-54.1102
5.39792	-3.02734	-54.0965
5.3829	-3.00261	-54.0776
5.37128	-2.97837	-54.0573
5.35936	-2.95526	-54.0379
5.34656	-2.9332	-54.0194
5.33376	-2.9104	-54.0032
5.32044	-2.88539	-53.9919
5.30756	-2.85763	-53.9863
5.29566	-2.82834	-53.9862
5.28079	-2.80142	-53.9917
5.26035	-2.77941	-54.0012
5.23754	-2.75974	-54.0114
5.21488	-2.74007	-54.0209
5.19105	-2.72113	-54.0276
5.16868	-2.70052	-54.0304
5.152	-2.67487	-54.0331
5.1366	-2.6478	-54.0385
5.11955	-2.62119	-54.0405
5.10459	-2.59297	-54.0415
5.09341	-2.56321	-54.05
5.08454	-2.53115	-54.057
5.07548	-2.49703	-54.0586
5.06642	-2.46124	-54.0637
5.05574	-2.42389	-54.0713
5.03802	-2.38882	-54.0696
5.01514	-2.36015	-54.0541
4.99155	-2.33858	-54.0313
4.9706	-2.32398	-54.0042
4.95498	-2.31387	-53.9734
4.94153	-2.30236	-53.9438
4.92835	-2.28731	-53.9174
4.91655	-2.27037	-53.8924
4.90735	-2.24928	-53.8725
4.89953	-2.22269	-53.8596
4.8891	-2.19559	-53.8476
4.87462	-2.16968	-53.8391
4.85517	-2.144	-53.8365
4.8371	-2.11679	-53.8323
4.83026	-2.08506	-53.8275
4.83064	-2.05125	-53.8235
4.83113	-2.01807	-53.8181
4.83119	-1.98548	-53.8119
4.83125	-1.95368	-53.8048
4.8317	-1.92249	-53.7973
4.83195	-1.89104	-53.7905
4.83208	-1.85872	-53.7862
4.83632	-1.82671	-53.7835
4.84811	-1.79676	-53.7782
4.86403	-1.76859	-53.7701
4.87905	-1.74101	-53.7619
4.89152	-1.71383	-53.7527
4.90216	-1.68702	-53.742
4.91294	-1.66025	-53.732
4.92421	-1.6333	-53.7232
4.93475	-1.60562	-53.716
4.94384	-1.57673	-53.7117
4.95125	-1.54683	-53.7085
4.95775	-1.51638	-53.7043
4.96528	-1.48583	-53.6997
4.97408	-1.45575	-53.6921
4.98301	-1.42621	-53.6798
4.99331	-1.39688	-53.6655
5.00522	-1.36773	-53.6512
5.018	-1.34168	-53.6344
5.03297	-1.32112	-53.6148
5.04985	-1.30257	-53.5975
5.06702	-1.28364	-53.5839
5.08383	-1.26442	-53.5719
5.09955	-1.24311	-53.5612
5.11265	-1.21814	-53.5521
5.12214	-1.19029	-53.5428
5.12765	-1.16153	-53.5312
5.12936	-1.13291	-53.5174
5.1291	-1.10514	-53.5018
5.12818	-1.07871	-53.4843
5.12803	-1.05268	-53.4662
5.13118	-1.027	-53.4479
5.13806	-1.00321	-53.4278
5.14716	-0.981643	-53.4053
5.15752	-0.960812	-53.3819
5.16852	-0.942742	-53.357
5.17947	-0.930678	-53.3288
5.19145	-0.920501	-53.3
5.20734	-0.906856	-53.2756
5.22154	-0.88549	-53.2596
5.22777	-0.855767	-53.2526
5.23269	-0.824142	-53.2491
5.24014	-0.79401	-53.2451
5.24844	-0.764858	-53.24
5.25762	-0.736802	-53.2333
5.26775	-0.710061	-53.2246
5.2799	-0.68454	-53.2157
5.29474	-0.659834	-53.2083
5.30999	-0.634799	-53.2012
5.32261	-0.607598	-53.1951
5.33343	-0.578421	-53.1919
5.3442	-0.54881	-53.1892
5.35516	-0.519306	-53.1855
5.36513	-0.488787	-53.184
5.37578	-0.458669	-53.1811
5.38727	-0.430645	-53.1709
5.3934	-0.401114	-53.1606
5.39439	-0.369258	-53.1543
5.39365	-0.336988	-53.1497
5.39137	-0.30429	-53.1471
5.38543	-0.272682	-53.1432
5.37366	-0.243862	-53.1343
5.36029	-0.216262	-53.1225
5.35093	-0.18835	-53.1093
5.346	-0.160395	-53.094
5.34363	-0.133306	-53.0766
5.34327	-0.107912	-53.057
5.34424	-0.0835025	-53.0363
5.34646	-0.0608609	-53.0142
5.35103	-0.0387264	-52.9927
5.35874	-0.0140479	-52.9758
5.3689	0.0109169	-52.9609
5.37949	0.0344305	-52.9449
5.39144	0.0569606	-52.9295
5.40575	0.0786183	-52.9156
5.41958	0.100538	-52.9016
5.43219	0.123188	-52.8874
5.44466	0.146554	-52.8732
5.45686	0.170904	-52.8592
5.47095	0.194453	-52.8434
5.4818	0.218783	-52.8294
5.4813	0.248484	-52.8247
5.47639	0.281325	-52.8257
5.47207	0.314438	-52.8266
5.47036	0.347625	-52.8233
5.47338	0.378373	-52.8113
5.47465	0.405993	-52.7927
5.47375	0.433007	-52.7741
5.47344	0.462404	-52.7608
5.46908	0.49334	-52.7503
5.46239	0.522209	-52.7335
5.46114	0.549099	-52.7103
5.46057	0.571843	-52.683
5.45917	0.590407	-52.651
5.46405	0.605929	-52.6168
5.47824	0.617261	-52.585
5.49898	0.629285	-52.5579
5.51786	0.642986	-52.5305
5.5335	0.656283	-52.501
5.54085	0.667909	-52.471
5.53218	0.676202	-52.44
5.51502	0.684518	-52.4087
5.50164	0.692318	-52.377
5.49819	0.69507	-52.3438
5.50177	0.694885	-52.3116
5.50942	0.695336	-52.2816
5.5204	0.69709	-52.2515
5.5362	0.700808	-52.2221
5.56053	0.704438	-52.1952
5.57835	0.704309	-52.166
5.57553	0.702399	-52.1313
5.56528	0.701887	-52.0954
5.55679	0.701633	-52.0609
5.54506	0.700191	-52.0286
5.52954	0.697008	-51.9988
5.51629	0.691886	-51.9693
5.50973	0.685805	-51.939
5.509	0.679493	-51.9087
5.51184	0.672104	-51.8789
5.51595	0.662304	-51.8494
5.51959	0.65038	-51.8195
5.52023	0.636526	-51.7896
5.51541	0.621269	-51.7602
5.50718	0.606742	-51.7309
5.49793	0.593543	-51.7015
5.4871	0.579245	-51.6741
5.47488	0.56076	-51.6507
5.46268	0.540359	-51.6289
5.45115	0.521034	-51.6062
5.4431	0.500955	-51.5838
5.44097	0.478451	-51.5625
5.44082	0.454794	-51.5422
5.43867	0.431437	-51.5221
5.43377	0.408628	-51.502
5.42583	0.386592	-51.4812
5.41631	0.363038	-51.4621
5.40911	0.342383	-51.4418
5.40781	0.327706	-51.4157
5.41113	0.312056	-51.3887
5.4149	0.298795	-51.3615
5.41832	0.29026	-51.3324
5.42223	0.281428	-51.3036
5.42634	0.27165	-51.2748
5.4306	0.260054	-51.2459
5.43517	0.244265	-51.2184
5.43987	0.22318	-51.1932
5.44508	0.199379	-51.1691
5.45146	0.17622	-51.1442
5.45877	0.152134	-51.1213
5.46627	0.124251	-51.104
5.47243	0.0939057	-51.09
5.47575	0.0621947	-51.0767
5.48218	0.0362405	-51.058
5.49369	0.0159259	-51.0358
5.50411	-0.0111253	-51.0213
5.51733	-0.0411447	-51.0114
5.53371	-0.0694909	-51.0046
5.54806	-0.0993366	-51.005
5.56327	-0.128402	-51.0083
5.58187	-0.155423	-51.0123
5.6034	-0.181523	-51.0139
5.6219	-0.20972	-51.014
5.62975	-0.242303	-51.0191
5.62987	-0.277073	-51.0244
5.6289	-0.311454	-51.0247
5.62834	-0.345006	-51.0232
5.62776	-0.377744	-51.0194
5.62713	-0.409474	-51.0116
5.62666	-0.436473	-50.9957
5.62646	-0.459787	-50.9735
5.62647	-0.484381	-50.9522
5.62651	-0.506312	-50.9288
5.62651	-0.524629	-50.9014
5.62681	-0.544815	-50.875
5.62759	-0.569588	-50.851
5.62631	-0.599463	-50.8374
5.62004	-0.632878	-50.8391
5.60986	-0.666346	-50.8414
5.59665	-0.697145	-50.8349
5.57948	-0.723468	-50.823
5.56043	-0.745692	-50.8073
5.54198	-0.766614	-50.7904
5.52403	-0.787357	-50.7745
5.50642	-0.808526	-50.7603
5.49066	-0.831904	-50.7485
5.48148	-0.859339	-50.7406
5.47693	-0.890442	-50.7368
5.4757	-0.92178	-50.7313
5.48177	-0.952833	-50.724
5.49013	-0.983635	-50.7152
5.49531	-1.0121	-50.6998
5.49178	-1.03937	-50.6819
5.47986	-1.0664	-50.6666
5.4663	-1.09177	-50.6515
5.45256	-1.11458	-50.6342
5.44102	-1.13781	-50.6169
5.43409	-1.16356	-50.6011
5.43006	-1.19043	-50.5856
5.42735	-1.21809	-50.5702
5.42605	-1.24686	-50.5548
5.42535	-1.27423	-50.5365
5.42496	-1.29672	-50.5125
5.4262	-1.31535	-50.486
5.42812	-1.33297	-50.461
5.42728	-1.35135	-50.4389
5.4236	-1.3722	-50.4204
5.41826	-1.39559	-50.404
5.41051	-1.41847	-50.3858
5.40095	-1.44007	-50.3651
5.39029	-1.46128	-50.3445
5.37903	-1.4798	-50.3228
5.36809	-1.4967	-50.3009
5.35752	-1.51535	-50.2813
5.34652	-1.53561	-50.2639
5.33502	-1.55798	-50.2495
5.32433	-1.58354	-50.2393
5.31409	-1.6115	-50.233
5.30297	-1.64098	-50.2311
5.29424	-1.67216	-50.2328
5.28931	-1.70504	-50.234
5.28405	-1.73824	-50.2305
5.27724	-1.77058	-50.2205
5.26847	-1.80127	-50.2035
5.25735	-1.82721	-50.1785
5.24447	-1.84678	-50.1478
