# Supplementary material for: The Impact of Entropy on the Spatial Organization of Synaptonemal Complexes within the Cell Nucleus
Source: PLoS One. 2012 May 4;7(5):e36282. doi: 10.1371/journal.pone.0036282 (PMC3344857; doi:10.1371/journal.pone.0036282)
Supplement: Supporting Information S1 — Reconstructed SC coordinates. (ZIP) [file pone.0036282.s001.zip › SC_positions/Stack06/Stack06_SC15.xls]

## Sheet: Stack06_SC15
// Original File: X:/4Pi_Projects_data/Laura_R/2009_03_16_SYCP3_MLH1/Stack06.ims
// Generated by Bitplane Imaris x64 6.2.1 [Feb 11 2009]
neuron_name = "Filament 15"
6.53998	-1.40943	-49.0608
6.57085	-1.41831	-49.0658
6.6024	-1.42622	-49.0701
6.63394	-1.4254	-49.073
6.66353	-1.41352	-49.0751
6.69137	-1.39891	-49.0797
6.71887	-1.38682	-49.0878
6.74728	-1.37721	-49.0979
6.77599	-1.36766	-49.1108
6.80438	-1.35567	-49.1257
6.83468	-1.34238	-49.1381
6.86655	-1.32741	-49.147
6.89776	-1.30948	-49.1513
6.92781	-1.29118	-49.1477
6.95501	-1.2737	-49.1374
6.98006	-1.25789	-49.1251
7.00403	-1.24282	-49.1136
7.02494	-1.22351	-49.1047
7.04465	-1.20096	-49.1015
7.06535	-1.17853	-49.1038
7.08563	-1.15567	-49.1083
7.10479	-1.13185	-49.1136
7.12293	-1.10708	-49.1192
7.14056	-1.08183	-49.1255
7.15912	-1.05748	-49.1338
7.17899	-1.03434	-49.144
7.19696	-1.01525	-49.1602
7.21441	-1.00274	-49.1834
7.23234	-0.990785	-49.2084
7.24976	-0.98343	-49.2326
7.27149	-0.982598	-49.2537
7.2983	-0.977468	-49.2675
7.32701	-0.969774	-49.2763
7.35296	-0.960487	-49.2892
7.37688	-0.948715	-49.3034
7.40187	-0.936698	-49.3133
7.4268	-0.923889	-49.3218
7.45018	-0.909657	-49.3317
7.47228	-0.893641	-49.3418
7.49653	-0.878585	-49.3482
7.5236	-0.865475	-49.3513
7.54865	-0.849054	-49.354
7.56932	-0.826555	-49.3584
7.59107	-0.804459	-49.365
7.61402	-0.783887	-49.3725
7.63236	-0.759458	-49.3791
7.64622	-0.731644	-49.3845
7.65954	-0.703646	-49.3895
7.67555	-0.677507	-49.3945
7.69447	-0.653504	-49.3993
7.71323	-0.629067	-49.404
7.73337	-0.606122	-49.4082
7.75864	-0.588687	-49.4107
7.78542	-0.572853	-49.4126
7.81129	-0.556082	-49.4145
7.8374	-0.539581	-49.4159
7.86347	-0.522871	-49.4167
7.88948	-0.505686	-49.417
7.91209	-0.485231	-49.4188
7.93025	-0.460724	-49.4233
7.95069	-0.437793	-49.4267
7.97146	-0.415731	-49.432
7.98837	-0.390603	-49.4392
8.0045	-0.364547	-49.4425
8.018	-0.337501	-49.4474
8.02968	-0.309367	-49.456
8.04281	-0.281997	-49.4655
8.05627	-0.254995	-49.4762
8.06993	-0.229176	-49.4891
8.0834	-0.204696	-49.5046
8.09568	-0.179783	-49.5209
8.11146	-0.156326	-49.5359
8.134	-0.135731	-49.5475
8.1569	-0.116549	-49.5607
8.17879	-0.0999932	-49.5769
8.20419	-0.0862858	-49.5885
8.23024	-0.0715709	-49.5953
8.25318	-0.0524893	-49.6
8.27498	-0.0303777	-49.6038
8.29993	-0.0112294	-49.6107
8.32568	0.00450422	-49.6241
8.34842	0.0209439	-49.6424
8.36838	0.039442	-49.661
8.38236	0.0605908	-49.6807
8.39128	0.0820559	-49.7034
8.39878	0.102584	-49.7265
8.40513	0.123034	-49.7486
8.41092	0.143273	-49.7696
8.41687	0.164217	-49.7887
8.42341	0.187073	-49.8049
8.43142	0.211376	-49.8191
8.44217	0.235581	-49.8326
8.45517	0.259292	-49.8457
8.46751	0.283276	-49.8594
8.47726	0.308567	-49.8735
8.48651	0.334356	-49.8879
8.49827	0.358075	-49.9039
8.5125	0.37912	-49.9218
8.52795	0.399191	-49.9401
8.5419	0.419555	-49.9602
8.55725	0.439748	-49.9798
8.57936	0.457824	-49.9951
8.60354	0.472817	-50.0124
8.62831	0.48582	-50.0331
8.6532	0.500532	-50.0542
8.66912	0.519546	-50.079
8.67286	0.539075	-50.1085
8.67077	0.557459	-50.1388
8.66759	0.577386	-50.1666
8.66301	0.59807	-50.1932
8.65517	0.618222	-50.2192
8.64376	0.638353	-50.2444
8.63098	0.657925	-50.2701
8.617	0.678439	-50.2943
8.60082	0.702377	-50.3137
8.58461	0.728019	-50.3311
8.5708	0.755063	-50.3476
8.5611	0.785357	-50.3606
8.55611	0.817948	-50.3701
8.55576	0.851186	-50.377
8.5597	0.884239	-50.3816
8.56523	0.916902	-50.3842
8.56607	0.948855	-50.385
8.5586	0.979511	-50.3845
8.54754	1.00928	-50.384
8.53766	1.03907	-50.3838
8.5298	1.06935	-50.3837
8.52438	1.10043	-50.3836
8.52151	1.13267	-50.3836
8.52058	1.16645	-50.3837
8.52072	1.20203	-50.3839
8.52141	1.23877	-50.3816
8.52168	1.27416	-50.3711
8.52067	1.30523	-50.3508
8.51894	1.33229	-50.3252
8.51651	1.35835	-50.2983
8.50582	1.38222	-50.2749
8.48079	1.39992	-50.2587
8.4495	1.41255	-50.2468
8.42116	1.42539	-50.2364
8.39898	1.4427	-50.2282
8.38466	1.46508	-50.2231
8.37637	1.491	-50.2207
8.36969	1.51949	-50.2198
8.36244	1.55036	-50.2171
8.35141	1.58102	-50.2094
8.33393	1.60783	-50.1976
8.31375	1.63121	-50.1838
8.29387	1.65368	-50.1701
8.27348	1.67658	-50.1588
8.25098	1.69914	-50.1514
8.22496	1.71877	-50.1468
8.19608	1.73424	-50.1455
8.16642	1.74621	-50.1503
8.13568	1.75346	-50.1595
8.10662	1.76293	-50.1681
8.08326	1.78328	-50.1737
8.06143	1.80628	-50.1797
8.04051	1.82773	-50.1901
8.0263	1.85432	-50.1985
8.01457	1.88289	-50.203
7.99649	1.90545	-50.2121
7.97646	1.92641	-50.2233
7.96142	1.95266	-50.2303
7.94563	1.97864	-50.2364
7.92316	1.99849	-50.2445
7.89954	2.01785	-50.251
7.8794	2.04136	-50.2522
7.85806	2.06366	-50.2517
7.83475	2.0833	-50.2503
7.81454	2.10533	-50.2446
7.79487	2.12746	-50.2368
7.77095	2.14501	-50.23
7.74492	2.16019	-50.2236
7.71904	2.17529	-50.2171
7.69311	2.19018	-50.2106
7.66773	2.20501	-50.2026
7.64439	2.21895	-50.1899
7.62418	2.23246	-50.1718
7.60665	2.24808	-50.1518
7.59042	2.26504	-50.1312
7.57338	2.2819	-50.1113
7.55363	2.29955	-50.0948
7.53249	2.31879	-50.0817
7.51181	2.33982	-50.0705
7.49042	2.36056	-50.0599
7.4697	2.38216	-50.0515
7.45096	2.40596	-50.0452
7.43025	2.42694	-50.036
7.40737	2.44534	-50.0256
7.38375	2.46339	-50.0176
7.35851	2.47996	-50.0118
7.33238	2.49571	-50.008
7.30525	2.50979	-50.0034
7.27967	2.52503	-49.9991
7.25952	2.5466	-49.9992
7.23962	2.56752	-49.9998
7.21513	2.5819	-49.9999
7.18953	2.59507	-49.9994
7.16476	2.60976	-49.9949
7.13979	2.62493	-49.9883
7.11432	2.6401	-49.9816
7.08866	2.65498	-49.9741
7.0634	2.66919	-49.9653
7.04553	2.67887	-49.9502
7.04109	2.68042	-49.9237
7.04261	2.67789	-49.8892
7.04225	2.67996	-49.8506
7.03197	2.69188	-49.8147
7.00546	2.70804	-49.7904
6.97073	2.72099	-49.7761
6.93693	2.73196	-49.7652
6.906	2.74331	-49.7535
6.87721	2.7566	-49.7422
6.85144	2.77159	-49.7292
6.83016	2.78628	-49.7105
6.8107	2.80237	-49.6914
6.79035	2.81952	-49.6751
6.76919	2.83588	-49.6596
6.74703	2.85168	-49.6452
6.726	2.86726	-49.6297
6.70886	2.88297	-49.6105
6.69249	2.89878	-49.5906
6.67395	2.91463	-49.5728
6.6539	2.92998	-49.5554
6.63149	2.94393	-49.5387
6.60618	2.95688	-49.5237
6.5815	2.97154	-49.5088
6.56212	2.99054	-49.4926
6.55006	3.01431	-49.4751
6.54424	3.04147	-49.4576
6.5422	3.07014	-49.4413
6.54164	3.09887	-49.4259
6.54043	3.12717	-49.4102
6.5372	3.15428	-49.393
6.53234	3.17832	-49.3715
6.52556	3.20005	-49.3469
6.51536	3.2204	-49.3218
6.50073	3.23746	-49.2964
6.48265	3.25064	-49.2708
6.46425	3.25953	-49.2439
6.44613	3.26345	-49.2164
6.42941	3.26399	-49.1887
6.41395	3.26181	-49.1606
6.3982	3.2569	-49.1328
6.38486	3.25206	-49.1039
6.37339	3.24868	-49.0742
6.36154	3.24783	-49.0451
6.34872	3.25301	-49.0178
6.33565	3.26596	-48.9934
6.32519	3.28285	-48.9694
6.3173	3.29821	-48.943
6.31074	3.31168	-48.9148
6.30714	3.32484	-48.8858
6.30723	3.33722	-48.856
6.30822	3.34743	-48.8256
6.3085	3.35643	-48.795
6.30898	3.36685	-48.7652
6.31012	3.37824	-48.736
6.31158	3.39062	-48.7076
6.31225	3.40403	-48.68
6.31124	3.41475	-48.6515
6.30858	3.42262	-48.622
6.30438	3.43036	-48.5928
6.29954	3.43718	-48.5635
6.29454	3.44235	-48.5337
6.28766	3.44821	-48.5041
6.2784	3.45708	-48.4751
6.27133	3.4699	-48.4465
6.26884	3.48362	-48.4163
6.26623	3.49998	-48.3881
6.2619	3.52384	-48.3667
6.25719	3.54868	-48.3466
6.25187	3.57033	-48.3244
6.24577	3.59086	-48.3019
6.23781	3.61027	-48.2795
6.22702	3.62842	-48.2574
6.2151	3.64456	-48.2339
6.20336	3.65883	-48.2074
6.18965	3.67418	-48.1795
6.17075	3.69322	-48.1525
6.14963	3.70161	-48.1269
6.13357	3.68405	-48.102
6.12212	3.65334	-48.0787
6.1123	3.6263	-48.0546
6.10407	3.60657	-48.0252
6.09802	3.59317	-47.9922
6.09474	3.58516	-47.9576
