# Supplementary material for: The Impact of Entropy on the Spatial Organization of Synaptonemal Complexes within the Cell Nucleus
Source: PLoS One. 2012 May 4;7(5):e36282. doi: 10.1371/journal.pone.0036282 (PMC3344857; doi:10.1371/journal.pone.0036282)
Supplement: Supporting Information S1 — Reconstructed SC coordinates. (ZIP) [file pone.0036282.s001.zip › SC_positions/Stack06/Stack06_SC17.xls]

## Sheet: Stack06_SC17
// Original File: X:/4Pi_Projects_data/Laura_R/2009_03_16_SYCP3_MLH1/Stack06.ims
// Generated by Bitplane Imaris x64 6.2.1 [Feb 11 2009]
neuron_name = "Filament 17"
11.1965	-3.14354	-49.4272
11.1966	-3.11902	-49.4012
11.1959	-3.096	-49.3732
11.1942	-3.06678	-49.3527
11.1938	-3.03178	-49.3441
11.1961	-2.99663	-49.3432
11.1981	-2.96295	-49.3459
11.1973	-2.93079	-49.3519
11.1953	-2.89987	-49.363
11.1951	-2.87079	-49.3803
11.1985	-2.84383	-49.4018
11.2065	-2.81785	-49.4235
11.2179	-2.79277	-49.444
11.2302	-2.76967	-49.4649
11.2421	-2.74785	-49.4861
11.2536	-2.72712	-49.5085
11.262	-2.70435	-49.5279
11.2682	-2.67719	-49.5405
11.2787	-2.65226	-49.5544
11.2918	-2.63043	-49.5719
11.3039	-2.60731	-49.5879
11.3154	-2.58173	-49.5998
11.3257	-2.55353	-49.6076
11.3355	-2.52431	-49.6142
11.3463	-2.49708	-49.6246
11.3579	-2.47197	-49.6401
11.3687	-2.44666	-49.6575
11.3812	-2.42462	-49.6782
11.3922	-2.40228	-49.6969
11.3953	-2.37583	-49.7118
11.3972	-2.35296	-49.7323
11.4007	-2.33098	-49.7546
11.4038	-2.30494	-49.7711
11.4081	-2.27701	-49.7822
11.4135	-2.24856	-49.7908
11.4188	-2.21981	-49.7979
11.4226	-2.1899	-49.8019
11.4276	-2.15976	-49.8058
11.4355	-2.13005	-49.8118
11.4416	-2.10041	-49.8201
11.4439	-2.0721	-49.833
11.4443	-2.04607	-49.8504
11.4444	-2.0221	-49.8705
11.4454	-1.99877	-49.8915
11.4482	-1.97352	-49.9099
11.453	-1.9459	-49.9245
11.4585	-1.91704	-49.9366
11.4646	-1.88805	-49.9479
11.4729	-1.85995	-49.9594
11.4828	-1.83256	-49.971
11.4933	-1.80503	-49.9816
11.5043	-1.77681	-49.9907
11.5152	-1.74758	-49.9974
11.5286	-1.7191	-49.9992
11.5464	-1.69276	-49.9967
11.5647	-1.6665	-49.9951
11.5807	-1.63912	-49.9956
11.5941	-1.61077	-49.9974
11.6051	-1.5815	-50.0006
11.6148	-1.55162	-50.0056
11.6263	-1.523	-50.0076
11.6417	-1.49722	-50.0068
11.66	-1.47337	-50.0055
11.6777	-1.44906	-50.0015
11.6924	-1.42226	-50
11.7061	-1.39437	-49.9985
11.72	-1.36633	-49.9948
11.7333	-1.33792	-49.9911
11.7473	-1.30962	-49.9867
11.7626	-1.28193	-49.9816
11.7799	-1.25535	-49.9745
11.7967	-1.22843	-49.967
11.8113	-1.19967	-49.9612
11.8256	-1.17052	-49.9563
11.8415	-1.14234	-49.9509
11.856	-1.11396	-49.9479
11.8646	-1.08383	-49.948
11.8671	-1.05243	-49.9466
11.8682	-1.02099	-49.9445
11.8698	-0.989384	-49.944
11.8709	-0.957138	-49.9446
11.8712	-0.924451	-49.946
11.8708	-0.891894	-49.9488
11.8696	-0.860084	-49.9533
11.8679	-0.829405	-49.9591
11.8661	-0.799915	-49.9655
11.8648	-0.771563	-49.9729
11.8644	-0.743773	-49.9811
11.8645	-0.715949	-49.9895
11.8646	-0.688027	-49.9992
11.8646	-0.659267	-50.0087
11.8646	-0.629114	-50.0164
11.8645	-0.597798	-50.0229
11.8645	-0.565334	-50.0284
11.8645	-0.531689	-50.033
11.8645	-0.497124	-50.0376
11.8641	-0.462329	-50.0442
11.861	-0.429622	-50.0564
11.8528	-0.404764	-50.0783
11.8407	-0.388822	-50.1079
11.8254	-0.377366	-50.1392
11.8073	-0.364885	-50.1682
11.7894	-0.344465	-50.1919
11.7695	-0.319912	-50.2091
11.7469	-0.296632	-50.2202
11.7259	-0.271615	-50.2256
11.7068	-0.24583	-50.2302
11.6867	-0.22181	-50.236
11.6666	-0.198411	-50.2421
11.6478	-0.174358	-50.2485
11.6318	-0.148926	-50.2546
11.6191	-0.12175	-50.2597
11.608	-0.0938142	-50.2647
11.5977	-0.0656603	-50.27
11.5883	-0.037201	-50.2764
11.5781	-0.00866796	-50.2824
11.5667	0.0201793	-50.2855
11.5556	0.0497309	-50.287
11.546	0.07997	-50.2891
11.5375	0.110343	-50.2931
11.5296	0.140283	-50.3001
11.5217	0.16983	-50.3086
11.5134	0.199226	-50.3173
11.5044	0.226867	-50.329
11.4944	0.251144	-50.3466
11.4846	0.275436	-50.3658
11.4773	0.298791	-50.3862
11.473	0.317931	-50.4116
11.4716	0.33967	-50.4352
11.4737	0.367209	-50.4528
11.4789	0.395998	-50.4682
11.4866	0.4224	-50.4854
11.4957	0.444844	-50.5066
11.5053	0.466267	-50.528
11.516	0.489534	-50.5461
11.5303	0.512397	-50.5603
11.5479	0.534357	-50.571
11.5627	0.558494	-50.5812
11.5744	0.584525	-50.592
11.5857	0.611173	-50.6026
11.5961	0.638666	-50.6135
11.6027	0.667517	-50.6239
11.6041	0.695741	-50.6358
11.6053	0.721516	-50.6532
11.6083	0.747563	-50.672
11.6143	0.771775	-50.6914
11.623	0.793715	-50.7123
11.6339	0.816148	-50.7309
11.6471	0.836169	-50.7499
11.6581	0.855919	-50.7702
11.6682	0.877669	-50.7884
11.6808	0.89935	-50.805
11.6937	0.92199	-50.8203
11.7065	0.946973	-50.8335
11.7167	0.973981	-50.8464
11.7224	1.0016	-50.8621
11.7244	1.02789	-50.8811
11.7245	1.05257	-50.9012
11.7252	1.07692	-50.9199
11.7284	1.10147	-50.9359
11.7341	1.1259	-50.9503
11.7403	1.14862	-50.9674
11.7457	1.17031	-50.9878
11.7504	1.19321	-51.0091
11.7534	1.21908	-51.0271
11.7549	1.24838	-51.0395
11.7571	1.2766	-51.055
11.761	1.3021	-51.0764
11.7639	1.32643	-51.0998
11.7601	1.35098	-51.1218
11.7502	1.37885	-51.1374
11.7408	1.41024	-51.1462
11.7345	1.4431	-51.1494
11.7295	1.4762	-51.1486
11.7247	1.50908	-51.1453
11.7193	1.54161	-51.1399
11.7132	1.57339	-51.1316
11.7063	1.6038	-51.12
11.6975	1.63223	-51.1053
11.6852	1.657	-51.0869
11.6696	1.68013	-51.0697
11.6523	1.70468	-51.0581
11.6335	1.72693	-51.0448
11.6139	1.74635	-51.0282
11.5965	1.7688	-51.0152
11.585	1.79662	-51.0066
11.5787	1.8274	-50.9988
11.5726	1.85891	-50.9947
11.5597	1.88983	-50.9964
11.5426	1.91987	-51.0029
11.5274	1.94962	-51.0144
11.5109	1.9769	-51.0282
11.4911	1.99901	-51.043
11.4705	2.01793	-51.0575
11.4519	2.03711	-51.0715
11.433	2.05566	-51.0843
11.4115	2.07333	-51.0926
11.3909	2.09337	-51.0971
11.3732	2.11656	-51.0993
11.3577	2.1418	-51.1004
11.3435	2.1684	-51.1017
11.3307	2.19669	-51.103
11.3156	2.2239	-51.105
11.2937	2.24645	-51.1089
11.2697	2.26779	-51.1139
11.2465	2.29046	-51.1194
11.2235	2.31422	-51.1261
11.2019	2.33945	-51.1364
11.1816	2.36533	-51.1514
11.1661	2.39268	-51.1692
11.1608	2.42207	-51.1902
11.1613	2.45376	-51.2081
11.1619	2.4886	-51.2141
11.1617	2.5237	-51.2133
11.1615	2.55621	-51.2113
11.1621	2.58644	-51.2088
11.163	2.61549	-51.2074
11.1633	2.64473	-51.2079
11.1627	2.67502	-51.2099
11.1616	2.70653	-51.2117
11.1609	2.73899	-51.2129
11.1604	2.772	-51.2135
11.1602	2.80541	-51.2139
11.1602	2.83918	-51.214
11.1604	2.87325	-51.2139
11.1607	2.90712	-51.2123
11.1613	2.93935	-51.2049
11.1618	2.96933	-51.1909
11.1612	2.99965	-51.1761
11.1641	3.03161	-51.1648
11.1786	3.06081	-51.1561
11.2029	3.08431	-51.1466
11.2286	3.10547	-51.1363
11.2543	3.12499	-51.1255
11.278	3.1436	-51.1106
11.2955	3.16464	-51.0879
11.3095	3.18723	-51.0579
11.3218	3.21495	-51.0366
11.3313	3.24949	-51.0435
11.3375	3.28333	-51.0687
11.3421	3.31431	-51.0948
11.3483	3.34519	-51.119
11.3583	3.37672	-51.1411
11.3715	3.4083	-51.1621
