# Supplementary material for: The Impact of Entropy on the Spatial Organization of Synaptonemal Complexes within the Cell Nucleus
Source: PLoS One. 2012 May 4;7(5):e36282. doi: 10.1371/journal.pone.0036282 (PMC3344857; doi:10.1371/journal.pone.0036282)
Supplement: Supporting Information S1 — Reconstructed SC coordinates. (ZIP) [file pone.0036282.s001.zip › SC_positions/Stack06/Stack06_SC12.xls]

## Sheet: Stack06_SC12
// Original File: X:/4Pi_Projects_data/Laura_R/2009_03_16_SYCP3_MLH1/Stack06.ims
// Generated by Bitplane Imaris x64 6.2.1 [Feb 11 2009]
neuron_name = "Filament 12"
8.87237	4.36469	-52.9073
8.87123	4.34332	-52.8817
8.86581	4.32072	-52.8598
8.85507	4.29522	-52.8455
8.8434	4.26731	-52.837
8.83264	4.23942	-52.8285
8.82263	4.21213	-52.8181
8.81343	4.18478	-52.807
8.80399	4.15813	-52.7942
8.79592	4.13212	-52.7791
8.79126	4.10502	-52.7646
8.78842	4.07672	-52.7519
8.78418	4.04881	-52.7392
8.77695	4.02229	-52.7249
8.7675	3.99727	-52.7089
8.75636	3.97377	-52.6913
8.74407	3.95075	-52.6733
8.7329	3.92547	-52.6577
8.72334	3.89931	-52.6426
8.71297	3.87942	-52.6208
8.70306	3.86158	-52.5963
8.69665	3.83561	-52.5781
8.69294	3.81181	-52.557
8.69067	3.79565	-52.5276
8.68733	3.7729	-52.5027
8.68243	3.74485	-52.4827
8.68145	3.72419	-52.4563
8.69078	3.71009	-52.4266
8.7095	3.69712	-52.4002
8.72899	3.68672	-52.3738
8.74516	3.6797	-52.3454
8.75985	3.67447	-52.3167
8.77441	3.6698	-52.2885
8.78869	3.66432	-52.2605
8.80143	3.65882	-52.2321
8.81233	3.65486	-52.2032
8.82273	3.65224	-52.1745
8.83367	3.64956	-52.1465
8.84543	3.64505	-52.119
8.85703	3.63744	-52.0914
8.86632	3.62775	-52.0626
8.87269	3.61678	-52.0331
8.87721	3.60398	-52.0043
8.88075	3.59164	-51.976
8.88462	3.5819	-51.9476
8.89097	3.57397	-51.9195
8.89928	3.56613	-51.8915
8.90755	3.55567	-51.8638
8.91562	3.54271	-51.836
8.92255	3.52945	-51.807
8.92787	3.51481	-51.7774
8.93128	3.50051	-51.7466
8.93227	3.48811	-51.7143
8.93227	3.4752	-51.6821
8.93122	3.46308	-51.6499
8.9246	3.45536	-51.6188
8.91209	3.45396	-51.5895
8.90246	3.45631	-51.5601
8.9005	3.46007	-51.5295
8.90253	3.46468	-51.4969
8.904	3.46691	-51.4614
8.89936	3.46937	-51.4245
8.8832	3.48023	-51.3927
8.85832	3.4957	-51.3678
8.83097	3.50641	-51.3468
8.80369	3.5125	-51.3279
8.77832	3.5173	-51.3092
8.75606	3.52287	-51.289
8.73689	3.53038	-51.2671
8.72051	3.53993	-51.2437
8.70654	3.55212	-51.2198
8.69444	3.5678	-51.1966
8.6835	3.58577	-51.1739
8.67302	3.60457	-51.1514
8.66158	3.62557	-51.1312
8.64878	3.64943	-51.1142
8.63573	3.67441	-51.0979
8.62004	3.69772	-51.0817
8.59881	3.71758	-51.0667
8.57546	3.73301	-51.05
8.5533	3.74307	-51.0288
8.53144	3.75083	-51.0064
8.50919	3.75921	-50.9854
8.48681	3.768	-50.9651
8.4634	3.77705	-50.9466
8.43797	3.7851	-50.9297
8.41176	3.79307	-50.9135
8.38997	3.80056	-50.894
8.37093	3.80594	-50.8713
8.34589	3.81306	-50.8542
8.31725	3.82157	-50.8418
8.28936	3.82907	-50.8296
8.2613	3.83665	-50.8182
8.23279	3.84392	-50.808
8.20328	3.85	-50.7997
8.17298	3.85517	-50.7928
8.14258	3.86142	-50.7871
8.11267	3.87074	-50.784
8.08256	3.88025	-50.7836
8.05114	3.88571	-50.785
8.01899	3.88953	-50.787
7.98698	3.89558	-50.7891
7.95486	3.9031	-50.7921
7.92215	3.90972	-50.7962
7.89099	3.91837	-50.7959
7.86377	3.93327	-50.7866
7.84035	3.95192	-50.7717
7.8197	3.96787	-50.7523
7.8007	3.97943	-50.7288
7.78367	3.99261	-50.7045
7.76734	4.00926	-50.6817
7.74999	4.02764	-50.6606
7.73068	4.04529	-50.64
7.70867	4.05899	-50.6178
7.68446	4.0682	-50.5936
7.65909	4.07914	-50.5737
7.63311	4.09818	-50.5658
7.60604	4.11932	-50.5656
7.5792	4.13931	-50.5655
7.55135	4.15664	-50.5645
7.52319	4.17253	-50.5637
7.49818	4.19302	-50.5633
7.47291	4.21393	-50.5632
7.44748	4.23466	-50.5633
7.42326	4.25684	-50.5637
7.39644	4.27556	-50.5647
7.36642	4.28729	-50.5657
7.33456	4.2911	-50.5655
7.30207	4.29037	-50.5644
7.26972	4.28723	-50.5632
7.23778	4.2865	-50.5624
7.20687	4.28819	-50.562
7.17604	4.28695	-50.5621
7.14455	4.28821	-50.5625
7.11331	4.29144	-50.5634
7.08264	4.29326	-50.5647
7.05207	4.29591	-50.5663
7.02117	4.29977	-50.5675
6.98957	4.30525	-50.5682
6.95708	4.31248	-50.5685
6.92356	4.32115	-50.5684
6.88897	4.3315	-50.567
6.85337	4.34408	-50.5649
6.82154	4.36003	-50.5704
6.79958	4.38104	-50.5893
6.78164	4.40437	-50.6108
6.75893	4.42523	-50.6258
6.73198	4.44199	-50.6381
6.70289	4.45532	-50.6509
6.67084	4.46532	-50.6625
6.63453	4.47109	-50.6715
6.60227	4.47423	-50.6877
6.58406	4.47609	-50.7181
6.57225	4.47667	-50.7515
6.55627	4.47676	-50.7783
6.5347	4.47676	-50.7986
6.50832	4.4766	-50.813
6.47831	4.47614	-50.8225
6.44597	4.47542	-50.8291
6.41338	4.4726	-50.8298
6.38329	4.46305	-50.8222
6.35595	4.44657	-50.8166
6.32975	4.42805	-50.8187
6.30617	4.40782	-50.8202
6.28502	4.38537	-50.8172
6.26185	4.36518	-50.8145
6.23536	4.35221	-50.8167
6.20679	4.34512	-50.8199
6.17756	4.33704	-50.8165
6.14855	4.32654	-50.8109
6.11989	4.31416	-50.8087
6.09164	4.29939	-50.8078
6.06308	4.28434	-50.8064
6.03382	4.27041	-50.8042
6.00401	4.25774	-50.8018
5.97378	4.24635	-50.8011
5.94326	4.23634	-50.8033
5.91325	4.22777	-50.8098
5.88518	4.21985	-50.8222
5.85891	4.21186	-50.8386
5.83263	4.20386	-50.8553
5.80464	4.19686	-50.871
5.77743	4.18751	-50.8872
5.75379	4.17145	-50.9058
5.73319	4.14838	-50.9177
5.71264	4.12245	-50.9144
5.68859	4.10006	-50.9051
5.66655	4.07677	-50.8971
5.65025	4.04883	-50.8903
5.63577	4.02025	-50.8852
5.61997	3.99315	-50.8819
5.60149	3.96818	-50.8809
5.58162	3.9445	-50.8823
5.5612	3.92159	-50.8848
5.5398	3.89978	-50.8877
5.51751	3.87903	-50.8918
5.49525	3.85831	-50.8973
5.47175	3.83938	-50.9024
5.44572	3.82376	-50.906
5.42048	3.80693	-50.9097
5.39802	3.78666	-50.9142
5.37959	3.76412	-50.9153
5.36855	3.73984	-50.9083
5.36307	3.71673	-50.8944
5.35871	3.69769	-50.8755
5.35558	3.68035	-50.8527
5.3506	3.66438	-50.8252
5.33925	3.64496	-50.7984
5.31938	3.61777	-50.7814
5.29546	3.58972	-50.7708
5.27571	3.56026	-50.7653
5.25672	3.52969	-50.7675
5.23722	3.50083	-50.7726
5.22019	3.47192	-50.7779
5.20454	3.44281	-50.7839
5.18991	3.41304	-50.7898
5.17571	3.38207	-50.7963
5.16116	3.34964	-50.7995
5.14401	3.31729	-50.7978
5.12128	3.28835	-50.8005
5.09383	3.26362	-50.8106
5.06554	3.24247	-50.8252
5.03767	3.22637	-50.8431
5.01059	3.21392	-50.8617
4.98476	3.20178	-50.8794
4.9602	3.18951	-50.8976
4.93762	3.17852	-50.919
4.91461	3.16907	-50.9416
4.88823	3.15706	-50.9612
4.85971	3.14991	-50.9799
4.83468	3.15487	-51.0042
4.81859	3.15798	-51.0358
4.8093	3.15306	-51.069
4.79931	3.14559	-51.0989
4.78542	3.13929	-51.1263
4.76847	3.13421	-51.151
4.74708	3.12864	-51.1709
4.72208	3.12337	-51.187
4.69517	3.11994	-51.2001
4.66617	3.11928	-51.2099
4.63615	3.11981	-51.2187
4.6059	3.12013	-51.2282
4.57554	3.12	-51.2387
4.54524	3.11914	-51.25
4.51504	3.11747	-51.2619
4.48495	3.11502	-51.2738
4.4556	3.11063	-51.2861
4.4276	3.10391	-51.3
4.40075	3.09634	-51.3153
4.37532	3.08614	-51.3302
4.35186	3.07046	-51.3437
4.33082	3.05022	-51.3564
4.31159	3.02815	-51.3685
4.29152	3.00768	-51.3805
4.26904	2.99067	-51.3929
4.24427	2.977	-51.4053
4.21709	2.96731	-51.4164
4.18754	2.96226	-51.4251
4.15686	2.96134	-51.4329
4.12623	2.96295	-51.4419
4.09575	2.96496	-51.4518
4.0661	2.96654	-51.4637
4.03687	2.96875	-51.4777
4.00953	2.96812	-51.4941
3.98672	2.96034	-51.5148
3.96521	2.9498	-51.5366
3.94361	2.93894	-51.5577
3.92505	2.92547	-51.5804
3.90665	2.90882	-51.6006
3.88575	2.89155	-51.6175
3.86712	2.87707	-51.6389
3.84833	2.86538	-51.6618
3.82495	2.85676	-51.6813
3.80083	2.85072	-51.7016
3.77632	2.84614	-51.7214
3.74916	2.84389	-51.7375
3.72091	2.84355	-51.7519
3.6928	2.84479	-51.766
3.66511	2.84792	-51.7804
3.63939	2.85228	-51.7971
3.61626	2.85687	-51.817
3.59405	2.8605	-51.838
3.57113	2.86264	-51.8579
3.54842	2.8629	-51.8774
3.52723	2.85942	-51.8979
3.50639	2.85316	-51.9186
3.48662	2.8441	-51.9391
3.47002	2.82883	-51.9595
3.45464	2.80839	-51.9778
3.4369	2.78634	-51.9918
3.41586	2.76459	-52.0013
3.39345	2.74318	-52.0074
3.37063	2.7224	-52.0119
