# Supplementary material for: The Impact of Entropy on the Spatial Organization of Synaptonemal Complexes within the Cell Nucleus
Source: PLoS One. 2012 May 4;7(5):e36282. doi: 10.1371/journal.pone.0036282 (PMC3344857; doi:10.1371/journal.pone.0036282)
Supplement: Supporting Information S1 — Reconstructed SC coordinates. (ZIP) [file pone.0036282.s001.zip › SC_positions/Stack06/Stack06_SC19.xls]

## Sheet: Stack06_SC19
// Original File: X:/4Pi_Projects_data/Laura_R/2009_03_16_SYCP3_MLH1/Stack06.ims
// Generated by Bitplane Imaris x64 6.2.1 [Feb 11 2009]
neuron_name = "Filament 19"
11.4928	-1.17292	-48.1649
11.5015	-1.18711	-48.1943
11.4973	-1.17885	-48.2155
11.4828	-1.15488	-48.2265
11.4616	-1.13121	-48.235
11.4374	-1.11187	-48.2473
11.4157	-1.09334	-48.2625
11.3962	-1.07505	-48.2792
11.3774	-1.05682	-48.2961
11.3588	-1.03791	-48.3124
11.3378	-1.02082	-48.3285
11.3214	-1.00144	-48.3454
11.3109	-0.976244	-48.3614
11.2971	-0.951941	-48.3766
11.2866	-0.93234	-48.3979
11.283	-0.916975	-48.426
11.2812	-0.904659	-48.456
11.2815	-0.893004	-48.4864
11.2832	-0.882058	-48.5174
11.2862	-0.871374	-48.5496
11.2905	-0.857175	-48.5823
11.2941	-0.835991	-48.6141
11.294	-0.805892	-48.6402
11.2835	-0.771322	-48.6565
11.2619	-0.73859	-48.6642
11.2407	-0.706712	-48.6664
11.2241	-0.674938	-48.6663
11.2102	-0.644126	-48.6661
11.1975	-0.613804	-48.6665
11.1851	-0.583591	-48.666
11.1719	-0.553149	-48.6643
11.1593	-0.524126	-48.657
11.1495	-0.497797	-48.6403
11.1406	-0.472239	-48.6218
11.1312	-0.445367	-48.6081
11.1219	-0.416515	-48.5999
11.1121	-0.386644	-48.5959
11.1027	-0.356435	-48.5958
11.0963	-0.325345	-48.598
11.0935	-0.293702	-48.6012
11.0932	-0.262269	-48.6066
11.0943	-0.231451	-48.6145
11.0955	-0.201309	-48.6245
11.0962	-0.171755	-48.6361
11.0959	-0.142679	-48.6493
11.0941	-0.113639	-48.6635
11.0913	-0.0853145	-48.6793
11.0876	-0.0621307	-48.6998
11.0813	-0.0453898	-48.7257
11.0706	-0.0300772	-48.7523
11.0563	-0.0138068	-48.7773
11.0404	0.00276417	-48.801
11.0261	0.0207893	-48.8241
11.0145	0.0413984	-48.8459
11.0036	0.0640965	-48.8647
10.9909	0.0866192	-48.8807
10.9738	0.107934	-48.8924
10.9553	0.13146	-48.8973
10.9385	0.156836	-48.8999
10.9226	0.182033	-48.9063
10.9024	0.202062	-48.9148
10.8764	0.216633	-48.92
10.8545	0.237688	-48.923
10.8375	0.264646	-48.9273
10.8204	0.290724	-48.9331
10.8033	0.315644	-48.9407
10.7869	0.33983	-48.9506
10.7722	0.364007	-48.962
10.7593	0.387853	-48.9757
10.7484	0.41206	-48.9909
10.7394	0.437545	-49.0062
10.732	0.464602	-49.0213
10.7261	0.49347	-49.036
10.7176	0.522474	-49.0508
10.7063	0.552074	-49.0634
10.6952	0.583912	-49.0701
10.6795	0.614904	-49.0727
10.6583	0.642801	-49.0776
10.6384	0.670388	-49.0831
10.6231	0.699892	-49.0836
10.6075	0.727407	-49.0837
10.5886	0.751726	-49.0866
10.5696	0.778235	-49.092
10.5501	0.810087	-49.0975
10.5276	0.842242	-49.0914
10.5041	0.867431	-49.0686
10.4848	0.885792	-49.0376
10.4688	0.900425	-49.006
10.4559	0.914649	-48.9753
10.4475	0.930803	-48.9448
10.439	0.942619	-48.9131
10.4299	0.952885	-48.8843
10.4229	0.97551	-48.8655
10.4166	1.00579	-48.8523
10.4093	1.03506	-48.8398
10.4022	1.06499	-48.832
10.3966	1.09549	-48.8276
10.3883	1.1237	-48.8181
10.3782	1.15056	-48.8063
10.372	1.17978	-48.7988
10.3677	1.2111	-48.7964
10.3613	1.24143	-48.7923
10.3535	1.26944	-48.7801
10.345	1.29727	-48.7666
10.3348	1.32312	-48.7528
10.3239	1.34485	-48.7335
10.315	1.36523	-48.7113
10.3068	1.38564	-48.6895
10.2998	1.40466	-48.6668
10.2945	1.42236	-48.6418
10.288	1.4432	-48.6188
10.2796	1.46919	-48.6012
10.2711	1.49804	-48.5886
10.2627	1.52787	-48.579
10.2542	1.55738	-48.5698
10.2459	1.5861	-48.5595
10.2358	1.61284	-48.5474
10.2222	1.63557	-48.5322
10.2074	1.655	-48.5131
10.1934	1.67486	-48.4931
10.1791	1.69635	-48.4739
10.1663	1.7191	-48.4546
10.1583	1.74494	-48.4359
10.1585	1.77411	-48.4205
10.1631	1.80542	-48.4107
10.1622	1.83816	-48.4052
10.1576	1.87164	-48.4025
10.1549	1.90576	-48.4024
10.1535	1.94024	-48.4061
10.151	1.97415	-48.4154
10.1449	2.00793	-48.4242
10.1352	2.04132	-48.4307
10.1225	2.07143	-48.4415
10.1077	2.09745	-48.4547
10.0925	2.11928	-48.4686
10.079	2.13922	-48.4836
10.0688	2.1625	-48.4952
10.0611	2.18981	-48.5036
10.0551	2.21852	-48.5141
10.0494	2.24734	-48.5276
10.0409	2.27638	-48.5403
10.0278	2.305	-48.5504
10.0102	2.33176	-48.5587
9.98994	2.35721	-48.5643
9.9686	2.38231	-48.5659
9.9472	2.40762	-48.5662
9.9264	2.43372	-48.5664
9.90597	2.4608	-48.5674
9.88704	2.49003	-48.5714
9.87053	2.52193	-48.5809
9.85532	2.55573	-48.5969
9.83947	2.58947	-48.6195
9.82643	2.6134	-48.6509
9.82207	2.62092	-48.6893
9.82149	2.62069	-48.7253
9.81894	2.6226	-48.7551
9.81357	2.63044	-48.7805
9.80284	2.6437	-48.802
9.78716	2.6602	-48.8202
9.76942	2.67819	-48.8368
9.74936	2.69525	-48.8518
9.7267	2.71147	-48.8637
9.70395	2.72872	-48.874
9.68204	2.74724	-48.884
9.65907	2.76559	-48.8921
9.63463	2.78326	-48.8986
9.61094	2.80187	-48.9073
9.58778	2.82098	-48.9189
9.56334	2.83818	-48.9324
9.53751	2.85172	-48.9482
9.51135	2.86154	-48.9666
9.48608	2.86952	-48.9874
9.46209	2.87665	-49.0102
9.4409	2.8839	-49.0359
9.42306	2.89223	-49.0644
9.40496	2.90028	-49.0938
9.38716	2.90884	-49.123
9.37526	2.92008	-49.1535
9.36933	2.93217	-49.185
9.36546	2.94245	-49.2166
9.362	2.95039	-49.2488
9.35943	2.96027	-49.2804
9.35873	2.97419	-49.3105
9.35974	2.9849	-49.3408
9.36129	2.98859	-49.3721
9.36203	2.98914	-49.4025
9.36127	2.99026	-49.4316
9.35964	2.99351	-49.4601
9.35813	2.99933	-49.4886
9.35712	3.00795	-49.5176
9.3567	3.01945	-49.5477
9.35659	3.0324	-49.5797
9.35661	3.04497	-49.6139
9.35859	3.05601	-49.6495
9.36548	3.06391	-49.685
9.37744	3.06895	-49.7191
9.39451	3.07212	-49.7505
9.41695	3.07367	-49.7783
9.44158	3.07456	-49.8044
9.46706	3.0752	-49.8289
9.49405	3.07546	-49.8505
9.52078	3.07532	-49.8713
9.54696	3.07492	-49.8915
9.57443	3.07452	-49.9092
9.60291	3.07447	-49.9252
9.6327	3.07523	-49.9383
9.66314	3.07655	-49.9503
9.69118	3.07748	-49.9676
9.71517	3.07765	-49.9905
9.73399	3.07691	-50.0176
9.74888	3.07551	-50.0472
9.76444	3.07436	-50.0758
9.7841	3.07335	-50.1012
9.80729	3.07223	-50.1241
9.83177	3.07093	-50.1468
9.85683	3.07008	-50.1707
9.88393	3.06944	-50.1943
9.91328	3.06574	-50.2171
9.94315	3.05587	-50.2398
9.97185	3.03626	-50.2561
9.99922	3.00913	-50.2612
10.0272	2.98346	-50.2616
10.0564	2.96143	-50.2619
10.0854	2.94006	-50.2619
10.1129	2.91721	-50.2619
10.1377	2.89168	-50.2618
10.1609	2.86505	-50.2618
10.185	2.83997	-50.2617
10.2115	2.81739	-50.2626
10.238	2.79451	-50.2633
10.2619	2.76857	-50.2624
10.2842	2.74416	-50.2564
10.3049	2.72488	-50.2401
10.3244	2.70735	-50.2193
10.3438	2.68923	-50.2003
10.3608	2.66795	-50.1838
10.3754	2.64269	-50.1701
10.39	2.61605	-50.1584
10.4022	2.58725	-50.1494
10.4126	2.55694	-50.1421
10.4275	2.53196	-50.132
10.4474	2.51279	-50.1183
10.4658	2.4913	-50.106
10.4844	2.46952	-50.0944
10.5053	2.44986	-50.0816
10.5267	2.43013	-50.0681
10.5477	2.41286	-50.0505
10.5656	2.39638	-50.0283
10.5796	2.38014	-50.0036
10.5923	2.36472	-49.9786
10.6054	2.34797	-49.9552
10.6184	2.33067	-49.932
10.6321	2.3119	-49.9101
10.6481	2.295	-49.889
10.6651	2.28414	-49.8645
10.6825	2.27387	-49.8393
10.6992	2.26188	-49.8141
10.7154	2.25054	-49.788
10.7365	2.24363	-49.7644
10.7613	2.23739	-49.7453
10.7838	2.22417	-49.7286
10.8028	2.20717	-49.7108
10.8206	2.1863	-49.6943
10.8364	2.15999	-49.6761
10.8566	2.13864	-49.6552
10.8877	2.13473	-49.6366
10.9197	2.14506	-49.6166
10.9483	2.15737	-49.5955
10.9766	2.16748	-49.5764
11.0009	2.1764	-49.5553
11.0202	2.18437	-49.5305
11.038	2.19181	-49.5058
11.058	2.19918	-49.4844
11.0807	2.20572	-49.4664
11.1053	2.21068	-49.4507
11.1314	2.21379	-49.4367
11.1582	2.21629	-49.4234
11.1849	2.21981	-49.4099
11.2116	2.22366	-49.3958
11.2384	2.22739	-49.3812
11.264	2.23059	-49.3643
11.2891	2.2332	-49.3461
11.3165	2.23697	-49.3315
11.3452	2.24203	-49.319
11.3715	2.24789	-49.3033
11.394	2.25468	-49.2829
11.4149	2.26196	-49.2607
11.436	2.26884	-49.2387
11.4571	2.27389	-49.2164
11.4788	2.27664	-49.1942
11.5015	2.27844	-49.1728
11.5248	2.27942	-49.1515
11.5462	2.27831	-49.1279
11.5668	2.2733	-49.1042
11.5888	2.2628	-49.0843
11.609	2.24725	-49.0659
11.6261	2.22788	-49.0474
11.6429	2.20744	-49.029
11.6606	2.189	-49.009
11.6805	2.17453	-48.9881
11.7036	2.16663	-48.967
11.7266	2.16392	-48.9438
11.7467	2.1618	-48.9179
11.7657	2.15903	-48.8913
