# Supplementary material for: The Impact of Entropy on the Spatial Organization of Synaptonemal Complexes within the Cell Nucleus
Source: PLoS One. 2012 May 4;7(5):e36282. doi: 10.1371/journal.pone.0036282 (PMC3344857; doi:10.1371/journal.pone.0036282)
Supplement: Supporting Information S1 — Reconstructed SC coordinates. (ZIP) [file pone.0036282.s001.zip › SC_positions/Stack06/Stack06_SC18.xls]

## Sheet: Stack06_SC18
// Original File: X:/4Pi_Projects_data/Laura_R/2009_03_16_SYCP3_MLH1/Stack06.ims
// Generated by Bitplane Imaris x64 6.2.1 [Feb 11 2009]
neuron_name = "Filament 18"
10.766	-2.17675	-47.9336
10.7604	-2.17399	-47.9646
10.7538	-2.16972	-47.9957
10.7464	-2.16269	-48.0265
10.7368	-2.15052	-48.054
10.7222	-2.13336	-48.0752
10.7051	-2.11514	-48.093
10.6892	-2.09903	-48.1118
10.6751	-2.08638	-48.1338
10.6615	-2.0765	-48.1581
10.6477	-2.06862	-48.1837
10.6339	-2.06314	-48.2106
10.62	-2.05938	-48.2383
10.6044	-2.05612	-48.2652
10.5857	-2.05299	-48.2902
10.5664	-2.04925	-48.3146
10.5484	-2.04319	-48.3394
10.5311	-2.03499	-48.3643
10.5128	-2.025	-48.3873
10.4918	-2.01266	-48.4065
10.4698	-1.99957	-48.4241
10.4484	-1.98565	-48.4412
10.4277	-1.9692	-48.4564
10.4084	-1.95192	-48.4721
10.3925	-1.93386	-48.4896
10.3802	-1.91409	-48.5079
10.3699	-1.89435	-48.5273
10.361	-1.87413	-48.5467
10.3538	-1.85236	-48.5653
10.3478	-1.83066	-48.5853
10.3425	-1.81007	-48.6079
10.3361	-1.78813	-48.6301
10.3245	-1.76546	-48.6496
10.3047	-1.74776	-48.6671
10.2776	-1.7361	-48.6819
10.2488	-1.72728	-48.6969
10.2221	-1.717	-48.7142
10.1998	-1.70288	-48.7339
10.1839	-1.68955	-48.7592
10.1708	-1.675	-48.785
10.1584	-1.65425	-48.8058
10.1487	-1.63348	-48.8277
10.1406	-1.61513	-48.8518
10.1327	-1.59606	-48.8748
10.1245	-1.57571	-48.8962
10.1153	-1.55429	-48.9161
10.1042	-1.53117	-48.9328
10.091	-1.50678	-48.9472
10.0779	-1.48243	-48.963
10.0681	-1.4567	-48.9798
10.0631	-1.4276	-48.9918
10.0606	-1.39688	-49.0013
10.057	-1.36806	-49.0164
10.0544	-1.34219	-49.0365
10.0556	-1.31964	-49.0596
10.0581	-1.29811	-49.084
10.0606	-1.27661	-49.1077
10.0645	-1.25773	-49.1327
10.0683	-1.23807	-49.1553
10.0692	-1.21243	-49.1703
10.0688	-1.18315	-49.1811
10.0707	-1.15507	-49.195
10.0718	-1.12752	-49.2099
10.068	-1.09888	-49.2211
10.0622	-1.07258	-49.2354
10.0564	-1.04921	-49.2544
10.0504	-1.02583	-49.2726
10.0454	-1.00172	-49.2895
10.0411	-0.977101	-49.3054
10.0369	-0.952373	-49.321
10.0321	-0.927737	-49.3366
10.0261	-0.903201	-49.3525
10.0184	-0.879051	-49.369
10.0088	-0.859286	-49.3893
9.99819	-0.84467	-49.4152
9.99134	-0.827953	-49.4428
9.99193	-0.807378	-49.4699
9.99733	-0.78684	-49.4978
10.0025	-0.763243	-49.5221
10.0064	-0.734936	-49.54
10.0131	-0.71109	-49.5605
10.023	-0.691702	-49.5834
10.0332	-0.668634	-49.6012
10.0379	-0.643521	-49.6168
10.0298	-0.62041	-49.6327
10.0111	-0.599261	-49.6472
9.98903	-0.578483	-49.661
9.96435	-0.556884	-49.6748
9.93461	-0.534179	-49.6889
9.90907	-0.506156	-49.7042
9.90719	-0.471764	-49.721
9.92701	-0.441707	-49.7402
9.94846	-0.418296	-49.7603
9.96095	-0.395466	-49.7786
9.96264	-0.3753	-49.7963
9.95109	-0.360155	-49.811
9.92832	-0.346294	-49.8218
9.90535	-0.327724	-49.837
9.88894	-0.301346	-49.8573
9.87608	-0.26809	-49.8755
9.87003	-0.235132	-49.8954
9.8758	-0.208153	-49.9204
9.88355	-0.184302	-49.9446
9.88501	-0.161429	-49.9672
9.88343	-0.140049	-49.9914
9.8819	-0.120233	-50.0183
9.88032	-0.103468	-50.0478
9.87862	-0.0905787	-50.0793
9.878	-0.0796048	-50.1102
9.87815	-0.0713352	-50.1396
9.87758	-0.0659875	-50.1676
9.87343	-0.0603963	-50.1946
9.86357	-0.0525247	-50.2219
9.85214	-0.0383869	-50.2494
9.84747	-0.017658	-50.2775
9.85185	0.00232357	-50.3084
9.86038	0.0171999	-50.3421
9.87078	0.0265875	-50.3769
9.88497	0.0302328	-50.4114
9.90314	0.0297894	-50.4444
9.92214	0.0256671	-50.4765
9.94002	0.0172223	-50.5076
9.95688	0.00731902	-50.5382
9.96967	-0.00306907	-50.5692
9.97586	-0.0154729	-50.6007
9.97994	-0.0293785	-50.6313
9.98629	-0.0448626	-50.6597
9.99492	-0.0620195	-50.6861
10.0019	-0.0810181	-50.7107
10.0032	-0.101768	-50.7339
10.0021	-0.12083	-50.7576
10.0025	-0.134447	-50.7837
10.0033	-0.144313	-50.8111
10.0036	-0.154991	-50.8377
10.0052	-0.166167	-50.8638
10.0084	-0.175505	-50.8906
10.013	-0.183064	-50.9185
10.0202	-0.190567	-50.9469
10.0294	-0.201645	-50.9743
10.0389	-0.21432	-51.001
10.0477	-0.219108	-51.0291
10.0539	-0.213688	-51.0592
10.0585	-0.203415	-51.0898
10.0644	-0.194712	-51.1208
10.0735	-0.193979	-51.1525
10.0851	-0.200841	-51.184
10.097	-0.211645	-51.2147
10.1081	-0.225232	-51.2446
10.1198	-0.243051	-51.2706
10.1346	-0.265094	-51.2905
10.153	-0.286249	-51.3071
10.175	-0.30332	-51.3219
10.1972	-0.318945	-51.3361
10.2164	-0.338255	-51.3492
10.233	-0.362733	-51.3591
10.2511	-0.383713	-51.3729
10.2691	-0.400907	-51.3904
10.2821	-0.42375	-51.4039
10.2958	-0.447053	-51.4162
10.3113	-0.467065	-51.4298
10.3224	-0.486174	-51.4454
10.3261	-0.499306	-51.468
10.3296	-0.507108	-51.4965
10.3423	-0.52104	-51.5244
10.3649	-0.540572	-51.5427
10.3955	-0.557199	-51.5507
10.4272	-0.572764	-51.5597
10.4571	-0.587823	-51.5712
10.4854	-0.602594	-51.583
10.5084	-0.620266	-51.598
10.5274	-0.64001	-51.615
10.5451	-0.659694	-51.6319
10.5626	-0.678656	-51.6489
10.58	-0.696732	-51.6663
10.5973	-0.71432	-51.6839
10.6152	-0.729744	-51.7027
10.6341	-0.742185	-51.7228
10.6542	-0.75385	-51.7423
10.6767	-0.764703	-51.7596
10.6977	-0.775429	-51.7776
10.7116	-0.786439	-51.8003
10.7211	-0.796237	-51.8264
10.7298	-0.80541	-51.8536
10.7393	-0.812972	-51.8829
10.7524	-0.817747	-51.9135
10.7704	-0.821674	-51.9439
10.7926	-0.824647	-51.9729
10.8193	-0.826231	-51.9996
10.8505	-0.82908	-52.0224
10.8856	-0.836124	-52.037
10.9231	-0.847114	-52.0422
10.9607	-0.859054	-52.0431
10.9973	-0.870058	-52.0429
11.0329	-0.880662	-52.0414
11.0669	-0.892818	-52.0392
11.0985	-0.909296	-52.0382
11.1282	-0.929969	-52.038
11.1584	-0.945651	-52.032
11.1881	-0.953477	-52.0169
11.2141	-0.962866	-51.9982
11.2376	-0.976205	-51.9819
11.2607	-0.990756	-51.9685
11.2825	-1.00683	-51.9563
11.3028	-1.02447	-51.9438
11.3237	-1.04193	-51.931
11.3468	-1.05906	-51.9202
11.3709	-1.07707	-51.9107
11.3925	-1.09911	-51.9022
11.4125	-1.12323	-51.8945
11.4368	-1.14244	-51.8854
11.4639	-1.15946	-51.877
11.4905	-1.17663	-51.8675
11.5169	-1.19115	-51.8534
11.5452	-1.20171	-51.8384
11.5725	-1.2087	-51.821
11.5938	-1.21416	-51.7954
11.6173	-1.21648	-51.7738
11.647	-1.21646	-51.7627
11.6746	-1.2192	-51.7475
11.6987	-1.22662	-51.7262
11.7243	-1.23367	-51.7067
11.7528	-1.23615	-51.6913
11.7831	-1.23793	-51.6801
11.8139	-1.23984	-51.6725
11.8449	-1.24022	-51.6673
11.8764	-1.24024	-51.6636
11.9084	-1.24002	-51.6614
11.941	-1.2393	-51.6594
11.974	-1.23801	-51.6561
12.0072	-1.23536	-51.6512
12.0401	-1.2302	-51.6439
12.0717	-1.22187	-51.6328
12.1009	-1.21003	-51.6182
12.1269	-1.19439	-51.6019
12.1506	-1.17598	-51.586
12.1744	-1.15706	-51.5732
12.1994	-1.13835	-51.5638
12.2231	-1.11791	-51.5563
12.2456	-1.09603	-51.5511
12.269	-1.0751	-51.549
12.2937	-1.05563	-51.5483
12.3195	-1.03718	-51.547
12.3462	-1.0192	-51.5465
12.3746	-1.00502	-51.5483
12.4055	-0.998308	-51.552
12.437	-0.995118	-51.5579
12.4673	-0.990849	-51.5662
12.4963	-0.984442	-51.5757
12.5235	-0.975159	-51.5865
12.5483	-0.962576	-51.5988
12.5724	-0.948106	-51.6107
12.5985	-0.935162	-51.6193
12.6264	-0.923673	-51.6242
12.6527	-0.909251	-51.6288
12.677	-0.891565	-51.633
12.7017	-0.873851	-51.6345
12.7276	-0.858108	-51.6328
12.755	-0.845687	-51.6276
12.7838	-0.835499	-51.62
12.813	-0.826845	-51.6093
12.8421	-0.820043	-51.5929
12.8724	-0.814911	-51.5727
12.9065	-0.81225	-51.5597
12.9436	-0.809736	-51.5631
12.9795	-0.804608	-51.5756
13.0122	-0.797616	-51.5903
13.0423	-0.790034	-51.6069
13.0709	-0.782301	-51.6243
