# Supplementary material for: The Impact of Entropy on the Spatial Organization of Synaptonemal Complexes within the Cell Nucleus
Source: PLoS One. 2012 May 4;7(5):e36282. doi: 10.1371/journal.pone.0036282 (PMC3344857; doi:10.1371/journal.pone.0036282)
Supplement: Supporting Information S1 — Reconstructed SC coordinates. (ZIP) [file pone.0036282.s001.zip › SC_positions/Stack06/Stack06_SC11.xls]

## Sheet: Stack06_SC11
// Original File: X:/4Pi_Projects_data/Laura_R/2009_03_16_SYCP3_MLH1/Stack06.ims
// Generated by Bitplane Imaris x64 6.2.1 [Feb 11 2009]
neuron_name = "Filament 11"
3.63254	2.64923	-52.6274
3.65853	2.64952	-52.6287
3.68529	2.65011	-52.6298
3.71353	2.65095	-52.6307
3.74365	2.6516	-52.6321
3.77558	2.65164	-52.6345
3.80869	2.65107	-52.6385
3.84215	2.65026	-52.6444
3.87521	2.64965	-52.6522
3.9071	2.64933	-52.6623
3.93742	2.64918	-52.6748
3.96526	2.6491	-52.6898
3.98986	2.64899	-52.7077
4.0133	2.64879	-52.7254
4.03814	2.64867	-52.7397
4.06512	2.64894	-52.7495
4.0939	2.64966	-52.7547
4.1238	2.65057	-52.7558
4.15449	2.65116	-52.7534
4.18576	2.65093	-52.7483
4.2175	2.64973	-52.7414
4.24964	2.64811	-52.7336
4.28232	2.64597	-52.7259
4.31587	2.64264	-52.7198
4.34929	2.63571	-52.7145
4.38015	2.62145	-52.7096
4.40798	2.60149	-52.7077
4.43325	2.57949	-52.7086
4.45533	2.556	-52.707
4.47611	2.53289	-52.7033
4.49905	2.51312	-52.7021
4.52385	2.49586	-52.7024
4.54871	2.47874	-52.702
4.57328	2.46233	-52.6987
4.59811	2.44941	-52.6898
4.6241	2.44002	-52.6782
4.65104	2.4321	-52.6673
4.67796	2.42532	-52.6556
4.7037	2.41768	-52.6417
4.72807	2.40788	-52.6259
4.75169	2.39645	-52.6097
4.77475	2.38623	-52.5922
4.79741	2.37977	-52.5723
4.81949	2.37294	-52.5512
4.83883	2.36181	-52.528
4.85952	2.35052	-52.5072
4.88836	2.34478	-52.4953
4.91858	2.33712	-52.4873
4.94487	2.32192	-52.4782
4.96982	2.30533	-52.4676
4.99389	2.29047	-52.454
5.01835	2.27892	-52.4386
5.04281	2.27019	-52.4217
5.06518	2.26215	-52.4023
5.08537	2.25344	-52.3797
5.10616	2.23966	-52.3597
5.13196	2.22527	-52.3454
5.16332	2.22025	-52.3321
5.19642	2.21809	-52.3229
5.22901	2.21032	-52.3234
5.26129	2.20119	-52.3275
5.29317	2.19423	-52.3268
5.32411	2.18838	-52.3202
5.35428	2.18255	-52.3119
5.38417	2.17665	-52.3042
5.41405	2.17072	-52.2973
5.44414	2.16495	-52.2915
5.47377	2.1591	-52.2851
5.50122	2.15197	-52.2738
5.52608	2.14337	-52.2576
5.55001	2.13475	-52.2401
5.5741	2.12724	-52.2229
5.59916	2.12109	-52.2076
5.62622	2.11551	-52.1964
5.65441	2.10973	-52.1875
5.68158	2.10263	-52.1765
5.70678	2.09282	-52.1627
5.73097	2.08168	-52.1471
5.75519	2.07078	-52.1304
5.78082	2.06149	-52.1148
5.80871	2.05482	-52.1022
5.83764	2.0484	-52.0917
5.86603	2.04189	-52.0803
5.89356	2.03726	-52.0655
5.92183	2.0344	-52.0509
5.94973	2.03372	-52.0364
5.97625	2.03546	-52.0199
6.00382	2.03591	-52.005
6.03062	2.03196	-51.9901
6.0546	2.02513	-51.972
6.07725	2.01819	-51.9524
6.10028	2.01285	-51.9327
6.12476	2.00924	-51.9139
6.15071	2.00671	-51.8964
6.17696	2.00482	-51.8787
6.19924	2.00317	-51.8566
6.21747	2.00181	-51.8303
6.23833	2.00147	-51.8058
6.26278	2.00212	-51.7838
6.28805	2.0031	-51.7615
6.311	2.00597	-51.7356
6.33001	2.01386	-51.7053
6.3531	2.0255	-51.6808
6.38518	2.03601	-51.6716
6.41951	2.04566	-51.6715
6.45167	2.05751	-51.6718
6.48191	2.07302	-51.6718
6.51175	2.0893	-51.6729
6.54328	2.10198	-51.675
6.57512	2.11463	-51.6758
6.60714	2.12742	-51.6745
6.64122	2.13616	-51.6729
6.67674	2.14184	-51.6739
6.70927	2.14634	-51.6851
6.73564	2.15016	-51.708
6.76155	2.15099	-51.73
6.79133	2.14796	-51.7436
6.82209	2.14354	-51.7537
6.85223	2.13887	-51.7631
6.88221	2.13413	-51.7716
6.91215	2.12914	-51.7796
6.94211	2.12319	-51.7872
6.97228	2.11899	-51.7946
7.00185	2.11849	-51.8044
7.02944	2.1185	-51.8187
7.05549	2.11829	-51.8354
7.08122	2.11877	-51.8519
7.10747	2.11953	-51.8666
7.13472	2.12067	-51.8788
7.16302	2.12211	-51.8885
7.19221	2.12375	-51.8958
7.22206	2.12547	-51.9014
7.25227	2.12715	-51.9059
7.28267	2.12865	-51.9098
7.31318	2.12943	-51.9128
7.34377	2.12927	-51.915
7.37438	2.12889	-51.9158
7.405	2.12879	-51.9148
7.43562	2.12905	-51.9128
7.46622	2.12996	-51.9102
7.49681	2.13175	-51.9071
7.52738	2.13416	-51.9033
7.55785	2.13632	-51.8983
7.58817	2.13731	-51.8914
7.6187	2.13782	-51.8854
7.64921	2.14324	-51.8824
7.67996	2.15219	-51.881
7.7121	2.15432	-51.8816
7.74439	2.1491	-51.8848
7.77559	2.14161	-51.8903
7.80636	2.13461	-51.896
7.83704	2.12915	-51.9011
7.86813	2.12464	-51.9035
7.89829	2.11762	-51.9059
7.92596	2.1058	-51.9128
7.95364	2.09415	-51.9186
7.98255	2.08506	-51.9211
8.01181	2.07716	-51.9226
8.04135	2.07018	-51.9233
8.07092	2.06357	-51.9238
8.1003	2.05687	-51.9247
8.1291	2.04942	-51.9261
8.15685	2.04011	-51.9279
8.18347	2.02832	-51.93
8.20986	2.01478	-51.9318
8.23755	2.00121	-51.9328
8.26738	1.98993	-51.9322
8.29911	1.98262	-51.9293
8.33165	1.97852	-51.9258
8.36388	1.97636	-51.9232
8.39517	1.97554	-51.9212
8.42553	1.97516	-51.9201
8.45533	1.97299	-51.9195
8.48466	1.96709	-51.9196
8.51356	1.95773	-51.9234
8.54266	1.94818	-51.9268
8.57124	1.94107	-51.929
8.59884	1.93412	-51.9363
8.62714	1.92596	-51.9444
8.6557	1.91748	-51.9509
8.68346	1.90859	-51.9585
8.71066	1.89863	-51.9663
8.7373	1.88702	-51.9743
8.76355	1.87426	-51.9827
8.78994	1.86176	-51.9918
8.81695	1.84964	-51.9994
8.84478	1.83749	-52.0038
8.87323	1.82549	-52.0061
8.90195	1.81312	-52.0066
8.93102	1.80064	-52.0049
8.96065	1.78893	-52.0017
8.99067	1.77795	-51.9979
9.02085	1.76777	-51.9941
9.05109	1.75875	-51.9904
9.08131	1.75113	-51.9869
9.11149	1.74483	-51.9835
9.14161	1.73949	-51.9801
9.17165	1.73461	-51.977
9.2016	1.72975	-51.9739
9.23139	1.72474	-51.9705
9.2609	1.71969	-51.9661
9.29013	1.71479	-51.9605
9.31923	1.71043	-51.9531
9.34855	1.70685	-51.9438
9.37883	1.70383	-51.9333
9.41083	1.70073	-51.9229
9.44452	1.69558	-51.9142
9.47882	1.68644	-51.9102
9.51211	1.67507	-51.9155
9.54318	1.6639	-51.93
9.57287	1.65454	-51.9472
9.60165	1.64715	-51.964
9.62886	1.63848	-51.9816
9.65625	1.62804	-51.9985
9.68221	1.61263	-52.0094
9.70255	1.58727	-52.0111
9.71879	1.55661	-52.0093
9.73419	1.5263	-52.0079
9.75071	1.49826	-52.0044
9.7711	1.47563	-51.9969
9.79615	1.45939	-51.9861
9.82315	1.44602	-51.9742
9.85062	1.43306	-51.9618
9.87829	1.41915	-51.9479
9.90477	1.40361	-51.9408
9.92548	1.38763	-51.9528
9.9364	1.37226	-51.9798
9.94126	1.3588	-52.0133
9.94911	1.34345	-52.0498
9.96732	1.31931	-52.0792
9.99249	1.28631	-52.0917
10.0146	1.24985	-52.0911
10.0311	1.21452	-52.0866
10.0462	1.18312	-52.0804
10.0623	1.15588	-52.0733
10.0792	1.13142	-52.0673
10.0991	1.11043	-52.0637
10.119	1.09001	-52.0637
10.1329	1.0647	-52.0658
10.1445	1.03693	-52.0696
10.1599	1.01183	-52.0769
10.1807	0.990588	-52.0864
10.2049	0.971457	-52.096
10.2295	0.951831	-52.1044
10.2535	0.931529	-52.1118
10.278	0.912421	-52.1191
10.3038	0.895795	-52.1268
10.3304	0.880825	-52.135
10.3568	0.866154	-52.1437
10.3828	0.851599	-52.1533
10.4087	0.83768	-52.1634
10.4353	0.824622	-52.1723
10.4627	0.812191	-52.1777
10.491	0.800317	-52.1793
10.5201	0.789485	-52.1789
10.5499	0.779951	-52.1788
10.5808	0.772867	-52.1797
10.6116	0.76454	-52.1811
10.6408	0.749858	-52.1822
10.665	0.728662	-52.184
10.6844	0.703177	-52.189
10.7065	0.680796	-52.1992
10.7332	0.664041	-52.2127
10.7594	0.651227	-52.2296
10.7833	0.643752	-52.2517
10.8076	0.640923	-52.2747
10.8335	0.639831	-52.2967
10.8617	0.639256	-52.3127
10.8935	0.639744	-52.318
10.9252	0.640752	-52.3239
10.9552	0.641922	-52.3342
10.9851	0.643153	-52.3437
11.0145	0.64423	-52.3535
11.0429	0.645022	-52.3648
11.0699	0.644931	-52.3779
11.0942	0.643765	-52.3945
11.1147	0.642302	-52.416
11.1318	0.641526	-52.4419
11.1472	0.641497	-52.4709
11.1638	0.64141	-52.5013
11.1831	0.641068	-52.5317
11.2071	0.641042	-52.5584
11.2378	0.641715	-52.576
11.2716	0.643144	-52.5861
11.3048	0.646001	-52.5928
11.3369	0.650266	-52.5976
11.3688	0.653544	-52.6017
11.4017	0.653481	-52.6055
11.4361	0.650165	-52.6109
11.4722	0.647826	-52.6185
11.5073	0.655352	-52.6251
11.537	0.675545	-52.634
11.5613	0.70201	-52.6423
11.5827	0.730848	-52.6414
11.6022	0.760531	-52.6375
11.6204	0.789659	-52.6357
11.64	0.815244	-52.6361
11.663	0.831829	-52.6443
11.6864	0.840071	-52.6619
11.7091	0.845418	-52.6831
11.7312	0.851855	-52.7047
11.7517	0.860135	-52.7278
11.7734	0.867557	-52.7506
11.8001	0.871995	-52.7708
11.8315	0.877212	-52.7847
11.8621	0.891556	-52.7861
11.8877	0.914291	-52.7811
11.9112	0.936858	-52.7825
11.935	0.956136	-52.7893
11.9594	0.972613	-52.7968
11.9854	0.98596	-52.8046
12.0119	0.994833	-52.8156
12.0367	0.999497	-52.8327
12.0611	1.00235	-52.8516
12.0858	1.00435	-52.8701
12.11	1.00543	-52.8895
12.1324	1.00548	-52.9107
12.1519	1.00458	-52.9344
12.1706	1.00369	-52.9587
12.1906	1.00353	-52.9817
12.2113	1.00397	-53.0048
12.2343	1.00463	-53.026
12.2623	1.00617	-53.0421
12.2928	1.01097	-53.0563
12.3255	1.01973	-53.0696
12.3573	1.03022	-53.0856
12.3726	1.03942	-53.1125
12.3642	1.04431	-53.1448
12.3436	1.04616	-53.1745
12.3229	1.04861	-53.203
12.304	1.05143	-53.2314
