# Supplementary material for: The Impact of Entropy on the Spatial Organization of Synaptonemal Complexes within the Cell Nucleus
Source: PLoS One. 2012 May 4;7(5):e36282. doi: 10.1371/journal.pone.0036282 (PMC3344857; doi:10.1371/journal.pone.0036282)
Supplement: Supporting Information S1 — Reconstructed SC coordinates. (ZIP) [file pone.0036282.s001.zip › SC_positions/Stack06/Stack06_SC09.xls]

## Sheet: Stack06_SC09
// Original File: X:/4Pi_Projects_data/Laura_R/2009_03_16_SYCP3_MLH1/Stack06.ims
// Generated by Bitplane Imaris x64 6.2.1 [Feb 11 2009]
neuron_name = "Filament 9"
7.59031	-2.63098	-54.9589
7.5839	-2.60995	-54.9739
7.5775	-2.58781	-54.9875
7.57369	-2.56245	-54.9982
7.57087	-2.5342	-55.0066
7.56461	-2.5057	-55.0089
7.55403	-2.47999	-54.9996
7.54475	-2.45514	-54.9838
7.54041	-2.42702	-54.9706
7.53787	-2.3967	-54.9614
7.53589	-2.36617	-54.9547
7.53523	-2.33557	-54.9504
7.53551	-2.30513	-54.9475
7.53667	-2.27486	-54.945
7.53805	-2.24438	-54.9424
7.53773	-2.21327	-54.9397
7.53384	-2.18157	-54.9372
7.526	-2.14973	-54.9355
7.51561	-2.11799	-54.9347
7.50421	-2.08646	-54.9349
7.49174	-2.05563	-54.9363
7.4776	-2.02596	-54.9387
7.46127	-1.99786	-54.941
7.44288	-1.97134	-54.9426
7.42372	-1.94559	-54.943
7.40389	-1.92081	-54.9416
7.38319	-1.89805	-54.9358
7.3633	-1.87511	-54.927
7.34521	-1.85201	-54.9159
7.32744	-1.83229	-54.8996
7.30944	-1.81365	-54.8827
7.29193	-1.79367	-54.8678
7.2732	-1.77495	-54.8534
7.25251	-1.75758	-54.8407
7.23371	-1.73634	-54.8325
7.21696	-1.7118	-54.8259
7.19891	-1.68791	-54.8211
7.18021	-1.66367	-54.8176
7.16302	-1.6384	-54.8112
7.14844	-1.61121	-54.8084
7.13405	-1.58343	-54.8093
7.11719	-1.55767	-54.8082
7.09902	-1.53323	-54.8054
7.08097	-1.50884	-54.8027
7.06295	-1.48446	-54.8004
7.04416	-1.4606	-54.7984
7.02425	-1.43743	-54.7973
7.0044	-1.414	-54.7965
6.98558	-1.38935	-54.796
6.96733	-1.36397	-54.7957
6.95343	-1.33677	-54.7953
6.94435	-1.30733	-54.7941
6.93323	-1.27834	-54.7918
6.91949	-1.2507	-54.7892
6.90515	-1.22406	-54.7861
6.88963	-1.19852	-54.7821
6.87213	-1.17447	-54.7788
6.85562	-1.15004	-54.7761
6.84136	-1.12462	-54.7724
6.82349	-1.10206	-54.7687
6.80471	-1.08059	-54.7658
6.79043	-1.05677	-54.7633
6.77859	-1.03235	-54.7584
6.76722	-1.00782	-54.7517
6.75524	-0.982413	-54.7469
6.74291	-0.956173	-54.7432
6.73177	-0.928954	-54.739
6.72007	-0.902008	-54.7322
6.70648	-0.875647	-54.7243
6.69402	-0.847918	-54.7183
6.68097	-0.820241	-54.7139
6.66397	-0.795079	-54.7094
6.64612	-0.771164	-54.7021
6.62946	-0.747069	-54.6927
6.61328	-0.722765	-54.6831
6.59879	-0.697041	-54.6752
6.5866	-0.66964	-54.6687
6.57402	-0.642558	-54.6609
6.56029	-0.615567	-54.6541
6.54713	-0.587599	-54.6498
6.53377	-0.559476	-54.6469
6.51862	-0.532113	-54.6458
6.50093	-0.506285	-54.6472
6.48248	-0.480957	-54.6502
6.46607	-0.454193	-54.6529
6.44532	-0.434346	-54.6578
6.42032	-0.421192	-54.6639
6.40291	-0.399524	-54.6643
6.39098	-0.372362	-54.6592
6.38148	-0.350797	-54.6468
6.37861	-0.337282	-54.6208
6.37943	-0.324153	-54.5868
6.37999	-0.298516	-54.5577
6.37755	-0.261353	-54.546
6.36767	-0.223601	-54.5504
6.35348	-0.189427	-54.5562
6.34388	-0.156176	-54.5591
6.33765	-0.123175	-54.5616
6.32973	-0.091427	-54.5645
6.32114	-0.060753	-54.5672
6.31326	-0.0307922	-54.5693
6.30571	-0.00149055	-54.5708
6.29794	0.0272573	-54.5722
6.28928	0.0555329	-54.5738
6.27921	0.0834418	-54.5763
6.26803	0.11135	-54.5795
6.25753	0.139774	-54.5839
6.24913	0.168824	-54.5902
6.24033	0.197692	-54.5962
6.22821	0.225064	-54.6009
6.21465	0.251189	-54.6069
6.20256	0.277738	-54.6137
6.19258	0.305693	-54.6203
6.18404	0.335458	-54.6266
6.17405	0.366136	-54.634
6.16056	0.396698	-54.6435
6.14703	0.427716	-54.6471
6.13733	0.458372	-54.6371
6.12941	0.486956	-54.6186
6.12117	0.513835	-54.5985
6.11449	0.539099	-54.5755
6.11035	0.565831	-54.5523
6.10831	0.598359	-54.5361
6.10675	0.634125	-54.5271
6.10741	0.669707	-54.5262
6.11358	0.704064	-54.5332
6.12121	0.736586	-54.5428
6.12723	0.767467	-54.5518
6.13298	0.796187	-54.5618
6.1374	0.823136	-54.5738
6.13527	0.850616	-54.5844
6.13101	0.87963	-54.5917
6.13519	0.909419	-54.5957
6.14349	0.939147	-54.5944
6.14998	0.968557	-54.5892
6.15566	0.997985	-54.5846
6.15887	1.02759	-54.5817
6.15781	1.05739	-54.5802
6.15456	1.08736	-54.5807
6.15124	1.11759	-54.5829
6.14811	1.14827	-54.5853
6.14521	1.1795	-54.5864
6.14213	1.21118	-54.5861
6.13849	1.24326	-54.5846
6.13381	1.27565	-54.5808
6.1251	1.30598	-54.5717
6.10784	1.33042	-54.557
6.08579	1.3485	-54.537
6.07	1.36155	-54.5091
6.06347	1.37035	-54.4743
6.06283	1.37797	-54.4374
6.06699	1.38753	-54.3996
6.07503	1.39783	-54.3594
6.08093	1.41477	-54.3233
6.07684	1.44698	-54.3067
6.06593	1.48599	-54.3108
6.05687	1.52207	-54.3199
6.05117	1.55549	-54.323
6.0455	1.58638	-54.3188
6.03733	1.61481	-54.3102
6.02585	1.63924	-54.2976
6.01146	1.65767	-54.2788
5.99592	1.67226	-54.2556
5.9802	1.68596	-54.2313
5.96528	1.69986	-54.206
5.95342	1.71453	-54.1792
5.94669	1.72994	-54.151
5.94622	1.74494	-54.1219
5.94947	1.75893	-54.092
5.95366	1.77456	-54.0634
5.95986	1.79602	-54.0402
5.96447	1.8234	-54.0241
5.96226	1.85329	-54.0123
5.95672	1.88378	-54.0028
5.95193	1.91439	-53.9949
5.94747	1.94456	-53.9867
5.94257	1.97406	-53.9776
5.93733	2.00282	-53.9673
5.93321	2.03089	-53.9553
5.93159	2.0597	-53.9463
5.93401	2.08974	-53.9416
5.94091	2.11956	-53.9338
5.9478	2.14887	-53.9204
5.95027	2.1771	-53.9035
5.95002	2.20167	-53.8819
5.95061	2.222	-53.8563
5.95313	2.24052	-53.8306
5.95682	2.25963	-53.8069
5.96034	2.28032	-53.7855
5.96293	2.30269	-53.7661
5.96458	2.32667	-53.7485
5.96527	2.35227	-53.7328
5.96469	2.37924	-53.719
5.96295	2.40729	-53.7068
5.95926	2.43553	-53.6952
5.9521	2.46271	-53.6826
5.94339	2.48954	-53.6697
5.93574	2.51758	-53.6582
5.93013	2.54672	-53.6475
5.9278	2.57577	-53.6351
5.92823	2.60393	-53.62
5.9295	2.63121	-53.6035
5.92901	2.65784	-53.586
5.92526	2.68463	-53.5685
5.9184	2.71241	-53.5518
5.91024	2.73964	-53.5335
5.90704	2.76255	-53.5096
5.91315	2.78178	-53.4828
5.92514	2.80249	-53.4594
5.93924	2.82478	-53.4399
5.95446	2.84559	-53.4208
5.96935	2.86556	-53.4016
5.98351	2.88535	-53.3823
5.99534	2.90682	-53.3628
6.00774	2.92763	-53.343
6.02477	2.94289	-53.3214
6.03899	2.95678	-53.2976
6.046	2.9706	-53.2708
6.05088	2.98376	-53.2423
6.05537	2.99943	-53.2153
6.0582	3.01889	-53.1912
6.0601	3.04047	-53.1693
6.06225	3.06182	-53.1477
6.06632	3.08431	-53.1277
6.07195	3.1074	-53.1079
6.07697	3.12828	-53.0848
6.0803	3.14707	-53.0589
6.08091	3.1656	-53.0321
6.07891	3.18473	-53.0056
6.07522	3.20411	-52.9799
6.07016	3.22392	-52.9551
6.0636	3.24513	-52.9327
6.05676	3.26917	-52.9139
6.05174	3.29568	-52.8973
6.04998	3.32253	-52.8789
6.0511	3.34843	-52.8565
6.04921	3.3754	-52.8372
6.03886	3.4058	-52.8302
6.02269	3.43586	-52.8282
6.00456	3.46151	-52.8201
5.98679	3.48278	-52.8052
5.97198	3.5022	-52.7861
5.95759	3.52054	-52.7657
5.94192	3.53716	-52.7443
5.92594	3.55359	-52.7229
5.90504	3.56811	-52.7047
5.88011	3.58056	-52.6885
5.85544	3.59302	-52.6723
5.83083	3.60463	-52.6561
5.80601	3.61502	-52.6398
5.78188	3.62561	-52.6228
5.75919	3.63823	-52.6051
5.73598	3.65226	-52.5888
5.71052	3.66563	-52.575
5.68337	3.67857	-52.5632
5.65547	3.69277	-52.5539
5.62639	3.70709	-52.5479
5.59567	3.7192	-52.5439
5.56486	3.73043	-52.54
5.5373	3.74533	-52.5351
5.5151	3.76652	-52.5281
5.49629	3.79127	-52.5183
5.47959	3.81732	-52.5072
5.46432	3.84459	-52.4964
5.44802	3.87189	-52.4866
5.43096	3.89968	-52.4794
5.41497	3.92869	-52.4749
5.40099	3.95866	-52.4727
5.38934	3.9891	-52.4718
5.37962	4.01936	-52.4717
5.37081	4.04903	-52.4722
5.36262	4.07841	-52.473
5.35419	4.10824	-52.4733
5.34247	4.13911	-52.4719
5.32421	4.16498	-52.4781
5.30172	4.18447	-52.4949
5.28398	4.20937	-52.5049
5.27398	4.24055	-52.5045
5.26699	4.27099	-52.5033
5.26014	4.30025	-52.5031
