# Supplementary material for: The Impact of Entropy on the Spatial Organization of Synaptonemal Complexes within the Cell Nucleus
Source: PLoS One. 2012 May 4;7(5):e36282. doi: 10.1371/journal.pone.0036282 (PMC3344857; doi:10.1371/journal.pone.0036282)
Supplement: Supporting Information S1 — Reconstructed SC coordinates. (ZIP) [file pone.0036282.s001.zip › SC_positions/Stack06/Stack06_SC04.xls]

## Sheet: Stack06_SC04
// Original File: X:/4Pi_Projects_data/Laura_R/2009_03_16_SYCP3_MLH1/Stack06.ims
// Generated by Bitplane Imaris x64 6.2.1 [Feb 11 2009]
neuron_name = "Filament 4"
6.09659	-4.07601	-52.086
6.11183	-4.05626	-52.1002
6.12081	-4.03017	-52.1102
6.12664	-4.0036	-52.1218
6.13051	-3.98124	-52.1393
6.13215	-3.96347	-52.1623
6.13384	-3.94912	-52.1889
6.13688	-3.93523	-52.2167
6.14125	-3.91907	-52.2438
6.14754	-3.9019	-52.2701
6.15754	-3.88815	-52.2972
6.17032	-3.8765	-52.3244
6.18459	-3.86586	-52.3512
6.19809	-3.85605	-52.3788
6.21032	-3.84141	-52.4041
6.2262	-3.82159	-52.4235
6.24409	-3.8014	-52.4412
6.26006	-3.78247	-52.4607
6.27472	-3.7643	-52.4813
6.28805	-3.74606	-52.5025
6.29937	-3.72721	-52.5247
6.30782	-3.70664	-52.5476
6.31371	-3.68424	-52.5714
6.31875	-3.66184	-52.5983
6.32422	-3.63707	-52.6264
6.33593	-3.60746	-52.646
6.35848	-3.5773	-52.6525
6.38628	-3.55024	-52.6532
6.41269	-3.52433	-52.6535
6.43585	-3.4966	-52.6536
6.45821	-3.4675	-52.6538
6.48386	-3.43853	-52.6533
6.50509	-3.40649	-52.6521
6.51063	-3.36817	-52.651
6.50725	-3.32789	-52.6475
6.5038	-3.29	-52.6389
6.49923	-3.2563	-52.6235
6.49314	-3.22826	-52.6018
6.48876	-3.2046	-52.5777
6.49146	-3.18242	-52.5552
6.49863	-3.16001	-52.534
6.50317	-3.13662	-52.5111
6.50512	-3.10982	-52.489
6.50282	-3.08202	-52.4668
6.49453	-3.05636	-52.4438
6.48265	-3.03055	-52.4248
6.47041	-3.0042	-52.4089
6.45938	-2.97647	-52.3964
6.44709	-2.94741	-52.3872
6.43471	-2.91806	-52.379
6.42437	-2.88782	-52.3729
6.41337	-2.85777	-52.369
6.40205	-2.82805	-52.3669
6.39182	-2.79821	-52.3667
6.38085	-2.76912	-52.3677
6.36997	-2.74029	-52.3702
6.36065	-2.71034	-52.3747
6.34923	-2.6797	-52.3803
6.33308	-2.64974	-52.3888
6.31495	-2.6197	-52.3991
6.29326	-2.59152	-52.4041
6.26539	-2.5691	-52.4054
6.23658	-2.55011	-52.4095
6.20924	-2.53436	-52.4188
6.18016	-2.52412	-52.4307
6.14913	-2.51622	-52.4421
6.11798	-2.50913	-52.4536
6.08718	-2.50386	-52.4654
6.05715	-2.50056	-52.4774
6.02832	-2.49939	-52.4907
6.0003	-2.50002	-52.5045
5.97247	-2.50224	-52.5182
5.94417	-2.50546	-52.5309
5.9146	-2.50828	-52.5418
5.88348	-2.51039	-52.5501
5.8513	-2.51383	-52.5551
5.81876	-2.51843	-52.5557
5.78592	-2.52013	-52.5522
5.7531	-2.51699	-52.5471
5.72135	-2.50909	-52.5424
5.69161	-2.49653	-52.5375
5.66336	-2.48139	-52.5325
5.63483	-2.46652	-52.5299
5.60521	-2.45289	-52.5315
5.57504	-2.43886	-52.5362
5.54452	-2.42306	-52.5435
5.51204	-2.40704	-52.5536
5.47524	-2.39173	-52.5652
5.44161	-2.36936	-52.5761
5.42391	-2.33359	-52.5866
5.41981	-2.29295	-52.5987
5.42037	-2.25515	-52.6132
5.4234	-2.21844	-52.6286
5.42328	-2.18148	-52.6356
5.41373	-2.14549	-52.6284
5.39866	-2.11063	-52.6157
5.38675	-2.07484	-52.6043
5.38227	-2.03778	-52.591
5.38173	-2.00544	-52.5685
5.38151	-1.98379	-52.5352
5.38093	-1.97245	-52.4969
5.38002	-1.96745	-52.4578
5.37838	-1.96451	-52.4186
5.37819	-1.95404	-52.3846
5.38502	-1.92819	-52.3635
5.39753	-1.89654	-52.3499
5.41171	-1.8702	-52.3333
5.4265	-1.84839	-52.3134
5.44157	-1.82586	-52.2979
5.45559	-1.80401	-52.2829
5.46631	-1.78406	-52.2628
5.47292	-1.76071	-52.2431
5.47481	-1.73505	-52.2228
5.47182	-1.70755	-52.2006
5.46617	-1.67574	-52.1787
5.46459	-1.64217	-52.1555
5.47413	-1.61743	-52.1282
5.49056	-1.60972	-52.0952
5.50686	-1.61055	-52.0597
5.52744	-1.6112	-52.0266
5.55609	-1.61136	-51.9988
5.58882	-1.61138	-51.9762
5.62169	-1.61141	-51.9569
5.65384	-1.61146	-51.9402
5.68538	-1.61151	-51.9259
5.71117	-1.61145	-51.9073
5.73171	-1.61126	-51.8834
5.756	-1.61109	-51.8635
5.78275	-1.61111	-51.847
5.80937	-1.61125	-51.8315
5.83577	-1.61138	-51.8157
5.86122	-1.6112	-51.7985
5.889	-1.61062	-51.7856
5.91907	-1.60998	-51.7766
5.9496	-1.60975	-51.7686
5.98062	-1.61042	-51.7617
6.01162	-1.61148	-51.7541
6.04214	-1.61201	-51.7442
6.0717	-1.61228	-51.7314
6.09955	-1.61258	-51.7145
6.12551	-1.61264	-51.6933
6.14898	-1.61255	-51.6679
6.16753	-1.61253	-51.6379
6.18055	-1.61314	-51.6042
6.19173	-1.61576	-51.5695
6.20326	-1.62211	-51.5353
6.21673	-1.63321	-51.5029
6.23561	-1.65056	-51.4786
6.25901	-1.6741	-51.4657
6.28268	-1.69703	-51.454
6.30585	-1.71527	-51.4375
6.32863	-1.73311	-51.4197
6.3462	-1.75171	-51.3979
6.35509	-1.77185	-51.3712
6.35738	-1.79576	-51.3452
6.35728	-1.82339	-51.3236
6.35434	-1.84751	-51.3019
6.34952	-1.86657	-51.2765
6.34732	-1.88799	-51.2516
6.34387	-1.90633	-51.2247
6.33768	-1.92103	-51.1959
6.32812	-1.93825	-51.1688
6.31993	-1.95302	-51.1406
6.32523	-1.95594	-51.1108
6.34133	-1.94682	-51.0831
6.35772	-1.93484	-51.056
6.36819	-1.92729	-51.0251
6.37205	-1.92615	-50.9911
6.37165	-1.92981	-50.9573
6.36932	-1.93684	-50.9247
6.36769	-1.94715	-50.8938
6.36752	-1.9617	-50.8648
6.37056	-1.97754	-50.8362
6.37748	-1.99023	-50.8056
6.38332	-2.00032	-50.7724
6.38613	-2.01256	-50.7382
6.38533	-2.02164	-50.7045
6.37927	-2.01775	-50.6724
6.37291	-2.00866	-50.642
6.37075	-2.00182	-50.6121
6.36969	-1.9948	-50.5818
6.36635	-1.98651	-50.5505
6.36131	-1.97727	-50.5181
6.35625	-1.96735	-50.4842
6.35168	-1.95655	-50.449
6.34623	-1.95373	-50.4149
6.33815	-1.9697	-50.3874
6.32795	-1.99752	-50.3671
6.31723	-2.02465	-50.348
6.30603	-2.04866	-50.3279
6.29296	-2.07143	-50.3092
6.27837	-2.09224	-50.2907
6.26341	-2.11025	-50.2702
6.24825	-2.12585	-50.2487
6.23461	-2.13829	-50.2248
6.22323	-2.14917	-50.1987
6.21286	-2.15936	-50.1718
6.20223	-2.16737	-50.1443
6.19065	-2.1734	-50.1167
6.17857	-2.17843	-50.0891
6.16642	-2.1833	-50.0614
6.15443	-2.1887	-50.0336
6.14269	-2.196	-50.0056
6.132	-2.20779	-49.9777
6.12215	-2.22021	-49.9489
6.10959	-2.22259	-49.9196
6.09471	-2.21245	-49.8913
6.08159	-2.19672	-49.8633
