# Supplementary material for: The Impact of Entropy on the Spatial Organization of Synaptonemal Complexes within the Cell Nucleus
Source: PLoS One. 2012 May 4;7(5):e36282. doi: 10.1371/journal.pone.0036282 (PMC3344857; doi:10.1371/journal.pone.0036282)
Supplement: Supporting Information S1 — Reconstructed SC coordinates. (ZIP) [file pone.0036282.s001.zip › SC_positions/Stack06/Stack06_SC07.xls]

## Sheet: Stack06_SC07
// Original File: X:/4Pi_Projects_data/Laura_R/2009_03_16_SYCP3_MLH1/Stack06.ims
// Generated by Bitplane Imaris x64 6.2.1 [Feb 11 2009]
neuron_name = "Filament 7"
4.24713	-2.15173	-51.0371
4.25874	-2.01438	-51.1221
4.26184	-1.89247	-51.2312
4.26077	-1.78932	-51.3661
4.24043	-1.70024	-51.5157
4.19078	-1.6236	-51.6747
4.12566	-1.5685	-51.8486
4.04472	-1.52456	-52.0329
3.94756	-1.46734	-52.2196
3.85382	-1.38567	-52.4088
3.76599	-1.276	-52.5903
3.66798	-1.14301	-52.7448
3.56636	-0.99032	-52.8607
3.47455	-0.822584	-52.931
3.3965	-0.648798	-52.9422
3.33662	-0.477912	-52.8831
3.29514	-0.320764	-52.7558
3.27315	-0.186236	-52.573
3.27847	-0.0801497	-52.3534
3.32051	-0.00221322	-52.1213
3.39948	0.055656	-51.8989
3.50276	0.0899879	-51.6947
3.6082	0.081192	-51.5036
3.69954	0.0247578	-51.322
3.77797	-0.0573537	-51.1498
3.85243	-0.140073	-50.9857
3.93612	-0.225327	-50.8436
4.02843	-0.329259	-50.7368
4.11532	-0.449496	-50.6554
4.19388	-0.578351	-50.593
4.25868	-0.713939	-50.5389
4.30945	-0.846994	-50.4696
4.35701	-0.965062	-50.3777
4.4007	-1.06632	-50.2692
4.43111	-1.16654	-50.1622
4.44036	-1.27115	-50.0634
4.4341	-1.36688	-49.9589
