# Supplementary material for: The Impact of Entropy on the Spatial Organization of Synaptonemal Complexes within the Cell Nucleus
Source: PLoS One. 2012 May 4;7(5):e36282. doi: 10.1371/journal.pone.0036282 (PMC3344857; doi:10.1371/journal.pone.0036282)
Supplement: Supporting Information S1 — Reconstructed SC coordinates. (ZIP) [file pone.0036282.s001.zip › SC_positions/Stack06/Stack06_SC01.xls]

## Sheet: Stack06_SC01
// Original File: X:/4Pi_Projects_data/Laura_R/2009_03_16_SYCP3_MLH1/Stack06.ims
// Generated by Bitplane Imaris x64 6.2.1 [Feb 11 2009]
neuron_name = "Filament 1"
10.0625	-4.16662	-51.9499
10.0607	-4.12026	-51.9473
10.0495	-4.07722	-51.9457
10.0312	-4.03914	-51.9399
10.014	-4.00593	-51.9276
10.002	-3.97751	-51.9089
9.99497	-3.95157	-51.8875
9.99003	-3.92517	-51.8668
9.9842	-3.89881	-51.846
9.97527	-3.8725	-51.8255
9.96384	-3.84432	-51.8076
9.94954	-3.81695	-51.7907
9.93	-3.7931	-51.7755
9.9087	-3.76856	-51.7655
9.88758	-3.74593	-51.7555
9.86651	-3.72823	-51.7401
9.84558	-3.70766	-51.7302
9.82466	-3.68562	-51.7233
9.80672	-3.66657	-51.7066
9.79079	-3.64511	-51.6889
9.77417	-3.62047	-51.6762
9.75645	-3.59573	-51.6649
9.73708	-3.57315	-51.6526
9.71617	-3.55509	-51.6366
9.69483	-3.53943	-51.6187
9.67331	-3.52351	-51.6022
9.65091	-3.50817	-51.5867
9.62708	-3.49486	-51.5712
9.60057	-3.48204	-51.5595
9.57137	-3.46966	-51.5506
9.54163	-3.46069	-51.5365
9.51131	-3.45369	-51.5211
9.48015	-3.44984	-51.5087
9.45006	-3.45325	-51.4951
9.42177	-3.46048	-51.4789
9.39364	-3.4673	-51.4637
9.36545	-3.47169	-51.4493
9.33731	-3.47281	-51.4357
9.30679	-3.47269	-51.4294
9.27509	-3.47187	-51.4277
9.24428	-3.46812	-51.4272
9.21361	-3.46178	-51.4284
9.18217	-3.45771	-51.4274
9.1496	-3.45524	-51.4242
9.11624	-3.44809	-51.4195
9.07991	-3.43772	-51.4153
9.04125	-3.43177	-51.4066
9.00953	-3.43259	-51.3822
8.99089	-3.43557	-51.3462
8.98056	-3.43551	-51.3104
8.97023	-3.43155	-51.2794
8.95457	-3.4252	-51.2551
8.93265	-3.41716	-51.2381
8.90704	-3.40889	-51.2251
8.88017	-3.40032	-51.214
8.85227	-3.39022	-51.2063
8.82303	-3.38064	-51.2014
8.79272	-3.37295	-51.1982
8.76167	-3.36639	-51.1977
8.72999	-3.36127	-51.1986
8.69802	-3.35825	-51.1963
8.66634	-3.35576	-51.1891
8.63561	-3.35361	-51.178
8.60645	-3.35361	-51.1631
8.57943	-3.35461	-51.1447
8.55418	-3.35499	-51.1241
8.52865	-3.35412	-51.1039
8.50351	-3.35301	-51.0831
8.48225	-3.35299	-51.0585
8.467	-3.35313	-51.0297
8.45494	-3.35113	-50.9998
8.44263	-3.34497	-50.9706
8.42659	-3.33545	-50.9448
8.40907	-3.32078	-50.9249
8.39937	-3.3014	-50.9037
8.394	-3.28557	-50.876
8.38608	-3.27505	-50.8454
8.37543	-3.2654	-50.8153
8.36156	-3.25366	-50.7878
8.34339	-3.24051	-50.765
8.32229	-3.22902	-50.7452
8.30148	-3.21819	-50.7257
8.27965	-3.20678	-50.7067
8.25525	-3.19352	-50.6913
8.2294	-3.17755	-50.6801
8.20246	-3.16274	-50.6697
8.17569	-3.14814	-50.6591
8.15036	-3.13091	-50.6497
8.12563	-3.11378	-50.6402
8.10055	-3.09874	-50.6295
8.07566	-3.08459	-50.6172
8.0521	-3.06894	-50.6029
8.0294	-3.05067	-50.5875
8.00615	-3.03097	-50.5711
7.981	-3.01291	-50.5526
7.96222	-3.00073	-50.5276
7.95892	-2.99592	-50.4934
7.96282	-2.9955	-50.4555
7.9657	-2.99607	-50.4183
7.95983	-2.99186	-50.3874
7.93847	-2.97829	-50.3687
7.91053	-2.95947	-50.3574
7.88405	-2.94002	-50.3472
7.85921	-2.92048	-50.3374
7.83556	-2.90107	-50.3277
7.81225	-2.88221	-50.3181
7.7885	-2.86429	-50.3082
7.76394	-2.84733	-50.2981
7.73869	-2.83099	-50.2878
7.71399	-2.81459	-50.2763
7.69116	-2.79926	-50.2612
7.66974	-2.78667	-50.2423
7.64989	-2.77478	-50.2218
7.63236	-2.76052	-50.201
7.61649	-2.74316	-50.1809
7.60111	-2.72559	-50.1601
7.58849	-2.70666	-50.1395
7.5771	-2.68449	-50.1209
7.56188	-2.66365	-50.1024
7.54694	-2.64329	-50.0834
7.53456	-2.62156	-50.0647
7.52152	-2.60094	-50.0456
7.50704	-2.58198	-50.026
7.49186	-2.56308	-50.0069
7.47727	-2.54266	-49.9884
7.46385	-2.52175	-49.9688
7.44974	-2.50261	-49.9474
7.4329	-2.4837	-49.9269
7.41544	-2.46016	-49.91
7.3997	-2.43355	-49.8922
7.3825	-2.4127	-49.8692
7.36168	-2.40384	-49.8429
7.34155	-2.40457	-49.8157
7.32482	-2.40787	-49.7878
7.30835	-2.41096	-49.7605
7.28945	-2.41571	-49.7343
7.26991	-2.42313	-49.7078
7.24577	-2.431	-49.687
7.21881	-2.43868	-49.6715
7.19921	-2.4471	-49.6491
7.18073	-2.44996	-49.6244
7.15752	-2.44186	-49.6046
7.13537	-2.4306	-49.5835
7.11474	-2.4225	-49.5584
7.09103	-2.417	-49.5337
7.06497	-2.41747	-49.5103
7.04117	-2.42519	-49.4868
7.02096	-2.4373	-49.4636
7.0004	-2.45079	-49.4438
6.97841	-2.46322	-49.4261
6.95746	-2.47422	-49.4065
6.93489	-2.4831	-49.3865
6.90947	-2.48856	-49.3654
6.88113	-2.48923	-49.3453
6.84929	-2.48735	-49.3303
6.81724	-2.48784	-49.3197
6.78647	-2.487	-49.3162
6.7568	-2.47978	-49.3168
