# Supplementary material for: The Impact of Entropy on the Spatial Organization of Synaptonemal Complexes within the Cell Nucleus
Source: PLoS One. 2012 May 4;7(5):e36282. doi: 10.1371/journal.pone.0036282 (PMC3344857; doi:10.1371/journal.pone.0036282)
Supplement: Supporting Information S1 — Reconstructed SC coordinates. (ZIP) [file pone.0036282.s001.zip › SC_positions/Stack06/Stack06_SC10.xls]

## Sheet: Stack06_SC10
// Original File: X:/4Pi_Projects_data/Laura_R/2009_03_16_SYCP3_MLH1/Stack06.ims
// Generated by Bitplane Imaris x64 6.2.1 [Feb 11 2009]
neuron_name = "Filament 10"
8.26268	-1.60312	-55.5008
8.26485	-1.58977	-55.4753
8.26813	-1.5721	-55.4528
8.27135	-1.54797	-55.4364
8.27391	-1.5207	-55.4232
8.27721	-1.49664	-55.4051
8.28205	-1.47672	-55.3815
8.28714	-1.45573	-55.3587
8.29113	-1.43019	-55.3405
8.29453	-1.40224	-55.3244
8.2976	-1.37434	-55.308
8.29608	-1.34647	-55.2926
8.29095	-1.31774	-55.28
8.28901	-1.28765	-55.2698
8.28825	-1.25703	-55.2618
8.2873	-1.2268	-55.2549
8.28923	-1.19738	-55.2472
8.29255	-1.16894	-55.2384
8.29505	-1.14138	-55.2285
8.29624	-1.11441	-55.2179
8.29613	-1.08749	-55.2077
8.29466	-1.06001	-55.199
8.29186	-1.03183	-55.1918
8.28777	-1.00323	-55.185
8.28209	-0.974525	-55.1779
8.27463	-0.946048	-55.1702
8.26566	-0.918263	-55.1613
8.25598	-0.891897	-55.1497
8.24631	-0.86731	-55.1345
8.23744	-0.843854	-55.1168
8.23123	-0.820164	-55.0982
8.2272	-0.796404	-55.0791
8.22098	-0.773333	-55.0602
8.21106	-0.749599	-55.044
8.19977	-0.724485	-55.0303
8.18698	-0.698463	-55.0191
8.17188	-0.671693	-55.0101
8.15619	-0.644784	-54.9986
8.13976	-0.618175	-54.9841
8.12707	-0.590432	-54.9698
8.12365	-0.56025	-54.9568
8.12295	-0.529214	-54.9455
8.12232	-0.49931	-54.9341
8.12561	-0.470769	-54.9208
8.12959	-0.442552	-54.9069
8.13262	-0.414834	-54.892
8.1352	-0.387771	-54.8755
8.13757	-0.36097	-54.8573
8.14435	-0.333566	-54.8423
8.15519	-0.303729	-54.836
8.16527	-0.273052	-54.8315
8.17322	-0.242908	-54.8247
8.18121	-0.212954	-54.8179
8.19075	-0.1831	-54.8136
8.19856	-0.152468	-54.8119
8.20181	-0.121489	-54.8073
8.20155	-0.0908276	-54.7998
8.20034	-0.0602619	-54.7932
8.19932	-0.0297791	-54.7883
8.19832	0.000331786	-54.7839
8.19745	0.0295098	-54.7789
8.19675	0.0564144	-54.7705
8.19492	0.0775612	-54.7532
8.19225	0.0958364	-54.7265
8.19007	0.122759	-54.7024
8.18689	0.159582	-54.6929
8.18278	0.196602	-54.6976
8.17934	0.229086	-54.7074
8.17733	0.258915	-54.7153
8.17729	0.288549	-54.7194
8.17941	0.318609	-54.7197
8.18492	0.348062	-54.7146
8.19409	0.375749	-54.704
8.20511	0.403139	-54.6922
8.21435	0.428343	-54.676
8.22368	0.449471	-54.655
8.23639	0.471612	-54.6386
8.24919	0.495208	-54.6241
8.26287	0.517117	-54.6076
8.27788	0.53741	-54.5902
8.29299	0.557512	-54.5729
8.30897	0.578643	-54.5574
8.32542	0.600001	-54.5418
8.34282	0.621008	-54.5259
8.35852	0.643979	-54.5113
8.36941	0.670715	-54.4977
8.37652	0.700231	-54.4878
8.38098	0.731362	-54.4833
8.38343	0.762314	-54.4774
8.38392	0.792489	-54.4685
8.38493	0.822568	-54.4601
8.3911	0.852759	-54.4508
8.40353	0.883784	-54.4448
8.41628	0.916631	-54.4443
8.41944	0.950589	-54.4386
8.41424	0.982456	-54.423
8.40919	1.01012	-54.4014
8.40376	1.03479	-54.3769
8.39457	1.05676	-54.3508
8.38375	1.07356	-54.3221
8.37613	1.08632	-54.2917
8.37522	1.09889	-54.262
8.37884	1.11241	-54.2339
8.38418	1.12682	-54.2074
8.39108	1.14219	-54.1821
8.39925	1.16138	-54.1615
8.40848	1.18615	-54.1477
8.41808	1.2123	-54.1346
8.42735	1.23781	-54.12
8.43725	1.26352	-54.1061
8.44988	1.28827	-54.0923
8.46553	1.31099	-54.0768
8.48301	1.33219	-54.059
8.49921	1.35246	-54.0373
8.51113	1.37156	-54.0098
8.51988	1.38823	-53.9771
8.52544	1.40532	-53.9435
8.52561	1.43055	-53.9204
8.52267	1.46427	-53.9149
8.52183	1.5002	-53.9182
8.52366	1.53626	-53.9214
8.5239	1.57344	-53.9239
8.5159	1.60976	-53.9272
8.49761	1.63649	-53.923
8.4824	1.65	-53.9008
8.48093	1.65893	-53.8681
8.48382	1.66752	-53.835
8.48261	1.67458	-53.8023
8.47942	1.68169	-53.7702
8.47564	1.69153	-53.7391
8.47144	1.70468	-53.7091
8.46854	1.71952	-53.6788
8.47009	1.73552	-53.6477
8.47779	1.75325	-53.6155
8.49084	1.7746	-53.5837
8.50642	1.80379	-53.5574
8.51534	1.84192	-53.543
8.50977	1.8824	-53.5396
8.49596	1.91922	-53.5398
8.48367	1.95324	-53.5401
8.47416	1.98656	-53.5409
8.46452	2.0196	-53.5424
8.45263	2.05192	-53.5452
8.43995	2.08297	-53.5526
8.43041	2.11278	-53.5657
8.42461	2.14144	-53.5821
8.42092	2.16972	-53.598
8.4181	2.19862	-53.611
8.41462	2.22795	-53.6214
8.41114	2.25772	-53.6295
8.40923	2.28825	-53.6357
8.40871	2.31945	-53.6406
8.40569	2.35037	-53.6448
8.39575	2.37977	-53.647
8.38085	2.40791	-53.6445
8.36476	2.43563	-53.6391
8.3446	2.45913	-53.6339
8.31956	2.47748	-53.6282
8.29767	2.49904	-53.6198
8.27788	2.52359	-53.6093
8.25307	2.54525	-53.5977
8.22767	2.56541	-53.5954
8.20864	2.58624	-53.6124
8.19165	2.60736	-53.6357
8.17182	2.62882	-53.6527
8.15366	2.65286	-53.6658
8.1384	2.67857	-53.6784
8.12235	2.7033	-53.6906
8.10316	2.72645	-53.7001
8.08096	2.74842	-53.7063
8.05674	2.76905	-53.7095
8.02976	2.78618	-53.7107
8.00075	2.80008	-53.7117
7.97238	2.81427	-53.7144
7.94592	2.83022	-53.7208
7.91954	2.8453	-53.7295
7.89206	2.85832	-53.7385
7.86506	2.87152	-53.7495
7.83764	2.88363	-53.7608
7.80779	2.89172	-53.7698
7.77676	2.89732	-53.7777
7.74582	2.90036	-53.7855
7.71504	2.90027	-53.7924
7.68474	2.9005	-53.7989
7.65504	2.90239	-53.8047
7.62574	2.90534	-53.8093
7.59664	2.9095	-53.8124
7.56763	2.91482	-53.8141
7.53863	2.92121	-53.8146
7.50964	2.92857	-53.8143
7.48084	2.93738	-53.8143
7.45238	2.9478	-53.8139
7.42417	2.95935	-53.8123
7.39597	2.97153	-53.8127
7.36706	2.9824	-53.8136
7.33702	2.99051	-53.812
7.30623	2.99695	-53.8122
7.27508	3.00288	-53.8148
7.24365	3.00832	-53.8176
7.21302	3.01582	-53.8213
7.18442	3.02825	-53.8269
7.15768	3.04341	-53.8347
7.13267	3.05908	-53.8454
7.109	3.07561	-53.8577
7.08582	3.09319	-53.8694
7.06262	3.11144	-53.8803
7.03943	3.13044	-53.8903
7.01678	3.15092	-53.8994
6.99476	3.17233	-53.9083
6.97243	3.19001	-53.9211
6.94972	3.20484	-53.9369
6.92768	3.22382	-53.9497
6.9058	3.24513	-53.9596
6.88298	3.26513	-53.9679
6.85876	3.28303	-53.9748
6.83366	3.29659	-53.9846
6.80918	3.30744	-53.9983
6.78686	3.31996	-54.0128
6.76951	3.33728	-54.0284
6.7508	3.35036	-54.044
6.7262	3.35627	-54.0573
6.70257	3.36695	-54.0694
6.67973	3.37897	-54.0833
6.65708	3.38902	-54.1017
6.63349	3.40045	-54.1199
6.60959	3.41402	-54.1371
6.58899	3.42914	-54.1578
6.56718	3.44133	-54.1791
6.54444	3.45259	-54.1989
6.5246	3.46618	-54.2188
6.50536	3.47996	-54.238
6.48535	3.49308	-54.2559
6.46586	3.50738	-54.2727
6.44514	3.52223	-54.2867
6.42203	3.53621	-54.2981
6.39803	3.55064	-54.3085
6.37283	3.5659	-54.3176
6.34526	3.58095	-54.3251
6.31506	3.59554	-54.3299
6.28255	3.60988	-54.3317
6.2483	3.62341	-54.3325
