# Supplementary material for: The Impact of Entropy on the Spatial Organization of Synaptonemal Complexes within the Cell Nucleus
Source: PLoS One. 2012 May 4;7(5):e36282. doi: 10.1371/journal.pone.0036282 (PMC3344857; doi:10.1371/journal.pone.0036282)
Supplement: Supporting Information S1 — Reconstructed SC coordinates. (ZIP) [file pone.0036282.s001.zip › SC_positions/Stack05/Stack05_SC01.xls]

## Sheet: Stack05_SC01
// Original File: X:/4Pi_Projects_data/Laura_R/2009_03_16_SYCP3_MLH1/Stack05.ims
// Generated by Bitplane Imaris x64 6.2.1 [Feb 11 2009]
"Filament 1"
7.17703	1.78223	-54.3544
7.14492	1.77132	-54.3461
7.11175	1.76063	-54.3381
7.07727	1.75067	-54.3308
7.0416	1.74201	-54.3243
7.00804	1.73192	-54.3145
6.98556	1.71692	-54.2954
6.97794	1.69889	-54.2678
6.97686	1.68143	-54.2382
6.97546	1.66552	-54.2101
6.97336	1.65136	-54.1825
6.97051	1.63871	-54.1549
6.96542	1.62813	-54.1269
6.9572	1.62004	-54.0986
6.94704	1.6132	-54.07
6.93558	1.60692	-54.0415
6.92377	1.60115	-54.0128
6.91403	1.59473	-53.9835
6.9073	1.58623	-53.9537
6.90275	1.57579	-53.9239
6.90074	1.56476	-53.8938
6.89986	1.55079	-53.8646
6.90067	1.53788	-53.8353
6.9043	1.52778	-53.8059
6.90504	1.51043	-53.7803
6.90139	1.4899	-53.7555
6.89525	1.47121	-53.7294
6.88677	1.45263	-53.7022
6.88072	1.43268	-53.6744
6.88144	1.41182	-53.6466
6.88905	1.39605	-53.6176
6.90182	1.3858	-53.5898
6.91388	1.37843	-53.563
6.92154	1.36616	-53.5378
6.92639	1.34439	-53.5165
6.92689	1.32076	-53.495
6.92264	1.30208	-53.4682
6.91809	1.28853	-53.4372
6.91425	1.27848	-53.4045
6.90964	1.27074	-53.3714
6.90319	1.26404	-53.3385
6.8943	1.26089	-53.3056
6.88455	1.26394	-53.2725
6.87596	1.27084	-53.2388
6.86761	1.27914	-53.2049
6.85668	1.28913	-53.1723
6.8429	1.30313	-53.143
6.82579	1.31958	-53.1173
6.80526	1.3338	-53.0935
6.78466	1.34673	-53.0704
6.76602	1.36059	-53.0481
6.74936	1.37546	-53.0262
6.73477	1.39072	-53.0042
6.72224	1.40584	-52.9813
6.71225	1.4221	-52.9581
6.70524	1.44172	-52.9363
6.69995	1.46218	-52.914
6.69486	1.48095	-52.8893
6.69006	1.50343	-52.8671
6.68563	1.53189	-52.8486
6.67856	1.56252	-52.8306
6.66445	1.5921	-52.8127
6.64202	1.61669	-52.7951
6.61337	1.63443	-52.7776
6.58247	1.6475	-52.7609
6.55211	1.65801	-52.7444
6.52271	1.66646	-52.7279
6.49462	1.67316	-52.71
6.46813	1.67937	-52.6894
6.44349	1.68727	-52.6652
6.41689	1.69682	-52.6461
6.38396	1.70555	-52.6413
6.3485	1.71234	-52.6423
6.31444	1.71791	-52.6423
6.28116	1.72292	-52.6423
6.24796	1.72762	-52.6423
6.2146	1.73359	-52.6423
6.18112	1.74233	-52.6422
6.1486	1.7554	-52.6422
6.11844	1.77463	-52.6423
6.0898	1.79783	-52.6426
6.06411	1.82411	-52.6449
6.0445	1.85317	-52.6543
6.02916	1.88065	-52.673
6.01672	1.90629	-52.697
6.00452	1.9324	-52.7211
5.98496	1.95275	-52.7437
5.95971	1.96023	-52.7686
5.93545	1.96003	-52.796
5.90956	1.9593	-52.8192
5.88145	1.95905	-52.8383
5.85715	1.95898	-52.8609
5.83547	1.95899	-52.8859
5.81071	1.95912	-52.9075
5.78324	1.95935	-52.9264
5.7549	1.9595	-52.9448
5.72521	1.95947	-52.9621
5.69364	1.95923	-52.9765
5.6601	1.95885	-52.9866
5.6252	1.95858	-52.9936
5.58964	1.95833	-52.9997
5.55309	1.95757	-53.0055
5.5151	1.95421	-53.0108
5.47874	1.94147	-53.0151
5.44684	1.91692	-53.0175
5.4167	1.88856	-53.0186
5.3865	1.86091	-53.019
5.35747	1.83214	-53.0164
5.32863	1.80258	-53.0081
5.30312	1.77168	-52.9934
5.28858	1.73708	-52.9753
5.28346	1.70254	-52.9552
5.28077	1.67339	-52.9317
5.2784	1.64867	-52.9056
5.27714	1.62339	-52.8808
5.27821	1.5981	-52.8564
5.27924	1.57847	-52.8273
5.27861	1.5584	-52.7993
5.27939	1.53074	-52.7797
5.2819	1.50218	-52.7618
5.2859	1.47719	-52.7418
5.2901	1.45273	-52.7224
5.29047	1.42671	-52.7039
5.28398	1.39766	-52.6874
5.27265	1.36401	-52.677
5.26512	1.32648	-52.6793
5.26409	1.28732	-52.6917
5.26461	1.24776	-52.7044
5.26447	1.20771	-52.7148
5.2644	1.17162	-52.7302
5.26468	1.14377	-52.756
5.2649	1.11896	-52.7836
5.26504	1.09407	-52.8078
5.26484	1.06944	-52.8309
5.26444	1.04296	-52.8519
5.26621	1.01362	-52.869
5.27598	0.984648	-52.8814
5.29426	0.960302	-52.8936
5.31298	0.939314	-52.9091
5.33021	0.919935	-52.926
5.34843	0.902222	-52.943
5.36764	0.885277	-52.9604
5.38802	0.868569	-52.9776
5.40848	0.850661	-52.994
5.428	0.830053	-53.0091
5.44838	0.808594	-53.0226
5.47137	0.786957	-53.0334
5.49479	0.769014	-53.0467
5.51678	0.757133	-53.0663
5.53989	0.742672	-53.0816
5.56475	0.723709	-53.0901
5.58977	0.705129	-53.0975
5.61513	0.688564	-53.1055
5.64108	0.673406	-53.1129
5.66726	0.658048	-53.1178
5.69377	0.643646	-53.123
5.71979	0.629721	-53.1302
5.74407	0.614812	-53.1395
5.76757	0.601345	-53.1516
5.79148	0.59136	-53.1658
5.81587	0.584188	-53.1816
5.83855	0.577954	-53.2006
5.85775	0.571646	-53.224
5.87628	0.566978	-53.2496
5.89722	0.562697	-53.274
5.91995	0.554168	-53.296
5.94368	0.541432	-53.3154
5.96937	0.526802	-53.3307
5.99509	0.509376	-53.3432
6.01808	0.487926	-53.3551
6.03869	0.463231	-53.3653
6.05811	0.437645	-53.3742
6.07628	0.414085	-53.3881
6.09324	0.393087	-53.4074
6.10794	0.372368	-53.4283
6.1181	0.351	-53.4506
6.12389	0.330976	-53.4754
6.12694	0.31425	-53.5025
6.12893	0.300684	-53.5312
6.13126	0.290156	-53.5608
6.13438	0.283404	-53.5911
6.13935	0.277186	-53.6212
6.14773	0.26919	-53.6501
6.15929	0.261506	-53.6782
6.17197	0.254243	-53.7062
6.18483	0.244184	-53.7329
6.19856	0.227761	-53.7553
6.21058	0.208604	-53.7766
6.22166	0.192083	-53.7998
6.23626	0.17869	-53.823
6.251	0.167611	-53.8475
6.26313	0.154714	-53.8732
6.27277	0.139911	-53.8991
6.27776	0.127271	-53.9272
6.2806	0.11593	-53.9565
6.28477	0.104071	-53.9853
6.2908	0.0907741	-54.0133
6.29835	0.0766259	-54.041
6.30726	0.0635007	-54.0697
6.31951	0.0505941	-54.0984
6.33578	0.0373322	-54.1273
6.3574	0.0264781	-54.1564
6.3835	0.0303444	-54.18
6.40756	0.0513529	-54.1988
6.42555	0.0681899	-54.2221
6.43473	0.0704301	-54.251
6.436	0.0634459	-54.28
6.43591	0.0521851	-54.3071
6.43664	0.0398452	-54.3332
6.43754	0.0272467	-54.3597
6.44003	0.016061	-54.3885
6.44437	0.0091787	-54.4206
6.44805	0.00668564	-54.4557
6.44923	0.00556279	-54.4922
6.44921	0.00431332	-54.5292
