# Supplementary material for: The Impact of Entropy on the Spatial Organization of Synaptonemal Complexes within the Cell Nucleus
Source: PLoS One. 2012 May 4;7(5):e36282. doi: 10.1371/journal.pone.0036282 (PMC3344857; doi:10.1371/journal.pone.0036282)
Supplement: Supporting Information S1 — Reconstructed SC coordinates. (ZIP) [file pone.0036282.s001.zip › SC_positions/Stack05/Stack05_SC02.xls]

## Sheet: Stack05_SC02
// Original File: X:/4Pi_Projects_data/Laura_R/2009_03_16_SYCP3_MLH1/Stack05.ims
// Generated by Bitplane Imaris x64 6.2.1 [Feb 11 2009]
neuron_name = "Filament 2"
10.7276	-1.42693	-53.2124
10.69	-1.40188	-53.1913
10.665	-1.38705	-53.1569
10.6533	-1.38393	-53.1148
10.6463	-1.38564	-53.0753
10.6412	-1.38908	-53.0398
10.6394	-1.3958	-53.006
10.6379	-1.40397	-52.9714
10.633	-1.41086	-52.9341
10.6232	-1.41021	-52.898
10.6075	-1.39327	-52.8705
10.5895	-1.36555	-52.8519
10.5723	-1.33823	-52.836
10.5558	-1.31421	-52.8188
10.5404	-1.29152	-52.8008
10.5267	-1.2678	-52.7828
10.5137	-1.24307	-52.7642
10.4975	-1.21717	-52.7476
10.4776	-1.19513	-52.7296
10.4591	-1.18326	-52.7027
10.4428	-1.17738	-52.6713
10.4257	-1.17399	-52.6416
10.4069	-1.17333	-52.6137
10.3865	-1.17381	-52.588
10.3652	-1.17457	-52.5639
10.3444	-1.17484	-52.5399
10.3253	-1.17425	-52.5148
10.3064	-1.17338	-52.4893
10.2838	-1.17401	-52.4677
10.26	-1.17684	-52.4476
10.2395	-1.1821	-52.424
10.2172	-1.19136	-52.4029
10.191	-1.20236	-52.3873
10.162	-1.21184	-52.376
10.1343	-1.2229	-52.3634
10.1091	-1.23374	-52.3477
10.0817	-1.23894	-52.3322
10.0545	-1.23858	-52.3148
10.0285	-1.23211	-52.2971
10.0041	-1.22257	-52.2776
9.98171	-1.2123	-52.2553
9.95971	-1.20031	-52.2323
9.93808	-1.18705	-52.2077
9.9126	-1.17601	-52.1888
9.87959	-1.17166	-52.1821
9.84357	-1.17053	-52.1808
9.80864	-1.16729	-52.1801
9.77455	-1.16156	-52.1806
9.74067	-1.15508	-52.1811
9.70681	-1.14732	-52.1813
9.67382	-1.13551	-52.1815
9.64379	-1.11816	-52.1818
9.61856	-1.09435	-52.1822
9.59646	-1.06646	-52.1823
9.57393	-1.03912	-52.1822
9.54876	-1.01453	-52.1821
9.52429	-0.989656	-52.182
9.50459	-0.960868	-52.1821
9.48732	-0.930955	-52.184
9.46982	-0.904459	-52.1896
9.44988	-0.884849	-52.1982
9.42939	-0.868046	-52.2063
9.41083	-0.846937	-52.212
9.38834	-0.82392	-52.2181
9.36405	-0.800554	-52.2305
9.3499	-0.775769	-52.2531
9.34505	-0.752588	-52.281
9.33801	-0.730796	-52.3063
9.32862	-0.708047	-52.3283
9.3244	-0.684587	-52.3508
9.32452	-0.660556	-52.3736
9.32434	-0.635616	-52.3953
9.32106	-0.609763	-52.4157
9.31096	-0.585143	-52.4353
9.29406	-0.561977	-52.4534
9.27346	-0.5377	-52.4635
9.25052	-0.512369	-52.4625
9.22943	-0.485421	-52.4564
9.2135	-0.456454	-52.4479
9.20123	-0.426716	-52.437
9.19106	-0.39626	-52.4253
9.18247	-0.364533	-52.4131
9.18	-0.331902	-52.4031
9.18764	-0.300207	-52.3972
9.19907	-0.270762	-52.3941
9.20751	-0.242874	-52.3913
9.21068	-0.2149	-52.3889
9.20718	-0.186489	-52.3883
9.19791	-0.158516	-52.3887
9.18552	-0.131166	-52.3892
9.17137	-0.104341	-52.3904
9.15557	-0.0779416	-52.3931
9.14023	-0.0506517	-52.3969
9.12693	-0.0215395	-52.4011
9.11508	0.00833471	-52.4071
9.10594	0.0379407	-52.4172
9.10057	0.0667761	-52.4309
9.09741	0.0947148	-52.4462
9.09512	0.12298	-52.4607
9.09305	0.152855	-52.4719
9.09143	0.184469	-52.4779
9.0904	0.217066	-52.478
9.08918	0.249893	-52.4742
9.08788	0.282949	-52.4694
9.08682	0.316755	-52.4655
9.08663	0.351194	-52.4637
9.09111	0.38377	-52.4677
9.10472	0.411572	-52.4789
9.12468	0.437056	-52.4904
9.14469	0.462933	-52.4999
9.1636	0.4875	-52.512
9.18388	0.508475	-52.5267
9.20472	0.528485	-52.5393
9.22171	0.554281	-52.5449
9.23563	0.584444	-52.5464
9.24934	0.61469	-52.5479
9.26196	0.645269	-52.5487
9.27127	0.676432	-52.5474
9.27553	0.708073	-52.5425
9.27585	0.73979	-52.5359
9.27491	0.771232	-52.5303
9.27385	0.802358	-52.5261
9.27368	0.833256	-52.5225
9.27546	0.863982	-52.5192
9.27916	0.894609	-52.5165
9.28433	0.925153	-52.5145
9.29057	0.955601	-52.5132
9.2977	0.985938	-52.5126
9.30568	1.01617	-52.5127
9.31447	1.04638	-52.5135
9.32385	1.07669	-52.5151
9.33352	1.10734	-52.5171
9.34377	1.13832	-52.5194
9.35563	1.1691	-52.5229
9.36929	1.19945	-52.5273
9.38328	1.22983	-52.5322
9.39872	1.25852	-52.5361
9.41665	1.28322	-52.5393
9.43288	1.30557	-52.5446
9.44506	1.3283	-52.5503
9.45401	1.35269	-52.5556
9.46257	1.37912	-52.5616
9.4742	1.40719	-52.5692
9.49373	1.43403	-52.5761
9.51608	1.4609	-52.5817
9.53044	1.49074	-52.5944
9.54503	1.51857	-52.6118
9.56441	1.54209	-52.6275
9.58223	1.56209	-52.6449
9.59809	1.57903	-52.6643
9.61316	1.5949	-52.6837
9.62819	1.61089	-52.7029
9.64288	1.63042	-52.7194
9.65705	1.654	-52.7336
9.67345	1.6774	-52.7484
9.69032	1.69901	-52.7657
9.70468	1.72015	-52.7856
9.71945	1.74211	-52.8042
9.73337	1.7621	-52.8243
9.74404	1.77949	-52.8478
9.75365	1.79763	-52.8705
9.76299	1.81575	-52.8926
9.77158	1.83345	-52.9152
9.77904	1.85411	-52.9364
9.78208	1.87941	-52.9558
9.77566	1.90944	-52.9705
9.76702	1.94197	-52.9821
9.77129	1.97139	-53
9.78724	1.99538	-53.0235
9.80392	2.01608	-53.0473
9.81845	2.03555	-53.0707
