# Supplementary material for: The Impact of Entropy on the Spatial Organization of Synaptonemal Complexes within the Cell Nucleus
Source: PLoS One. 2012 May 4;7(5):e36282. doi: 10.1371/journal.pone.0036282 (PMC3344857; doi:10.1371/journal.pone.0036282)
Supplement: Supporting Information S1 — Reconstructed SC coordinates. (ZIP) [file pone.0036282.s001.zip › SC_positions/Stack05/Stack05_SC15.xls]

## Sheet: Stack05_SC15
// Original File: X:/4Pi_Projects_data/Laura_R/2009_03_16_SYCP3_MLH1/Stack05.ims
// Generated by Bitplane Imaris x64 6.2.1 [Feb 11 2009]
neuron_name = "Filament 15"
8.25467	3.25555	-52.583
8.23385	3.23452	-52.5913
8.21106	3.22319	-52.5904
8.18972	3.22414	-52.5731
8.17594	3.21785	-52.5465
8.16957	3.20156	-52.5186
8.16634	3.18543	-52.4905
8.16386	3.16873	-52.4634
8.16148	3.14901	-52.4388
8.15886	3.12774	-52.4152
8.15303	3.10591	-52.3938
8.1424	3.08145	-52.3783
8.13098	3.05405	-52.3676
8.12065	3.02587	-52.3573
8.10942	2.99893	-52.3449
8.09709	2.9744	-52.3291
8.0854	2.95241	-52.3093
8.07387	2.9299	-52.2896
8.06273	2.9072	-52.2707
8.05438	2.88879	-52.247
8.04826	2.87273	-52.2205
8.0429	2.85521	-52.1959
8.0381	2.83578	-52.1736
8.03366	2.81425	-52.1542
8.02963	2.79067	-52.1375
8.02627	2.76531	-52.1232
8.0238	2.73853	-52.1108
8.02222	2.71069	-52.0998
8.02136	2.68218	-52.0893
8.02103	2.65336	-52.0789
8.02109	2.62443	-52.0682
8.02052	2.59542	-52.0574
8.01814	2.5663	-52.0469
8.01441	2.53712	-52.0364
8.00838	2.50857	-52.0251
7.99868	2.48116	-52.0122
7.98417	2.45682	-51.9972
7.96583	2.43476	-51.9817
7.95037	2.41138	-51.9651
7.93997	2.38921	-51.9439
7.93229	2.36896	-51.9197
7.92628	2.34701	-51.8975
7.91909	2.32579	-51.8761
7.90832	2.30825	-51.8542
7.89444	2.28922	-51.8367
7.87861	2.26542	-51.8239
7.85902	2.23963	-51.812
7.84	2.21321	-51.7984
7.83228	2.18774	-51.7788
7.83204	2.16555	-51.7558
7.83195	2.14574	-51.7339
7.83376	2.12416	-51.7151
7.83544	2.09783	-51.7021
7.83296	2.06887	-51.6919
7.82755	2.04048	-51.679
7.82545	2.01283	-51.6642
7.82903	1.98506	-51.6507
7.83217	1.95648	-51.6398
7.83159	1.92696	-51.6311
7.82899	1.89703	-51.6237
7.82425	1.86768	-51.6137
7.81977	1.83806	-51.6038
7.81492	1.80913	-51.5972
7.80435	1.78248	-51.59
7.7903	1.75517	-51.5865
7.77433	1.72812	-51.5866
7.75538	1.70305	-51.5858
7.73448	1.67871	-51.5854
7.71176	1.65463	-51.5857
7.68676	1.63104	-51.5874
7.66033	1.60694	-51.5906
7.63595	1.57897	-51.5915
7.62048	1.54691	-51.5833
7.61689	1.51349	-51.5648
7.61793	1.47963	-51.544
7.61934	1.44494	-51.525
7.62124	1.41187	-51.5031
7.62168	1.38033	-51.4785
7.62271	1.34602	-51.4591
7.63261	1.3136	-51.4429
7.6546	1.28848	-51.4275
7.68218	1.26818	-51.4162
7.71084	1.25175	-51.4066
7.74039	1.23823	-51.3975
7.77002	1.22505	-51.3895
7.79862	1.21092	-51.3809
7.82604	1.1952	-51.3723
7.85277	1.17765	-51.3652
7.87727	1.15713	-51.3583
7.89822	1.13262	-51.3507
7.91762	1.10562	-51.3427
7.93745	1.07709	-51.3343
7.95926	1.04837	-51.3253
7.98078	1.01976	-51.3196
7.99489	0.988239	-51.3242
8.00206	0.955388	-51.3384
8.00963	0.925103	-51.355
8.01952	0.896719	-51.3703
8.02714	0.86873	-51.3855
8.03079	0.841982	-51.4032
8.03476	0.81754	-51.4236
8.04049	0.793759	-51.4437
8.04568	0.768008	-51.4606
8.04966	0.739932	-51.4726
8.05348	0.711121	-51.4819
8.05876	0.683393	-51.4931
8.06472	0.655821	-51.5047
8.07078	0.627006	-51.5136
8.07801	0.597354	-51.5202
8.08549	0.566821	-51.5244
8.09206	0.535478	-51.5271
8.09733	0.503691	-51.5288
8.10108	0.471778	-51.5283
8.10364	0.440254	-51.5248
8.1053	0.409493	-51.5183
8.10659	0.379982	-51.5086
8.11029	0.352348	-51.4957
8.1188	0.327891	-51.4794
8.12938	0.306476	-51.4594
8.1375	0.286144	-51.437
8.14182	0.266654	-51.4125
8.14318	0.246511	-51.3872
8.14185	0.223479	-51.3633
8.13818	0.198379	-51.3399
8.13361	0.17249	-51.3161
8.13099	0.145126	-51.2932
8.13248	0.11459	-51.2754
8.13763	0.0810873	-51.2666
8.1455	0.0469268	-51.2643
8.1548	0.0134308	-51.2637
8.1637	-0.0197304	-51.2635
8.17145	-0.0528909	-51.2652
8.1773	-0.0850667	-51.2724
8.17973	-0.11541	-51.2867
8.18011	-0.144416	-51.3045
8.17931	-0.174021	-51.319
8.18054	-0.204305	-51.3284
8.18966	-0.232733	-51.3371
8.20367	-0.260273	-51.3447
8.21827	-0.288607	-51.3493
8.2322	-0.318135	-51.3517
8.24403	-0.349277	-51.3517
8.25456	-0.380907	-51.3503
8.26337	-0.412158	-51.348
8.2697	-0.442643	-51.3455
8.27455	-0.47205	-51.3432
8.27908	-0.500796	-51.3425
8.28445	-0.529653	-51.3446
8.29157	-0.559099	-51.3501
8.3004	-0.5895	-51.3583
8.30949	-0.621612	-51.3667
8.316	-0.655777	-51.3723
8.31479	-0.690238	-51.3737
8.30489	-0.722864	-51.3714
8.29268	-0.753945	-51.3671
8.28047	-0.784125	-51.3625
8.26641	-0.813336	-51.3588
8.25227	-0.842525	-51.3568
8.24053	-0.872662	-51.3561
8.23023	-0.903156	-51.3565
8.22219	-0.933639	-51.3579
8.21998	-0.96456	-51.3609
8.22275	-0.995398	-51.3664
8.22741	-1.02528	-51.375
8.2324	-1.05414	-51.3868
8.23729	-1.08167	-51.4014
8.2429	-1.10543	-51.421
8.24823	-1.12623	-51.4442
8.25086	-1.14965	-51.4655
8.25236	-1.17271	-51.4867
8.25527	-1.18896	-51.5132
8.25864	-1.2013	-51.5429
8.26156	-1.21725	-51.5692
8.2644	-1.24076	-51.5886
8.26775	-1.26817	-51.6041
8.27105	-1.29545	-51.6197
8.27403	-1.32091	-51.6382
8.2787	-1.34206	-51.6617
8.28161	-1.36456	-51.6826
8.2795	-1.39026	-51.6985
8.27767	-1.40902	-51.7215
8.27782	-1.42164	-51.7508
8.27796	-1.43457	-51.779
8.27859	-1.44841	-51.8056
8.28061	-1.46351	-51.8305
8.28509	-1.4796	-51.8541
8.29301	-1.49723	-51.8756
8.30334	-1.51789	-51.8944
8.31282	-1.5392	-51.9144
8.32218	-1.55572	-51.9405
8.32994	-1.5723	-51.9685
8.33232	-1.59569	-51.9927
8.33254	-1.61902	-52.0168
8.33196	-1.63884	-52.0422
8.32991	-1.6574	-52.0669
8.32789	-1.6718	-52.0929
8.33076	-1.68041	-52.121
8.34303	-1.68514	-52.15
8.36339	-1.68873	-52.1786
8.38103	-1.69437	-52.2086
8.38264	-1.70477	-52.2411
8.37358	-1.71834	-52.2731
8.36317	-1.73027	-52.3036
8.34996	-1.73871	-52.3324
8.33229	-1.74431	-52.3585
8.3109	-1.7461	-52.3824
8.28675	-1.74756	-52.4049
8.26194	-1.75207	-52.4288
8.23689	-1.75356	-52.4571
8.21336	-1.75365	-52.4901
8.20357	-1.75963	-52.5278
8.21038	-1.76922	-52.5668
8.22123	-1.77931	-52.6031
8.23201	-1.78849	-52.6371
8.24545	-1.79666	-52.6687
8.25945	-1.80821	-52.6969
8.27079	-1.82488	-52.7222
8.27839	-1.84406	-52.7465
8.28322	-1.86395	-52.7713
8.28543	-1.88573	-52.7954
8.28308	-1.90995	-52.8178
8.2746	-1.93132	-52.8417
8.2577	-1.94658	-52.8659
8.23449	-1.95755	-52.8881
8.21332	-1.96405	-52.9135
8.19581	-1.96734	-52.9429
8.17821	-1.97035	-52.9722
8.15966	-1.97378	-53.0009
8.14357	-1.97892	-53.0305
8.13574	-1.98827	-53.0615
8.13628	-2.00102	-53.0928
8.14116	-2.01313	-53.1238
8.1483	-2.02316	-53.1544
8.15625	-2.03203	-53.1848
8.16433	-2.04018	-53.2151
8.17294	-2.05004	-53.2442
8.18091	-2.06426	-53.2712
8.18699	-2.08132	-53.2969
8.19088	-2.09949	-53.3222
8.1939	-2.11677	-53.3482
8.19785	-2.13094	-53.3761
8.2036	-2.1439	-53.4045
8.21378	-2.15762	-53.4311
8.22843	-2.17162	-53.4562
8.24484	-2.1834	-53.4819
8.2594	-2.19098	-53.5102
8.26833	-2.19634	-53.5414
8.27375	-2.20142	-53.5733
8.27813	-2.20655	-53.6046
8.28065	-2.21233	-53.6352
8.28162	-2.21931	-53.6653
8.28249	-2.2274	-53.695
8.2845	-2.2348	-53.7251
8.28739	-2.2394	-53.7558
8.28972	-2.24113	-53.7868
8.29057	-2.24118	-53.8176
8.29082	-2.24161	-53.8477
8.29376	-2.24499	-53.877
8.30295	-2.25149	-53.905
8.31756	-2.25921	-53.9326
8.33758	-2.26579	-53.9586
8.36393	-2.26829	-53.9818
8.38622	-2.26704	-54.009
8.39639	-2.26524	-54.044
