# Supplementary material for: The Impact of Entropy on the Spatial Organization of Synaptonemal Complexes within the Cell Nucleus
Source: PLoS One. 2012 May 4;7(5):e36282. doi: 10.1371/journal.pone.0036282 (PMC3344857; doi:10.1371/journal.pone.0036282)
Supplement: Supporting Information S1 — Reconstructed SC coordinates. (ZIP) [file pone.0036282.s001.zip › SC_positions/Stack05/Stack05_SC04.xls]

## Sheet: Stack05_SC04
// Original File: X:/4Pi_Projects_data/Laura_R/2009_03_16_SYCP3_MLH1/Stack05.ims
// Generated by Bitplane Imaris x64 6.2.1 [Feb 11 2009]
neuron_name = "Filament 4"
3.5315	-1.23084	-52.1868
3.54378	-1.20148	-52.1793
3.55669	-1.17201	-52.1702
3.56968	-1.14357	-52.1565
3.58352	-1.11701	-52.1379
3.59977	-1.09934	-52.1148
3.61728	-1.09433	-52.0861
3.63392	-1.0904	-52.0561
3.65166	-1.08291	-52.0296
3.67234	-1.07494	-52.0073
3.69222	-1.06695	-51.9849
3.70989	-1.05871	-51.9607
3.72889	-1.05048	-51.9365
3.74985	-1.04219	-51.9122
3.77114	-1.02911	-51.8891
3.79058	-1.01014	-51.8674
3.8041	-0.990481	-51.8428
3.81216	-0.97195	-51.8162
3.81907	-0.953758	-51.7911
3.82538	-0.935364	-51.7674
3.82975	-0.917516	-51.743
3.83301	-0.901086	-51.7168
3.83707	-0.886571	-51.689
3.8422	-0.876019	-51.6595
3.84779	-0.868605	-51.6291
3.85228	-0.863494	-51.5985
3.85618	-0.862075	-51.5677
3.8623	-0.863831	-51.5373
3.87132	-0.867817	-51.5077
3.88164	-0.873238	-51.4785
3.89054	-0.877798	-51.4487
3.89952	-0.884115	-51.4196
3.90993	-0.895051	-51.3926
3.91892	-0.905926	-51.3652
3.92812	-0.914778	-51.3376
3.94151	-0.920658	-51.3115
3.95951	-0.921931	-51.2866
3.97856	-0.922092	-51.2612
3.99429	-0.923784	-51.2333
4.00566	-0.927472	-51.2032
4.01384	-0.934455	-51.1724
4.02006	-0.944604	-51.1415
4.02576	-0.956355	-51.1101
4.02829	-0.967307	-51.0774
4.02432	-0.975303	-51.0425
4.01721	-0.980955	-51.006
4.01022	-0.984743	-50.9686
4.00153	-0.984658	-50.9318
3.99073	-0.978362	-50.8974
3.98142	-0.967335	-50.865
3.97375	-0.953261	-50.8347
3.96518	-0.933371	-50.8091
3.95457	-0.90819	-50.789
3.9427	-0.88222	-50.7708
3.93129	-0.857213	-50.7518
3.91938	-0.833549	-50.7322
3.90592	-0.811065	-50.7127
3.89131	-0.788871	-50.6943
3.87578	-0.76713	-50.6766
3.86062	-0.745517	-50.6594
3.84793	-0.722888	-50.6426
3.83744	-0.699863	-50.626
3.82791	-0.677756	-50.6086
3.82011	-0.657575	-50.5879
3.81481	-0.641359	-50.5606
3.81039	-0.625576	-50.5284
3.80282	-0.601397	-50.5046
3.79244	-0.570182	-50.4943
3.7816	-0.542773	-50.4849
3.7682	-0.522166	-50.4706
3.75239	-0.502792	-50.4551
3.73465	-0.482884	-50.4399
3.71447	-0.463222	-50.4261
3.69434	-0.442123	-50.4149
3.6755	-0.419356	-50.4058
3.65715	-0.396422	-50.3974
3.6391	-0.374187	-50.3878
3.62409	-0.350803	-50.377
3.61231	-0.325769	-50.3656
3.59926	-0.302141	-50.3522
3.58706	-0.27895	-50.3374
3.57951	-0.254233	-50.3219
3.57524	-0.228443	-50.3068
3.57351	-0.20138	-50.2935
3.57357	-0.173914	-50.2806
3.57466	-0.147152	-50.2662
3.57629	-0.120672	-50.251
3.5783	-0.0939247	-50.2358
3.58131	-0.0670286	-50.22
3.58537	-0.0393428	-50.2049
3.5908	-0.00945981	-50.1934
3.59585	0.0224364	-50.1846
3.59659	0.0554542	-50.1771
3.591	0.0886069	-50.1712
3.57865	0.11988	-50.1664
3.56034	0.147409	-50.1616
3.53883	0.17117	-50.1553
3.51792	0.194153	-50.1495
3.50077	0.219431	-50.1452
3.48937	0.247128	-50.1384
3.48395	0.276552	-50.1289
3.48272	0.307215	-50.119
3.48396	0.338971	-50.1097
3.48508	0.371856	-50.1033
3.48047	0.404243	-50.103
3.46461	0.431682	-50.1047
3.44146	0.453692	-50.0988
3.42114	0.475784	-50.0853
3.40555	0.499356	-50.0701
3.39297	0.523435	-50.0549
3.38334	0.548686	-50.0398
3.37538	0.573876	-50.0235
3.36809	0.597662	-50.0046
3.36112	0.62236	-49.987
3.35445	0.650305	-49.9744
3.3471	0.679246	-49.9634
3.33885	0.705252	-49.9479
3.32974	0.727709	-49.9274
3.3187	0.748904	-49.9061
3.30529	0.770503	-49.8868
3.28776	0.791849	-49.8712
3.26692	0.811773	-49.8571
3.24667	0.832197	-49.8428
3.22567	0.85179	-49.8294
3.20078	0.866549	-49.8166
3.17406	0.878578	-49.8038
3.1477	0.890749	-49.7909
3.12195	0.903272	-49.7774
3.09796	0.916473	-49.7615
3.076	0.930424	-49.7425
3.05231	0.942635	-49.7229
3.0261	0.953028	-49.7027
3.00621	0.963716	-49.6762
2.9936	0.973716	-49.6431
2.98117	0.985117	-49.61
2.97197	0.99968	-49.5769
2.96916	1.01881	-49.5445
2.96943	1.04451	-49.5159
2.97018	1.07298	-49.4885
2.97231	1.10297	-49.4625
2.98308	1.13275	-49.4405
3.00666	1.15469	-49.4204
3.03639	1.1695	-49.4034
3.06524	1.18484	-49.3929
3.08976	1.20401	-49.3855
3.10742	1.22788	-49.3788
3.11915	1.25605	-49.3752
3.12872	1.28581	-49.3735
3.13863	1.3151	-49.3709
3.14903	1.34388	-49.3673
3.15975	1.37241	-49.363
3.17111	1.40064	-49.3583
3.18303	1.42881	-49.3551
3.19505	1.45712	-49.3543
3.20706	1.48545	-49.3551
3.21906	1.5138	-49.3574
3.2316	1.54208	-49.3603
3.2453	1.56981	-49.3616
3.25948	1.59658	-49.3585
3.27262	1.62221	-49.3504
3.28441	1.64604	-49.338
3.29432	1.66856	-49.3221
3.30107	1.69154	-49.3036
3.30427	1.71695	-49.285
3.30734	1.74514	-49.2677
3.31302	1.77487	-49.2514
3.3197	1.80589	-49.2376
3.32838	1.83701	-49.2277
3.33907	1.86727	-49.222
3.35051	1.89613	-49.2185
3.36266	1.92365	-49.2152
3.37489	1.95083	-49.2101
3.38897	1.97736	-49.2018
3.40581	2.00372	-49.1935
3.42358	2.03061	-49.1869
3.44122	2.0575	-49.1803
3.45983	2.08223	-49.172
3.48036	2.1033	-49.1607
3.5005	2.12185	-49.1457
3.51787	2.13888	-49.1266
3.53325	2.1546	-49.1046
3.54775	2.16891	-49.0808
3.56128	2.1817	-49.0554
3.57543	2.19455	-49.0305
3.59271	2.20992	-49.0093
3.61411	2.22474	-48.9914
3.63948	2.23603	-48.9754
3.66638	2.24826	-48.9617
3.6928	2.26337	-48.9496
3.71909	2.27935	-48.9388
3.74592	2.29542	-48.9303
3.77351	2.31139	-48.9249
3.80148	2.32715	-48.9209
3.82934	2.34275	-48.9169
3.85654	2.35907	-48.9127
3.88358	2.37363	-48.9066
3.9114	2.38319	-48.8972
3.9392	2.39077	-48.8859
3.9666	2.39894	-48.8741
3.99367	2.40712	-48.8603
4.01858	2.41459	-48.8415
4.03791	2.42058	-48.8151
4.05292	2.42685	-48.7837
4.07097	2.43635	-48.7527
4.09225	2.4492	-48.7216
4.11171	2.4632	-48.6853
4.12992	2.48351	-48.65
4.14557	2.51833	-48.63
4.15638	2.56116	-48.6262
4.16396	2.60179	-48.6278
4.1687	2.63905	-48.6288
4.17095	2.6741	-48.6291
4.17224	2.70766	-48.6296
4.17369	2.74033	-48.631
4.17506	2.77252	-48.6336
4.1751	2.80443	-48.6377
4.17445	2.83618	-48.6419
4.17377	2.86769	-48.6461
4.17253	2.89883	-48.6507
4.17052	2.9297	-48.6551
4.16845	2.96049	-48.6585
4.1719	2.98997	-48.6618
4.18515	3.01692	-48.6668
4.20389	3.04271	-48.6717
4.22279	3.06928	-48.6772
4.23959	3.09794	-48.6815
4.25379	3.12908	-48.6819
4.26129	3.16244	-48.6812
4.25993	3.19671	-48.6742
4.25642	3.22771	-48.6586
4.25308	3.25395	-48.6391
4.24752	3.28048	-48.623
4.24568	3.30868	-48.6111
4.24807	3.33747	-48.5996
4.25271	3.3648	-48.5964
4.26745	3.38742	-48.6038
4.29085	3.40814	-48.6101
4.31774	3.42948	-48.6132
4.3462	3.45331	-48.6181
4.37215	3.48296	-48.6251
4.38969	3.51885	-48.6302
4.39601	3.55778	-48.6301
4.39689	3.59523	-48.6267
4.39654	3.62988	-48.6223
4.39521	3.66268	-48.6169
4.3928	3.69412	-48.6108
4.38881	3.72416	-48.6042
4.38439	3.75306	-48.5977
4.38156	3.78167	-48.5923
4.38025	3.81056	-48.5888
4.3799	3.83993	-48.588
4.3823	3.86995	-48.5901
4.39068	3.90032	-48.5943
4.4004	3.92928	-48.5918
4.40163	3.95439	-48.5744
4.39581	3.97581	-48.5491
4.39118	3.99301	-48.5223
4.39065	4.00391	-48.4931
4.39233	4.01081	-48.4623
