# Supplementary material for: The Impact of Entropy on the Spatial Organization of Synaptonemal Complexes within the Cell Nucleus
Source: PLoS One. 2012 May 4;7(5):e36282. doi: 10.1371/journal.pone.0036282 (PMC3344857; doi:10.1371/journal.pone.0036282)
Supplement: Supporting Information S1 — Reconstructed SC coordinates. (ZIP) [file pone.0036282.s001.zip › SC_positions/Stack05/Stack05_SC14.xls]

## Sheet: Stack05_SC14
// Original File: X:/4Pi_Projects_data/Laura_R/2009_03_16_SYCP3_MLH1/Stack05.ims
// Generated by Bitplane Imaris x64 6.2.1 [Feb 11 2009]
neuron_name = "Filament 14"
3.87585	1.59608	-52.9493
3.90521	1.58107	-52.9485
3.93467	1.56551	-52.9481
3.96462	1.54962	-52.9477
3.99509	1.53342	-52.9461
4.02551	1.51737	-52.9408
4.05435	1.50195	-52.9291
4.08017	1.48762	-52.911
4.10308	1.47516	-52.8883
4.1244	1.46362	-52.8636
4.14445	1.44774	-52.84
4.1614	1.43061	-52.8158
4.17357	1.41865	-52.7873
4.1826	1.40586	-52.7588
4.1919	1.38931	-52.7335
4.2056	1.37245	-52.7109
4.22105	1.35118	-52.6948
4.23619	1.32574	-52.6858
4.25842	1.30623	-52.6773
4.28011	1.28636	-52.6681
4.29781	1.26376	-52.6582
4.31893	1.24586	-52.6444
4.33506	1.22395	-52.6287
4.34615	1.19869	-52.6118
4.35817	1.17672	-52.5923
4.36973	1.1561	-52.5713
4.38073	1.1356	-52.5504
4.3914	1.11473	-52.5299
4.40213	1.09389	-52.5095
4.41267	1.07518	-52.4867
4.42398	1.0571	-52.4636
4.44092	1.03673	-52.4486
4.46475	1.01801	-52.4397
4.48912	1.00246	-52.4272
4.51148	0.987627	-52.4114
4.5357	0.973603	-52.3997
4.56164	0.960438	-52.39
4.58659	0.948	-52.3765
4.61137	0.935477	-52.3619
4.63678	0.922816	-52.348
4.66422	0.911528	-52.3354
4.694	0.904406	-52.3246
4.7223	0.902312	-52.3094
4.74751	0.899806	-52.2894
4.77023	0.893208	-52.2695
4.78902	0.882747	-52.2493
4.80589	0.869302	-52.2294
4.82215	0.853682	-52.2105
4.8369	0.836139	-52.1902
4.85011	0.815612	-52.1685
4.86362	0.795794	-52.1437
4.87965	0.781885	-52.114
4.89364	0.769851	-52.0806
4.90243	0.760484	-52.0446
4.90738	0.758381	-52.007
4.90911	0.762707	-51.9702
4.9089	0.771949	-51.9364
4.90991	0.783092	-51.9051
4.91447	0.792541	-51.8753
4.92154	0.795588	-51.8453
4.93427	0.794066	-51.8173
4.95469	0.79505	-51.7937
4.97371	0.797139	-51.7692
4.98702	0.797102	-51.7409
4.99838	0.800282	-51.7122
5.01041	0.812127	-51.6858
5.02056	0.827075	-51.6591
5.02561	0.840663	-51.6299
5.02969	0.855461	-51.5998
5.03553	0.872276	-51.5695
5.04337	0.892966	-51.5405
5.05191	0.91719	-51.5121
5.06144	0.935816	-51.4796
5.07947	0.9398	-51.4457
5.1037	0.930075	-51.4144
5.12483	0.913996	-51.3832
5.145	0.895737	-51.3544
5.16846	0.876414	-51.3307
5.19394	0.85674	-51.3115
5.21777	0.836095	-51.2936
5.2406	0.816247	-51.2773
5.26754	0.799368	-51.268
5.29591	0.783216	-51.2603
5.31991	0.763009	-51.2513
5.3394	0.737193	-51.2468
5.35694	0.709314	-51.2449
5.37408	0.681687	-51.2436
5.3923	0.655298	-51.2428
5.41225	0.63105	-51.2401
5.43143	0.607469	-51.2335
5.44805	0.583045	-51.2238
5.46531	0.557874	-51.2155
5.4838	0.535038	-51.2049
5.4989	0.514764	-51.1858
5.51511	0.496418	-51.1651
5.53422	0.48333	-51.1428
5.55334	0.472814	-51.1173
5.57821	0.461211	-51.0966
5.60749	0.449062	-51.0781
5.62919	0.431213	-51.0586
5.63568	0.403589	-51.0397
5.63385	0.372837	-51.0198
5.63247	0.342978	-51.0002
5.63218	0.312107	-50.9829
5.63216	0.28065	-50.966
5.63217	0.249668	-50.947
5.63244	0.219813	-50.9248
5.63275	0.192056	-50.8987
5.63282	0.168902	-50.8684
5.63235	0.153975	-50.8344
5.63047	0.147316	-50.7994
5.62722	0.144719	-50.7662
5.62463	0.142493	-50.7341
5.62511	0.138991	-50.7009
5.62936	0.134294	-50.6649
5.63021	0.130801	-50.6271
5.6179	0.130152	-50.591
5.59539	0.130675	-50.5589
5.57002	0.130968	-50.5311
5.54268	0.130962	-50.508
5.51444	0.130715	-50.4883
5.48879	0.130552	-50.4684
5.46712	0.130399	-50.4466
5.44736	0.130247	-50.4245
5.43032	0.130288	-50.4011
5.41738	0.130373	-50.3743
5.40512	0.13037	-50.3461
5.3917	0.130366	-50.318
5.37691	0.13032	-50.2893
5.35626	0.130316	-50.2633
5.32855	0.129599	-50.242
5.3016	0.128342	-50.2194
5.28368	0.131937	-50.1914
5.27359	0.147436	-50.1631
5.26343	0.172613	-50.1406
5.2518	0.197969	-50.1207
5.24104	0.21927	-50.0983
5.23019	0.238201	-50.0734
5.21827	0.258991	-50.0493
5.20103	0.280826	-50.0315
5.17403	0.29785	-50.0226
5.14306	0.31217	-50.0166
5.11526	0.328092	-50.0057
5.09069	0.345617	-49.99
5.06878	0.362528	-49.9708
5.04785	0.37739	-49.9492
5.02814	0.392693	-49.9273
5.01433	0.409524	-49.9024
5.0064	0.427521	-49.8755
5.00141	0.445632	-49.8484
4.99797	0.46662	-49.8244
4.995	0.492919	-49.806
4.99201	0.519194	-49.787
4.98906	0.541881	-49.7641
4.98653	0.563195	-49.7398
4.9838	0.588375	-49.7207
4.98127	0.612822	-49.7026
4.97994	0.63032	-49.6775
4.97721	0.65021	-49.6543
4.97275	0.673423	-49.6342
4.96887	0.692079	-49.6088
4.96319	0.70764	-49.5784
4.95303	0.721932	-49.5446
4.94103	0.73807	-49.509
4.9338	0.764058	-49.4804
4.93231	0.799586	-49.4658
4.93105	0.836448	-49.4601
4.92827	0.871991	-49.4572
4.92461	0.907353	-49.4563
4.92011	0.942232	-49.4566
4.91587	0.97605	-49.4574
4.91197	1.00878	-49.4581
4.90695	1.04107	-49.4586
4.89974	1.07398	-49.459
4.89099	1.10869	-49.4582
4.88284	1.14506	-49.457
4.87823	1.18022	-49.4624
4.87804	1.21151	-49.4787
4.87832	1.23926	-49.5006
4.87502	1.26622	-49.5193
4.86832	1.29447	-49.5315
4.86047	1.32348	-49.5408
4.85233	1.35223	-49.5507
4.84232	1.37915	-49.5631
4.829	1.40268	-49.5798
4.81313	1.42369	-49.5998
4.7964	1.4439	-49.6207
4.77977	1.46405	-49.6416
4.76349	1.4842	-49.6623
4.74733	1.50527	-49.6817
4.73088	1.52603	-49.7012
4.71535	1.54491	-49.7232
4.7032	1.56558	-49.746
4.6941	1.58983	-49.7674
4.68817	1.61547	-49.7884
4.68821	1.64142	-49.8096
4.69286	1.66565	-49.8322
4.69967	1.68723	-49.8565
4.70828	1.70701	-49.8809
4.71776	1.72557	-49.9052
4.72708	1.74403	-49.929
4.73453	1.76151	-49.9538
4.73851	1.77609	-49.9808
4.73932	1.79011	-50.008
4.73925	1.80823	-50.0322
4.7387	1.8298	-50.0538
4.73649	1.85231	-50.074
4.73325	1.87567	-50.0929
4.72955	1.89934	-50.111
4.72528	1.92264	-50.1289
4.72064	1.94605	-50.146
4.71603	1.97065	-50.1608
4.71158	1.99642	-50.1738
4.70753	2.02315	-50.186
4.70462	2.05067	-50.1987
4.70372	2.0791	-50.2114
4.70529	2.10798	-50.2241
4.70888	2.13539	-50.2398
4.71074	2.16034	-50.2594
4.7068	2.18315	-50.2805
4.69821	2.2051	-50.301
4.68769	2.22607	-50.3211
4.67628	2.24496	-50.3425
4.66425	2.26291	-50.3643
4.6531	2.28151	-50.3861
4.64391	2.30098	-50.4081
4.63536	2.32061	-50.4304
4.62654	2.33984	-50.4531
4.61747	2.3589	-50.4762
4.60826	2.37838	-50.4993
4.59918	2.39863	-50.5221
4.59052	2.41919	-50.5449
4.58212	2.43695	-50.5696
4.5748	2.44999	-50.5974
4.56994	2.46114	-50.6269
4.56584	2.47116	-50.6576
4.56181	2.48182	-50.6893
4.55934	2.49595	-50.7215
4.55864	2.51386	-50.7532
4.56142	2.53655	-50.782
4.56847	2.56121	-50.8096
4.58018	2.58574	-50.8346
4.59929	2.60973	-50.8533
4.6244	2.63072	-50.8672
4.65138	2.6487	-50.8789
4.6789	2.66476	-50.8892
4.70604	2.67981	-50.8994
4.72922	2.69637	-50.9129
4.75052	2.71303	-50.9278
4.77622	2.726	-50.9381
4.80345	2.73787	-50.9468
4.82852	2.75126	-50.958
4.85281	2.76551	-50.9698
4.87717	2.7806	-50.9811
4.90165	2.797	-50.9909
4.9274	2.8132	-50.9983
4.95406	2.82887	-51.0042
4.97802	2.84837	-51.0104
4.99785	2.87282	-51.0161
5.01493	2.89978	-51.0203
5.03151	2.92718	-51.0239
5.05312	2.94933	-51.027
5.07647	2.96853	-51.029
5.09654	2.99106	-51.0311
5.11625	3.01399	-51.0367
5.13157	3.03854	-51.0466
5.14425	3.06423	-51.0577
5.15836	3.08869	-51.0695
5.17141	3.112	-51.0849
5.18333	3.13263	-51.107
5.19542	3.15501	-51.1316
5.21273	3.18424	-51.1502
5.24009	3.22099	-51.1609
5.27057	3.26386	-51.1802
5.29627	3.31261	-51.2258
5.32623	3.37455	-51.2876
5.36907	3.457	-51.3521
5.42002	3.55935	-51.4211
5.47246	3.67783	-51.4961
5.52582	3.80646	-51.5758
5.58283	3.93897	-51.6569
