# Supplementary material for: The Impact of Entropy on the Spatial Organization of Synaptonemal Complexes within the Cell Nucleus
Source: PLoS One. 2012 May 4;7(5):e36282. doi: 10.1371/journal.pone.0036282 (PMC3344857; doi:10.1371/journal.pone.0036282)
Supplement: Supporting Information S1 — Reconstructed SC coordinates. (ZIP) [file pone.0036282.s001.zip › SC_positions/Stack05/Stack05_SC11.xls]

## Sheet: Stack05_SC11
// Original File: X:/4Pi_Projects_data/Laura_R/2009_03_16_SYCP3_MLH1/Stack05.ims
// Generated by Bitplane Imaris x64 6.2.1 [Feb 11 2009]
neuron_name = "Filament 11"
10.1281	2.69286	-50.2887
10.1213	2.67759	-50.3204
10.1139	2.66144	-50.3507
10.1033	2.64634	-50.3787
10.0885	2.63149	-50.4026
10.0698	2.61458	-50.4201
10.0459	2.59898	-50.4301
10.0194	2.58543	-50.434
9.9936	2.57162	-50.4367
9.96791	2.55831	-50.441
9.94168	2.54494	-50.4459
9.91544	2.53022	-50.4514
9.88955	2.51419	-50.4573
9.86456	2.497	-50.4639
9.84012	2.47951	-50.4707
9.81504	2.46347	-50.4772
9.78911	2.44934	-50.4841
9.76249	2.43634	-50.4904
9.7363	2.42264	-50.4967
9.71146	2.40654	-50.5033
9.68629	2.39046	-50.5091
9.65973	2.37651	-50.5149
9.63269	2.36277	-50.5195
9.60515	2.34927	-50.5221
9.57656	2.3377	-50.5235
9.54724	2.32746	-50.5245
9.51754	2.31746	-50.5253
9.48743	2.30737	-50.5261
9.45703	2.2967	-50.5272
9.42708	2.28401	-50.5279
9.39843	2.26797	-50.5276
9.371	2.24923	-50.5277
9.34532	2.22829	-50.5271
9.32167	2.20553	-50.5238
9.29815	2.18357	-50.5179
9.27497	2.16291	-50.5092
9.25391	2.14211	-50.497
9.23354	2.12225	-50.4823
9.21213	2.10463	-50.4661
9.19028	2.08969	-50.4476
9.169	2.07699	-50.4267
9.14934	2.06417	-50.4047
9.13136	2.04951	-50.384
9.11487	2.03349	-50.3652
9.09964	2.01707	-50.3475
9.08345	2.00084	-50.3314
9.06433	1.98491	-50.3178
9.04185	1.96929	-50.3075
9.01628	1.95417	-50.3007
8.98847	1.93923	-50.2971
8.95992	1.9231	-50.2965
8.93167	1.90517	-50.2977
8.90403	1.88621	-50.2987
8.87845	1.86538	-50.2991
8.85519	1.84264	-50.2996
8.8312	1.82139	-50.299
8.80553	1.80166	-50.2966
8.77941	1.78131	-50.2901
8.75049	1.76075	-50.2817
8.72388	1.73481	-50.2774
8.71072	1.69954	-50.274
8.70838	1.66125	-50.269
8.7077	1.62528	-50.2628
8.70497	1.5917	-50.2558
8.69996	1.55993	-50.249
8.69323	1.52961	-50.2419
8.68448	1.50038	-50.2344
8.6747	1.47122	-50.2285
8.66571	1.44106	-50.2252
8.6573	1.4103	-50.2245
8.64918	1.37957	-50.2276
8.64175	1.34856	-50.2324
8.63468	1.31813	-50.2398
8.62807	1.28948	-50.2533
8.62068	1.26048	-50.268
8.61148	1.23325	-50.2841
8.60141	1.21068	-50.3064
8.58912	1.18765	-50.3276
8.57414	1.16215	-50.3452
8.55749	1.1368	-50.3634
8.53756	1.11189	-50.3788
8.51412	1.08611	-50.3845
8.48944	1.06016	-50.3805
8.46508	1.03601	-50.3711
8.44111	1.01406	-50.3594
8.41828	0.99424	-50.3453
8.39799	0.974719	-50.3289
8.37967	0.953756	-50.3131
8.36227	0.933632	-50.2961
8.34502	0.91373	-50.2781
8.32967	0.894783	-50.2579
8.31913	0.877336	-50.2348
8.31126	0.854586	-50.2172
8.30381	0.827406	-50.2046
8.29707	0.800549	-50.1917
8.29156	0.773288	-50.1786
8.28359	0.748056	-50.1639
8.26837	0.726617	-50.1494
8.24954	0.703875	-50.1401
8.23093	0.678409	-50.1338
8.21208	0.653531	-50.125
8.19333	0.63029	-50.1125
8.17588	0.608318	-50.097
8.1595	0.586625	-50.0805
8.14126	0.568381	-50.0632
8.12073	0.554511	-50.0443
8.10088	0.538325	-50.0261
8.08442	0.519791	-50.0072
8.07283	0.502119	-49.9841
8.06349	0.483538	-49.9593
8.0496	0.466843	-49.9362
8.03001	0.452063	-49.9174
8.01188	0.431218	-49.9031
7.99782	0.404284	-49.8911
7.98672	0.375789	-49.8807
7.9782	0.346992	-49.87
7.97064	0.318824	-49.8565
7.96324	0.290528	-49.8414
7.95656	0.260014	-49.8305
7.95132	0.226603	-49.8272
7.94899	0.192214	-49.8294
7.95162	0.159078	-49.8371
7.95779	0.128198	-49.8506
7.96461	0.0988761	-49.8669
7.97101	0.0695121	-49.8833
7.97723	0.0393945	-49.8996
7.98267	0.00834432	-49.9153
7.98472	-0.0240458	-49.9255
7.98139	-0.0575372	-49.925
7.97336	-0.0907487	-49.9164
7.96566	-0.122732	-49.9037
7.95669	-0.151256	-49.8879
7.94161	-0.176014	-49.8717
7.928	-0.201825	-49.8551
7.91807	-0.230802	-49.8422
7.90839	-0.262053	-49.84
7.90257	-0.294491	-49.8437
7.90145	-0.326591	-49.8474
7.90172	-0.357766	-49.8509
7.90131	-0.388053	-49.8545
7.90143	-0.417999	-49.857
7.90293	-0.448312	-49.8551
7.90308	-0.479383	-49.8479
7.89792	-0.51099	-49.839
7.8852	-0.541717	-49.8324
7.86692	-0.570425	-49.8286
7.8455	-0.595913	-49.8262
7.82082	-0.617021	-49.8254
7.79559	-0.636808	-49.8255
7.77255	-0.658504	-49.8258
7.75122	-0.681764	-49.8262
7.73094	-0.705999	-49.827
7.711	-0.730753	-49.8276
7.69273	-0.756825	-49.827
7.67635	-0.784538	-49.8268
7.66243	-0.813453	-49.8283
7.65338	-0.84415	-49.8282
7.64347	-0.874308	-49.8262
7.6304	-0.902472	-49.8259
7.62072	-0.930649	-49.8262
7.61568	-0.959636	-49.8256
7.61324	-0.989689	-49.8251
7.61271	-1.02129	-49.8249
7.61355	-1.05419	-49.8252
7.6148	-1.08772	-49.8254
7.61496	-1.12134	-49.8254
7.61392	-1.15478	-49.825
7.61316	-1.18799	-49.8243
7.61306	-1.22073	-49.8239
7.61296	-1.25229	-49.8255
7.61305	-1.2817	-49.8302
7.61329	-1.30901	-49.8365
7.61278	-1.33605	-49.8412
7.61001	-1.36458	-49.8432
7.60387	-1.39505	-49.8442
7.59726	-1.42724	-49.8481
7.59736	-1.46082	-49.8562
7.59966	-1.49503	-49.8667
7.59596	-1.52943	-49.8789
7.59174	-1.56444	-49.8928
7.58798	-1.6004	-49.9081
7.58166	-1.63691	-49.9259
7.57343	-1.67096	-49.95
7.5633	-1.69874	-49.9825
7.55155	-1.71811	-50.021
7.53808	-1.72791	-50.0623
7.52552	-1.72749	-50.1033
7.51826	-1.71775	-50.1414
7.51568	-1.70303	-50.1755
7.51328	-1.68838	-50.2062
7.50876	-1.67617	-50.2352
7.50158	-1.66765	-50.2638
7.49115	-1.66455	-50.2922
7.47796	-1.66716	-50.3204
7.46115	-1.67311	-50.3466
7.4377	-1.67894	-50.3665
7.41205	-1.68386	-50.3839
7.39037	-1.69003	-50.4053
7.36912	-1.6974	-50.4272
7.34483	-1.70426	-50.4464
7.3186	-1.70979	-50.4637
7.29345	-1.71036	-50.4818
7.27239	-1.70304	-50.5036
7.25429	-1.69041	-50.5278
7.23771	-1.67619	-50.5528
7.21846	-1.66246	-50.5748
7.19349	-1.65069	-50.5922
7.16856	-1.64241	-50.6129
7.14342	-1.63653	-50.6353
7.11823	-1.633	-50.6576
7.09675	-1.63767	-50.6823
7.07812	-1.65226	-50.7062
7.06418	-1.67169	-50.7303
7.05245	-1.69386	-50.7529
7.04064	-1.71718	-50.7733
7.02869	-1.73994	-50.7932
7.01464	-1.76219	-50.8115
6.99821	-1.78283	-50.8292
6.97889	-1.8018	-50.8453
6.95782	-1.82036	-50.8594
6.93715	-1.83905	-50.8727
6.91772	-1.85828	-50.8857
6.89839	-1.87841	-50.8967
6.87828	-1.8995	-50.9049
6.8589	-1.92216	-50.9125
6.84024	-1.94592	-50.9204
6.81939	-1.96847	-50.9276
6.79424	-1.98768	-50.9334
6.76472	-2.00102	-50.9345
6.733	-2.01015	-50.9338
6.70168	-2.02029	-50.9393
6.67137	-2.0318	-50.9482
6.64314	-2.04471	-50.9587
6.61649	-2.05456	-50.974
6.5897	-2.06162	-50.9897
6.56683	-2.07805	-51.0029
6.54587	-2.09787	-51.0166
6.52003	-2.11157	-51.028
6.49674	-2.12904	-51.0379
6.4793	-2.15246	-51.0509
6.46203	-2.17514	-51.0671
6.4454	-2.19573	-51.0876
6.43191	-2.21762	-51.107
6.42188	-2.24362	-51.1202
6.41024	-2.2664	-51.1367
6.39478	-2.28557	-51.1569
6.37868	-2.30701	-51.1739
6.36349	-2.32651	-51.1929
6.34868	-2.34237	-51.2156
6.33318	-2.35592	-51.2387
6.31663	-2.36642	-51.2622
6.29798	-2.37683	-51.284
6.27873	-2.38819	-51.3047
6.26202	-2.39741	-51.3284
6.24506	-2.40588	-51.3523
6.22457	-2.41618	-51.3726
6.20187	-2.42769	-51.3905
6.17699	-2.43693	-51.4062
6.14877	-2.44351	-51.4165
6.11832	-2.45054	-51.4213
6.08641	-2.45606	-51.4238
6.05265	-2.45918	-51.4261
6.0163	-2.46157	-51.4271
5.97594	-2.46371	-51.4251
5.93726	-2.47499	-51.4241
5.91089	-2.504	-51.4301
5.89601	-2.54114	-51.4401
5.88469	-2.5759	-51.4505
5.87364	-2.60807	-51.4619
5.86206	-2.63906	-51.4735
5.85102	-2.66802	-51.4879
5.84298	-2.69398	-51.5082
5.83705	-2.71853	-51.5316
5.82924	-2.74418	-51.5538
5.82058	-2.76787	-51.5777
5.81457	-2.78566	-51.607
5.80599	-2.80099	-51.6364
5.79137	-2.81382	-51.6632
5.77702	-2.82152	-51.6914
5.76654	-2.8257	-51.7219
5.7585	-2.82845	-51.7529
5.75163	-2.83068	-51.7838
5.74432	-2.83247	-51.8142
5.73493	-2.83386	-51.8443
5.72473	-2.8337	-51.8746
5.71466	-2.83259	-51.9057
5.70344	-2.83393	-51.9371
5.69201	-2.83977	-51.9685
5.68248	-2.85076	-51.9992
5.67542	-2.86643	-52.0283
5.66976	-2.88598	-52.0546
5.6641	-2.90775	-52.0783
5.65819	-2.9293	-52.1015
5.6527	-2.95077	-52.1247
5.649	-2.97284	-52.1474
5.64818	-2.9951	-52.1699
5.65015	-3.017	-52.1922
5.65438	-3.03843	-52.2139
5.65691	-3.05963	-52.2347
5.65322	-3.08057	-52.2549
5.64723	-3.1002	-52.276
5.64148	-3.11731	-52.2989
5.63341	-3.1334	-52.3218
5.62494	-3.14975	-52.3442
5.61822	-3.16559	-52.3675
5.61286	-3.1814	-52.391
5.60817	-3.19606	-52.4149
5.60282	-3.20546	-52.4415
5.5956	-3.20774	-52.472
5.58598	-3.2002	-52.5062
5.57184	-3.19262	-52.5414
5.55342	-3.20581	-52.572
5.53565	-3.23673	-52.5966
