# Supplementary material for: The Impact of Entropy on the Spatial Organization of Synaptonemal Complexes within the Cell Nucleus
Source: PLoS One. 2012 May 4;7(5):e36282. doi: 10.1371/journal.pone.0036282 (PMC3344857; doi:10.1371/journal.pone.0036282)
Supplement: Supporting Information S1 — Reconstructed SC coordinates. (ZIP) [file pone.0036282.s001.zip › SC_positions/Stack05/Stack05_SC18.xls]

## Sheet: Stack05_SC18
// Original File: X:/4Pi_Projects_data/Laura_R/2009_03_16_SYCP3_MLH1/Stack05.ims
// Generated by Bitplane Imaris x64 6.2.1 [Feb 11 2009]
neuron_name = "Filament 18"
7.19509	3.4864	-46.1368
7.0738	3.32111	-46.1583
6.94386	3.13715	-46.2124
6.80802	2.90765	-46.2966
6.66932	2.62667	-46.4213
6.54659	2.29913	-46.6044
6.46545	1.92427	-46.8268
6.41213	1.52309	-47.0697
6.34756	1.13888	-47.337
6.25032	0.799759	-47.6137
6.10451	0.51919	-47.8695
5.90105	0.30903	-48.0873
5.64894	0.160679	-48.2523
5.36542	0.0582403	-48.3665
5.06372	0.00281999	-48.4472
4.74748	0.000437412	-48.4943
4.42297	0.0585724	-48.5194
4.10152	0.176765	-48.5595
3.78476	0.32036	-48.6368
3.47423	0.451806	-48.7501
3.188	0.564391	-48.8968
2.94056	0.65377	-49.0718
2.72816	0.716804	-49.2598
2.53398	0.762553	-49.4476
