# Supplementary material for: The Impact of Entropy on the Spatial Organization of Synaptonemal Complexes within the Cell Nucleus
Source: PLoS One. 2012 May 4;7(5):e36282. doi: 10.1371/journal.pone.0036282 (PMC3344857; doi:10.1371/journal.pone.0036282)
Supplement: Supporting Information S1 — Reconstructed SC coordinates. (ZIP) [file pone.0036282.s001.zip › SC_positions/Stack05/Stack05_SC17.xls]

## Sheet: Stack05_SC17
// Original File: X:/4Pi_Projects_data/Laura_R/2009_03_16_SYCP3_MLH1/Stack05.ims
// Generated by Bitplane Imaris x64 6.2.1 [Feb 11 2009]
neuron_name = "Filament 17"
7.73118	-2.09365	-47.2505
7.66369	-1.92562	-47.2742
7.59633	-1.76186	-47.2956
7.54229	-1.60013	-47.3104
7.51954	-1.43532	-47.2996
7.53568	-1.26448	-47.2767
7.5885	-1.08845	-47.2877
7.68079	-0.917345	-47.3459
7.81172	-0.76507	-47.4407
7.96969	-0.641984	-47.5666
8.14316	-0.556745	-47.7163
8.30843	-0.510747	-47.8931
8.43894	-0.50483	-48.1017
8.5308	-0.544904	-48.3312
8.59945	-0.63093	-48.5655
8.65147	-0.759865	-48.7929
8.6856	-0.929158	-49.0063
8.70967	-1.1164	-49.2139
8.73596	-1.28103	-49.4358
8.79422	-1.40264	-49.6666
8.90594	-1.47412	-49.8828
9.05415	-1.49118	-50.0764
9.2104	-1.46798	-50.2496
9.36212	-1.4161	-50.3941
9.50111	-1.33072	-50.4916
9.59804	-1.20349	-50.537
9.63397	-1.03831	-50.5451
9.6401	-0.851249	-50.5303
9.65759	-0.653782	-50.5055
9.68636	-0.451901	-50.4864
9.71749	-0.255819	-50.4784
9.76509	-0.0790016	-50.4901
9.83252	0.070175	-50.5332
9.90108	0.192025	-50.6143
9.96239	0.304289	-50.7195
10.031	0.420564	-50.8264
10.1148	0.524593	-50.9437
10.2006	0.600706	-51.085
10.2736	0.667966	-51.2401
10.3321	0.757321	-51.3919
10.3819	0.872986	-51.5333
10.4383	1.00159	-51.6615
10.5164	1.1268	-51.7782
10.6076	1.24486	-51.8822
10.6924	1.37029	-51.9614
10.7585	1.51188	-52.0164
