# Supplementary material for: The Impact of Entropy on the Spatial Organization of Synaptonemal Complexes within the Cell Nucleus
Source: PLoS One. 2012 May 4;7(5):e36282. doi: 10.1371/journal.pone.0036282 (PMC3344857; doi:10.1371/journal.pone.0036282)
Supplement: Supporting Information S1 — Reconstructed SC coordinates. (ZIP) [file pone.0036282.s001.zip › SC_positions/Stack05/Stack05_SC06.xls]

## Sheet: Stack05_SC06
// Original File: X:/4Pi_Projects_data/Laura_R/2009_03_16_SYCP3_MLH1/Stack05.ims
// Generated by Bitplane Imaris x64 6.2.1 [Feb 11 2009]
neuron_name = "Filament 6"
11.3521	1.34019	-49.6719
11.3147	1.33634	-49.673
11.2815	1.32539	-49.6735
11.2559	1.30332	-49.672
11.2337	1.27779	-49.6702
11.2113	1.2541	-49.6688
11.1888	1.23146	-49.6671
11.1647	1.21049	-49.6646
11.1389	1.19157	-49.6603
11.112	1.17382	-49.6535
11.0868	1.15581	-49.6428
11.064	1.13757	-49.6277
11.041	1.12111	-49.612
11.0163	1.10778	-49.5972
10.9928	1.09443	-49.582
10.9723	1.078	-49.5667
10.9524	1.06067	-49.5531
10.9315	1.04379	-49.542
10.91	1.02676	-49.5325
10.8879	1.00975	-49.524
10.8652	0.994986	-49.5129
10.8434	0.9812	-49.4977
10.8232	0.963037	-49.4834
10.8033	0.94108	-49.4717
10.7833	0.921003	-49.4578
10.7637	0.905795	-49.4379
10.7453	0.891927	-49.4148
10.7291	0.877011	-49.3899
10.7117	0.861178	-49.3655
10.6899	0.843591	-49.3454
10.6666	0.825715	-49.3258
10.6443	0.808617	-49.3036
10.6214	0.790914	-49.2816
10.5954	0.77337	-49.2606
10.565	0.755706	-49.2427
10.5291	0.741213	-49.2353
10.4898	0.737193	-49.2391
10.452	0.739404	-49.2488
10.417	0.742619	-49.2591
10.3832	0.747608	-49.267
10.3505	0.753812	-49.2727
10.3187	0.760524	-49.277
10.2875	0.766124	-49.2808
10.2564	0.768976	-49.2841
10.2252	0.769903	-49.2871
10.1939	0.770665	-49.2903
10.1624	0.771226	-49.2916
10.1308	0.769998	-49.2894
10.0998	0.76457	-49.285
10.0722	0.753091	-49.2764
10.0484	0.737337	-49.2631
10.0257	0.721125	-49.2479
10.0038	0.705062	-49.2311
9.98046	0.68966	-49.2154
9.95452	0.674573	-49.2035
9.92996	0.657807	-49.1903
9.90582	0.640557	-49.1755
9.88103	0.622329	-49.1606
9.85431	0.604559	-49.1466
9.82374	0.596654	-49.1343
9.79286	0.59955	-49.1197
9.76243	0.601453	-49.1043
9.73632	0.599919	-49.0869
9.7195	0.598261	-49.06
9.70085	0.596754	-49.0319
9.67311	0.596761	-49.0109
9.64246	0.597067	-48.992
9.61178	0.600357	-48.9744
9.58025	0.61183	-48.9652
9.55026	0.631051	-48.9609
9.52311	0.651895	-48.9544
9.49482	0.668499	-48.9538
9.46542	0.680183	-48.9633
9.43692	0.687347	-48.9785
9.4067	0.688582	-48.995
9.37569	0.690518	-49.0123
9.34563	0.700415	-49.0286
9.31213	0.707601	-49.0338
9.27657	0.704328	-49.0291
9.24416	0.69488	-49.0217
9.21543	0.682542	-49.0139
9.19027	0.667367	-49.0062
9.16747	0.648852	-48.9974
9.14378	0.629295	-48.9858
9.11734	0.611668	-48.9698
9.09045	0.597671	-48.9472
9.06814	0.588519	-48.9169
9.05047	0.584941	-48.8827
9.03308	0.585039	-48.8499
9.01415	0.586207	-48.8204
8.9917	0.587405	-48.7949
8.96409	0.588528	-48.7734
8.93224	0.588779	-48.7532
8.8964	0.587797	-48.7325
8.86089	0.5879	-48.7072
8.84015	0.594229	-48.6723
8.83979	0.609421	-48.6338
8.84631	0.629457	-48.5997
8.84855	0.648771	-48.5696
8.84739	0.662881	-48.5396
8.84524	0.672562	-48.5093
8.8413	0.6835	-48.4807
8.83576	0.696447	-48.4538
8.82856	0.710182	-48.4276
8.81847	0.726369	-48.4035
8.80353	0.74405	-48.3818
8.7844	0.762212	-48.3616
8.76725	0.782069	-48.3399
8.75721	0.80636	-48.3174
8.75399	0.829123	-48.2934
8.75379	0.844313	-48.2643
8.75391	0.863935	-48.2381
8.75397	0.890853	-48.2181
8.75386	0.917889	-48.199
8.75349	0.944367	-48.1795
8.75313	0.970213	-48.1589
8.75391	0.994097	-48.1363
8.75618	1.01569	-48.1118
8.76067	1.03744	-48.0885
8.77078	1.05834	-48.0679
8.78458	1.07694	-48.0487
8.79458	1.09449	-48.0289
8.79676	1.11033	-48.0064
8.79131	1.12368	-47.9808
8.78066	1.13669	-47.9531
8.76687	1.15179	-47.9233
8.75595	1.17438	-47.8958
8.75508	1.20769	-47.8753
8.76534	1.24261	-47.8587
8.78625	1.27203	-47.845
8.81284	1.29713	-47.835
8.83998	1.31866	-47.8267
8.86626	1.33821	-47.8177
8.8899	1.35833	-47.8067
8.91058	1.38053	-47.7956
8.92558	1.40548	-47.7841
8.93121	1.43113	-47.7677
8.92943	1.4561	-47.748
8.92441	1.48217	-47.7301
8.91759	1.50868	-47.7128
8.91003	1.53602	-47.6971
8.90541	1.5666	-47.6868
8.90528	1.59864	-47.6776
8.90665	1.62986	-47.665
8.9105	1.66076	-47.6524
8.91844	1.6918	-47.6419
8.93038	1.72012	-47.6304
8.94582	1.74518	-47.6172
8.96158	1.76729	-47.6018
8.97699	1.78538	-47.5833
8.99074	1.80526	-47.5663
9.00215	1.82865	-47.5517
9.01338	1.85261	-47.5378
9.02488	1.87763	-47.5261
9.03638	1.90389	-47.517
9.04785	1.93118	-47.5104
9.05959	1.95901	-47.5054
9.07171	1.98719	-47.5012
9.08322	2.01608	-47.4972
9.0944	2.04528	-47.4917
9.10707	2.07311	-47.4828
9.12048	2.09895	-47.4701
9.13292	2.12359	-47.4554
9.14409	2.14804	-47.4412
9.15409	2.17339	-47.4291
9.16435	2.19939	-47.4188
9.17613	2.22553	-47.4093
9.1901	2.25156	-47.4002
9.20644	2.27733	-47.391
9.22333	2.30376	-47.382
9.24008	2.33094	-47.3735
9.25672	2.3587	-47.3661
9.27344	2.38623	-47.359
9.29017	2.41158	-47.3483
9.30518	2.4344	-47.3321
9.31752	2.45554	-47.3118
9.32901	2.47479	-47.289
9.34452	2.49064	-47.2656
9.36525	2.50468	-47.2434
9.38776	2.52049	-47.2227
9.40833	2.54161	-47.2097
9.42474	2.56981	-47.2106
9.43876	2.6011	-47.2168
9.45288	2.63167	-47.2212
9.46849	2.66037	-47.2257
9.48701	2.6859	-47.2321
9.50772	2.70918	-47.2388
9.52865	2.73231	-47.2417
9.54927	2.75527	-47.2412
9.56997	2.77732	-47.239
9.59131	2.79825	-47.2347
9.61452	2.8174	-47.2291
9.63991	2.83441	-47.221
9.66599	2.85027	-47.2067
9.6897	2.86631	-47.1992
9.70597	2.88486	-47.215
9.71344	2.90837	-47.2414
9.71689	2.9357	-47.2646
