# Supplementary material for: The Impact of Entropy on the Spatial Organization of Synaptonemal Complexes within the Cell Nucleus
Source: PLoS One. 2012 May 4;7(5):e36282. doi: 10.1371/journal.pone.0036282 (PMC3344857; doi:10.1371/journal.pone.0036282)
Supplement: Supporting Information S1 — Reconstructed SC coordinates. (ZIP) [file pone.0036282.s001.zip › SC_positions/Stack05/Stack05_SC19.xls]

## Sheet: Stack05_SC19
// Original File: X:/4Pi_Projects_data/Laura_R/2009_03_16_SYCP3_MLH1/Stack05.ims
// Generated by Bitplane Imaris x64 6.2.1 [Feb 11 2009]
neuron_name = "Filament 19"
9.46263	-2.55518	-54.0155
9.36026	-2.39764	-53.7901
9.30347	-2.25076	-53.5558
9.29508	-2.09054	-53.3424
9.30426	-1.8944	-53.1906
9.30234	-1.66943	-53.118
9.26437	-1.43834	-53.109
9.17706	-1.21728	-53.1216
9.04989	-1.01125	-53.1396
8.9051	-0.819997	-53.197
8.77025	-0.640033	-53.3181
8.66566	-0.473794	-53.5013
8.60053	-0.326486	-53.7381
8.56031	-0.183546	-54.0041
8.51639	-0.0257016	-54.2721
