# Supplementary material for: The Impact of Entropy on the Spatial Organization of Synaptonemal Complexes within the Cell Nucleus
Source: PLoS One. 2012 May 4;7(5):e36282. doi: 10.1371/journal.pone.0036282 (PMC3344857; doi:10.1371/journal.pone.0036282)
Supplement: Supporting Information S1 — Reconstructed SC coordinates. (ZIP) [file pone.0036282.s001.zip › SC_positions/Stack05/Stack05_SC05.xls]

## Sheet: Stack05_SC05
// Original File: X:/4Pi_Projects_data/Laura_R/2009_03_16_SYCP3_MLH1/Stack05.ims
// Generated by Bitplane Imaris x64 6.2.1 [Feb 11 2009]
neuron_name = "Filament 5"
6.88177	-3.1854	-53.737
6.91312	-3.19394	-53.7068
6.9388	-3.20741	-53.6755
6.95706	-3.22405	-53.644
6.97075	-3.24351	-53.6156
6.98302	-3.2576	-53.5889
6.99563	-3.25799	-53.5612
7.00897	-3.2531	-53.5336
7.02156	-3.25054	-53.5065
7.03234	-3.24845	-53.4788
7.04231	-3.24552	-53.4507
7.05302	-3.24215	-53.4226
7.06448	-3.23777	-53.3943
7.07754	-3.23246	-53.3667
7.09326	-3.22733	-53.3401
7.10964	-3.22204	-53.3137
7.12665	-3.21714	-53.2875
7.14464	-3.20953	-53.2629
7.16205	-3.1954	-53.2407
7.17974	-3.17909	-53.2199
7.19827	-3.16314	-53.1996
7.21545	-3.1465	-53.1786
7.23008	-3.13024	-53.1551
7.24367	-3.11597	-53.1291
7.2573	-3.10549	-53.1008
7.27119	-3.09846	-53.0708
7.28492	-3.09231	-53.0401
7.29878	-3.08646	-53.0094
7.31268	-3.08205	-52.9787
7.32713	-3.07892	-52.9486
7.34494	-3.07824	-52.9212
7.36504	-3.08211	-52.8964
7.38591	-3.08875	-52.8735
7.4092	-3.09451	-52.8531
7.43558	-3.09731	-52.835
7.46249	-3.0975	-52.8157
7.48925	-3.09607	-52.7952
7.51854	-3.09396	-52.7778
7.55022	-3.0917	-52.7647
7.58306	-3.08993	-52.756
7.61648	-3.09211	-52.7521
7.64974	-3.09781	-52.7524
7.68205	-3.10204	-52.7567
7.71213	-3.10292	-52.7667
7.7406	-3.10193	-52.7804
7.76932	-3.101	-52.793
7.79542	-3.10015	-52.8077
7.81614	-3.09851	-52.8296
7.83695	-3.09593	-52.8537
7.86264	-3.09246	-52.8749
7.89097	-3.08903	-52.8956
7.91951	-3.08651	-52.9186
7.95035	-3.08281	-52.9405
7.98598	-3.08076	-52.9541
8.02464	-3.08822	-52.956
8.06347	-3.09819	-52.9491
8.10101	-3.09764	-52.9362
8.13599	-3.08924	-52.9198
8.16767	-3.07946	-52.9017
8.19455	-3.06895	-52.8809
8.21548	-3.05883	-52.8563
8.23231	-3.05063	-52.8294
8.2468	-3.04393	-52.8019
8.25897	-3.03947	-52.7738
8.26942	-3.03708	-52.7449
8.27969	-3.03347	-52.7154
8.29025	-3.02934	-52.6847
8.30209	-3.02189	-52.6558
8.31636	-3.00547	-52.6315
8.33048	-2.98451	-52.609
8.34256	-2.96328	-52.5865
8.35457	-2.94192	-52.5648
8.36728	-2.92216	-52.543
8.37601	-2.90935	-52.5176
8.38282	-2.90154	-52.4894
8.39485	-2.88934	-52.4633
8.40761	-2.8749	-52.4374
8.41808	-2.86244	-52.4096
8.43041	-2.8512	-52.3818
8.44772	-2.83893	-52.3568
8.46682	-2.82946	-52.332
8.48551	-2.82825	-52.3036
8.50201	-2.83191	-52.2742
8.51183	-2.84026	-52.2442
8.52387	-2.85204	-52.2159
8.54304	-2.86403	-52.1917
8.56347	-2.87549	-52.169
8.58356	-2.88465	-52.1451
8.60371	-2.89142	-52.1193
8.62391	-2.89558	-52.0912
8.64356	-2.89486	-52.0607
8.66529	-2.88684	-52.0332
8.69406	-2.87542	-52.0157
8.72767	-2.86586	-52.0057
8.76034	-2.85767	-51.9959
8.79122	-2.85042	-51.9853
8.82156	-2.84217	-51.9774
8.85206	-2.8326	-51.975
8.88231	-2.82255	-51.9768
8.91161	-2.81027	-51.9786
8.94076	-2.79758	-51.9791
8.97071	-2.78672	-51.9785
9.00126	-2.7765	-51.9772
9.03229	-2.7655	-51.9764
9.06389	-2.75291	-51.9765
9.09607	-2.73897	-51.9769
9.12921	-2.72758	-51.9787
9.16345	-2.72303	-51.9841
9.19752	-2.72465	-51.9938
9.22956	-2.72902	-52.0071
9.25915	-2.73382	-52.0233
9.28723	-2.73765	-52.0408
9.31383	-2.73906	-52.0598
9.33939	-2.73816	-52.0796
9.36427	-2.73653	-52.0996
9.38692	-2.73496	-52.1213
9.40751	-2.73392	-52.1446
9.42684	-2.73377	-52.1683
9.44601	-2.7366	-52.1909
9.46888	-2.74307	-52.2088
9.49233	-2.75271	-52.2251
9.51069	-2.76669	-52.2449
9.5281	-2.78219	-52.2653
9.54673	-2.79771	-52.2848
9.56406	-2.81316	-52.306
9.57696	-2.82568	-52.3316
9.58362	-2.83538	-52.3618
9.58784	-2.84489	-52.3941
9.5941	-2.85564	-52.4273
9.60657	-2.86754	-52.4601
9.62827	-2.87759	-52.4907
9.65809	-2.88497	-52.5178
9.69317	-2.89019	-52.5401
9.73085	-2.89049	-52.5594
9.76939	-2.88608	-52.5759
9.80862	-2.87882	-52.5869
9.84809	-2.87076	-52.5897
9.88684	-2.86171	-52.5858
9.92424	-2.8479	-52.5814
9.95991	-2.82983	-52.5748
9.9901	-2.80564	-52.5648
10.0113	-2.77224	-52.5577
10.0265	-2.73593	-52.5499
10.0372	-2.70147	-52.5385
10.0443	-2.66801	-52.5272
10.0499	-2.63589	-52.5167
10.0542	-2.60546	-52.5047
10.0578	-2.576	-52.4921
10.0615	-2.54702	-52.4799
10.0652	-2.51823	-52.4679
10.0689	-2.49055	-52.4541
10.0744	-2.46355	-52.4397
10.0851	-2.43796	-52.426
10.1019	-2.41633	-52.4119
10.1205	-2.394	-52.4008
10.1351	-2.36766	-52.391
10.1473	-2.34026	-52.3811
10.1599	-2.31387	-52.3709
10.1716	-2.28926	-52.3568
10.1819	-2.26549	-52.34
10.1924	-2.24086	-52.324
10.2037	-2.2162	-52.3079
10.2156	-2.19327	-52.2889
10.2283	-2.17242	-52.2674
10.2419	-2.15398	-52.2438
10.2564	-2.13763	-52.218
10.2708	-2.11877	-52.1925
10.2845	-2.09335	-52.1695
10.2914	-2.06809	-52.1444
10.283	-2.04956	-52.1146
10.2645	-2.03412	-52.085
10.2448	-2.01806	-52.0585
10.2241	-2.00052	-52.0372
10.2038	-1.98201	-52.019
10.1872	-1.9635	-51.9987
10.1724	-1.94389	-51.9786
10.1593	-1.92409	-51.9589
10.1505	-1.90635	-51.9359
10.1437	-1.89148	-51.9102
10.1376	-1.87983	-51.883
10.1327	-1.86772	-51.8561
10.1277	-1.85153	-51.8315
10.1224	-1.83299	-51.8081
10.1174	-1.81338	-51.7848
10.1126	-1.79197	-51.7619
10.1079	-1.76883	-51.7391
10.1035	-1.74455	-51.7161
10.1009	-1.71933	-51.6934
10.1031	-1.69286	-51.6724
10.111	-1.66469	-51.6553
10.123	-1.63739	-51.6396
10.1387	-1.61542	-51.6208
10.1582	-1.59796	-51.6013
10.1798	-1.58114	-51.5843
10.2013	-1.56286	-51.5693
10.2231	-1.54281	-51.5569
10.2421	-1.52069	-51.5444
10.2532	-1.49624	-51.5287
10.2573	-1.47279	-51.5085
10.2589	-1.44994	-51.4876
10.2606	-1.42315	-51.4725
10.2626	-1.39456	-51.46
10.2643	-1.36897	-51.4434
10.2665	-1.34538	-51.4242
10.2702	-1.32057	-51.4073
10.274	-1.29513	-51.3912
10.2768	-1.26888	-51.3758
10.2802	-1.24009	-51.3637
10.284	-1.21334	-51.3477
10.2885	-1.18952	-51.3271
10.296	-1.16283	-51.3106
10.306	-1.13501	-51.296
10.3197	-1.10839	-51.2827
10.3373	-1.0823	-51.2723
10.3571	-1.05832	-51.2603
10.3795	-1.03829	-51.2456
10.4065	-1.02281	-51.2321
10.4366	-1.01037	-51.2199
10.4657	-0.998592	-51.2035
10.4924	-0.985071	-51.1816
10.518	-0.967837	-51.1589
10.5406	-0.943215	-51.1431
10.5586	-0.910615	-51.1392
10.5733	-0.874952	-51.1405
10.5822	-0.83809	-51.1409
10.5846	-0.799718	-51.1406
10.5814	-0.760501	-51.1402
10.5754	-0.720297	-51.139
10.5733	-0.679677	-51.1388
10.577	-0.641776	-51.1466
10.5838	-0.611943	-51.1676
10.5938	-0.591713	-51.1981
10.6038	-0.575956	-51.2303
10.6113	-0.560871	-51.261
10.6177	-0.545969	-51.2902
10.6235	-0.529376	-51.3169
10.6287	-0.509541	-51.3402
10.6325	-0.488076	-51.3618
10.634	-0.466097	-51.3823
10.6311	-0.442791	-51.401
10.6263	-0.416755	-51.4166
10.6256	-0.388186	-51.431
10.6299	-0.359888	-51.4479
10.6365	-0.331249	-51.4658
10.6485	-0.30372	-51.4809
10.6696	-0.28137	-51.4929
10.6915	-0.259363	-51.5022
10.707	-0.233021	-51.5087
10.7198	-0.205208	-51.5147
10.7332	-0.178649	-51.5238
10.7476	-0.153667	-51.5365
10.7626	-0.130324	-51.5523
10.7781	-0.107981	-51.5702
10.7947	-0.0863431	-51.5888
10.8131	-0.0672842	-51.6088
10.8319	-0.0508043	-51.6309
10.8506	-0.035211	-51.6535
10.8705	-0.0206618	-51.6756
10.8912	-0.006598	-51.6975
10.9128	0.00767588	-51.7188
10.9379	0.020398	-51.7382
10.9664	0.0299603	-51.7561
10.9983	0.0360506	-51.77
11.0292	0.0365123	-51.7843
11.0527	0.0306253	-51.8078
11.0694	0.0227399	-51.8364
11.0799	0.0153611	-51.8659
11.0858	0.00866512	-51.8969
11.0915	0.00326178	-51.9284
11.0995	-0.000640958	-51.96
11.1104	-0.00203762	-51.9916
11.1257	0.000924356	-52.0218
11.1445	0.0148115	-52.044
11.1655	0.0396334	-52.0558
11.1898	0.0639271	-52.0651
