# Supplementary material for: The Impact of Entropy on the Spatial Organization of Synaptonemal Complexes within the Cell Nucleus
Source: PLoS One. 2012 May 4;7(5):e36282. doi: 10.1371/journal.pone.0036282 (PMC3344857; doi:10.1371/journal.pone.0036282)
Supplement: Supporting Information S1 — Reconstructed SC coordinates. (ZIP) [file pone.0036282.s001.zip › SC_positions/Stack05/Stack05_SC16.xls]

## Sheet: Stack05_SC16
// Original File: X:/4Pi_Projects_data/Laura_R/2009_03_16_SYCP3_MLH1/Stack05.ims
// Generated by Bitplane Imaris x64 6.2.1 [Feb 11 2009]
neuron_name = "Filament 16"
8.13765	0.94059	-54.0457
8.11832	0.936167	-54.0154
8.09903	0.930075	-53.9864
8.08086	0.920912	-53.959
8.06505	0.911338	-53.9317
8.05118	0.903965	-53.9041
8.03881	0.898378	-53.8762
8.02777	0.893749	-53.8479
8.01762	0.88904	-53.8192
8.00803	0.882898	-53.7904
7.99891	0.874112	-53.7621
7.99046	0.861981	-53.7347
7.98266	0.846845	-53.7085
7.97515	0.830796	-53.6826
7.96748	0.816442	-53.6557
7.96057	0.80261	-53.6274
7.9512	0.793505	-53.5992
7.93679	0.795538	-53.5719
7.92412	0.802303	-53.5434
7.91464	0.808449	-53.5138
7.90485	0.813	-53.4843
7.89453	0.813566	-53.4547
7.88289	0.812422	-53.4254
7.87044	0.811711	-53.3961
7.85915	0.808403	-53.3669
7.85042	0.79899	-53.3382
7.84443	0.784492	-53.3103
7.8405	0.768262	-53.2828
7.83787	0.751659	-53.2554
7.83512	0.732525	-53.2301
7.83078	0.710764	-53.2068
7.82427	0.691765	-53.181
7.81619	0.676794	-53.1519
7.80835	0.663033	-53.122
7.80077	0.650782	-53.0922
7.79171	0.640885	-53.0627
7.78062	0.633277	-53.0338
7.76759	0.628081	-53.0057
7.75444	0.624442	-52.9773
7.74169	0.620937	-52.9481
7.72572	0.617505	-52.9197
7.70602	0.614878	-52.8924
7.68291	0.615192	-52.8678
7.65853	0.622324	-52.8467
7.63998	0.635428	-52.8236
7.62686	0.649141	-52.7972
7.61316	0.661439	-52.7711
7.59925	0.671698	-52.7451
7.58734	0.67939	-52.7176
7.57579	0.686491	-52.6896
7.564	0.694524	-52.6618
7.55233	0.703983	-52.6343
7.53956	0.714889	-52.6075
7.52591	0.726651	-52.5809
7.50996	0.73884	-52.5556
7.48754	0.752236	-52.5361
7.46163	0.760885	-52.5189
7.4381	0.757022	-52.4971
7.41553	0.746173	-52.4747
7.39321	0.733658	-52.4549
7.37157	0.719484	-52.4361
7.35062	0.704496	-52.4177
7.33303	0.690498	-52.3961
7.3158	0.680574	-52.372
7.29436	0.673584	-52.3503
7.27219	0.668021	-52.3287
7.25022	0.664139	-52.307
7.22372	0.659391	-52.2902
7.19934	0.654454	-52.2725
7.18547	0.652025	-52.2455
7.17412	0.64962	-52.2156
7.16049	0.646162	-52.1881
7.1478	0.642802	-52.1605
7.13573	0.639181	-52.1328
7.12339	0.635622	-52.1052
7.11063	0.632641	-52.0774
7.09853	0.628513	-52.0488
7.08635	0.625773	-52.0193
7.07292	0.628976	-51.9896
7.05916	0.63532	-51.96
7.0448	0.643378	-51.9311
7.0298	0.653691	-51.9032
7.01449	0.664909	-51.876
6.99805	0.678749	-51.8516
6.97977	0.6967	-51.8321
6.9609	0.716456	-51.8148
6.94174	0.735924	-51.798
6.9212	0.754701	-51.7818
6.89962	0.77346	-51.7659
6.87813	0.790428	-51.7483
6.85561	0.805661	-51.7317
6.83083	0.818953	-51.7176
6.80563	0.826597	-51.6986
6.78078	0.831853	-51.6763
6.7566	0.835574	-51.6538
6.73403	0.834282	-51.6296
6.71427	0.829121	-51.6035
6.69707	0.823816	-51.5755
6.68144	0.819186	-51.5462
6.6672	0.812158	-51.5166
6.65254	0.801571	-51.4881
6.63792	0.787281	-51.4612
6.62666	0.770501	-51.4342
6.61972	0.754338	-51.4058
6.61584	0.740656	-51.3759
6.61367	0.730811	-51.3447
6.61234	0.725495	-51.3122
6.61159	0.725323	-51.2792
6.61132	0.729354	-51.2462
6.61112	0.733672	-51.2135
6.61083	0.736056	-51.181
6.61052	0.736438	-51.1486
6.61019	0.734908	-51.1159
6.60983	0.731786	-51.0824
6.60942	0.727452	-51.0477
6.60858	0.72227	-51.0107
6.60645	0.717359	-50.9704
6.61279	0.708897	-50.9349
6.63742	0.691578	-50.9144
6.6693	0.670089	-50.903
6.69799	0.649254	-50.8933
6.72393	0.627584	-50.8862
6.74684	0.60479	-50.8785
6.76491	0.58335	-50.8634
6.77953	0.565466	-50.8416
6.7944	0.550639	-50.8189
6.8083	0.536994	-50.7953
6.82309	0.523541	-50.7725
6.84272	0.509683	-50.754
6.8633	0.49491	-50.7372
6.88248	0.479086	-50.7206
6.90061	0.461335	-50.705
6.91718	0.440923	-50.6907
6.93318	0.41884	-50.6767
6.94905	0.395666	-50.662
6.96435	0.370192	-50.6465
6.97838	0.340973	-50.6299
6.99112	0.30951	-50.6091
6.99931	0.287337	-50.5786
7.00027	0.281876	-50.5385
6.99909	0.282851	-50.4968
6.9978	0.282961	-50.4575
6.99368	0.283445	-50.4201
6.98668	0.284745	-50.3843
6.97792	0.287784	-50.3498
6.96867	0.294431	-50.3165
6.9613	0.306183	-50.2844
6.95758	0.322253	-50.2537
6.95844	0.341609	-50.2257
6.96451	0.364253	-50.2018
6.97388	0.38811	-50.1803
6.98437	0.410958	-50.1593
6.9957	0.432777	-50.1387
7.00504	0.453054	-50.1171
7.00819	0.470344	-50.0925
7.00648	0.484653	-50.0655
7.00358	0.497398	-50.0377
6.99995	0.510276	-50.0099
6.99492	0.524274	-49.9829
6.98875	0.539399	-49.9569
6.98223	0.555532	-49.9315
6.97572	0.572502	-49.906
6.96676	0.590714	-49.881
6.95557	0.611964	-49.8576
6.95151	0.638631	-49.8386
6.95852	0.664947	-49.82
6.96887	0.685503	-49.7961
6.97766	0.7073	-49.7733
6.98419	0.733601	-49.7559
6.98789	0.761328	-49.7407
6.99007	0.789189	-49.7258
6.99034	0.817025	-49.7113
6.9874	0.845308	-49.6982
6.98359	0.87399	-49.6863
6.98094	0.903164	-49.6758
6.97932	0.933199	-49.668
6.97834	0.963883	-49.6627
6.97899	0.994251	-49.6572
6.98397	1.02303	-49.6479
6.99375	1.05094	-49.6388
7.00438	1.07989	-49.6338
7.01204	1.10965	-49.6275
7.01775	1.13962	-49.62
7.02406	1.1697	-49.6151
7.03161	1.19948	-49.6112
7.03893	1.22891	-49.6054
7.04423	1.25859	-49.5981
7.04745	1.28926	-49.5928
7.04853	1.32073	-49.5898
7.04718	1.35249	-49.5885
7.04385	1.38421	-49.59
7.0388	1.41565	-49.5928
7.03163	1.44669	-49.5928
7.02266	1.47717	-49.5912
7.01341	1.50695	-49.5932
7.00343	1.53597	-49.5983
6.99168	1.56454	-49.6018
6.98079	1.59341	-49.6045
6.97175	1.6227	-49.6077
6.96157	1.65162	-49.6084
6.94905	1.67979	-49.6065
6.93443	1.70691	-49.6025
6.9183	1.73333	-49.5984
6.90255	1.76061	-49.5965
6.88883	1.78911	-49.5973
6.87832	1.81882	-49.6009
6.86982	1.84913	-49.607
6.86055	1.87871	-49.6164
6.84943	1.90816	-49.628
6.83679	1.93943	-49.6378
6.82697	1.97027	-49.6514
6.82321	1.99826	-49.6742
6.82382	2.02789	-49.6964
6.8322	2.05779	-49.7142
6.84852	2.08475	-49.7314
6.8664	2.11079	-49.7473
6.8861	2.13126	-49.7654
6.90791	2.14804	-49.7843
6.92932	2.16651	-49.8006
6.95061	2.18422	-49.8161
6.97151	2.20218	-49.83
6.99136	2.22063	-49.844
7.01115	2.23884	-49.8582
7.03203	2.25783	-49.8706
7.05451	2.27668	-49.8821
7.08039	2.29243	-49.8947
7.10419	2.31005	-49.9084
7.11906	2.33676	-49.9217
7.13291	2.36472	-49.9376
7.14592	2.39201	-49.9516
7.15118	2.42432	-49.9561
7.15421	2.45799	-49.9572
7.16031	2.4902	-49.9593
7.17059	2.52144	-49.9604
7.18411	2.55227	-49.9618
7.19891	2.58368	-49.9632
7.21451	2.61585	-49.9629
7.23034	2.64777	-49.9568
7.24665	2.67729	-49.9412
7.26376	2.7032	-49.9166
7.2792	2.7255	-49.885
7.28618	2.74237	-49.8483
7.2828	2.75187	-49.8111
7.27668	2.75733	-49.7782
7.27323	2.7644	-49.75
7.27445	2.77611	-49.7244
7.28249	2.79274	-49.7008
7.29467	2.81414	-49.6787
7.30332	2.84038	-49.6578
7.30193	2.86815	-49.6373
7.29232	2.89194	-49.6138
7.27976	2.91257	-49.5889
7.26442	2.93469	-49.5686
7.24949	2.95702	-49.5491
7.23551	2.97814	-49.5286
7.22064	3.00061	-49.5109
7.20831	3.02576	-49.4964
7.1984	3.05233	-49.4835
7.1904	3.07935	-49.4697
7.18461	3.10758	-49.4574
7.18176	3.13612	-49.4454
7.18083	3.16386	-49.4315
7.1795	3.19092	-49.4169
7.1779	3.21712	-49.4011
7.17565	3.24162	-49.383
7.17247	3.26362	-49.3614
7.16886	3.28443	-49.3375
7.16489	3.30458	-49.3113
7.15837	3.32916	-49.2886
7.15358	3.35585	-49.2696
7.15692	3.37425	-49.2434
7.16109	3.39477	-49.2183
7.16671	3.4214	-49.199
7.18061	3.44627	-49.1792
7.20083	3.46855	-49.1634
7.22355	3.48862	-49.1513
7.23981	3.51443	-49.1421
7.24866	3.54462	-49.1343
7.25622	3.57077	-49.1218
7.26361	3.59285	-49.1033
7.27108	3.6155	-49.0848
7.27993	3.64103	-49.07
7.28964	3.66807	-49.0571
7.29986	3.69559	-49.0455
7.31064	3.72311	-49.0345
7.31995	3.75127	-49.0247
7.32849	3.77929	-49.0144
7.33724	3.80645	-49.0027
7.34533	3.83396	-48.9915
7.35395	3.86159	-48.9813
7.3633	3.88843	-48.9696
7.37072	3.91528	-48.9565
7.37575	3.94306	-48.9436
7.38084	3.97073	-48.9304
7.38627	3.99715	-48.9148
7.39052	4.02249	-48.8971
7.39288	4.04695	-48.878
7.39235	4.07121	-48.8585
7.39007	4.09577	-48.8388
7.38663	4.11963	-48.8179
7.37976	4.13972	-48.7938
7.37033	4.15474	-48.7654
7.36482	4.16476	-48.7337
7.3674	4.16889	-48.6994
