# Supplementary material for: The Impact of Entropy on the Spatial Organization of Synaptonemal Complexes within the Cell Nucleus
Source: PLoS One. 2012 May 4;7(5):e36282. doi: 10.1371/journal.pone.0036282 (PMC3344857; doi:10.1371/journal.pone.0036282)
Supplement: Supporting Information S1 — Reconstructed SC coordinates. (ZIP) [file pone.0036282.s001.zip › SC_positions/Stack05/Stack05_SC09.xls]

## Sheet: Stack05_SC09
// Original File: X:/4Pi_Projects_data/Laura_R/2009_03_16_SYCP3_MLH1/Stack05.ims
// Generated by Bitplane Imaris x64 6.2.1 [Feb 11 2009]
neuron_name = "Filament 9"
8.6476	3.8755	-48.6829
8.64204	3.84783	-48.6878
8.63796	3.81939	-48.6935
8.63309	3.79031	-48.6996
8.62517	3.76128	-48.7062
8.61596	3.7323	-48.7131
8.60749	3.70299	-48.719
8.59982	3.6733	-48.7235
8.59193	3.6437	-48.7274
8.58218	3.61506	-48.7322
8.57121	3.58715	-48.7373
8.56056	3.55919	-48.7403
8.54984	3.53126	-48.7411
8.53827	3.50366	-48.74
8.52394	3.47738	-48.735
8.50928	3.45111	-48.727
8.49902	3.42212	-48.7192
8.49099	3.39153	-48.7126
8.48325	3.36079	-48.709
8.47575	3.33005	-48.7075
8.46724	3.29991	-48.7042
8.45881	3.27002	-48.7004
8.45192	3.24007	-48.6994
8.44728	3.21028	-48.6998
8.44517	3.18066	-48.6998
8.44475	3.15091	-48.6997
8.44523	3.12064	-48.7008
8.44615	3.08961	-48.7026
8.44717	3.05797	-48.7054
8.44594	3.02632	-48.7071
8.44127	2.99491	-48.7032
8.43665	2.96318	-48.6948
8.4313	2.93112	-48.6835
8.42212	2.89796	-48.6744
8.40806	2.86601	-48.6776
8.38941	2.83845	-48.6913
8.37229	2.811	-48.7052
8.35515	2.78421	-48.716
8.33242	2.7624	-48.7248
8.30873	2.742	-48.7332
8.28727	2.72044	-48.7413
8.26646	2.69867	-48.7481
8.24624	2.67609	-48.753
8.22638	2.65262	-48.7559
8.20308	2.6333	-48.7577
8.1756	2.61835	-48.7577
8.14989	2.59897	-48.7559
8.12749	2.57396	-48.7542
8.10503	2.54811	-48.7527
8.08145	2.52231	-48.7506
8.05709	2.49609	-48.7476
8.03419	2.46823	-48.7453
8.01947	2.43688	-48.747
8.0155	2.40282	-48.7532
8.01566	2.36878	-48.7613
8.0157	2.33589	-48.7708
8.01631	2.30396	-48.7822
8.01791	2.27278	-48.7954
8.01987	2.24188	-48.8093
8.02195	2.21081	-48.8221
8.02473	2.17951	-48.8322
8.02745	2.14805	-48.8387
8.02934	2.11621	-48.8425
8.03161	2.08348	-48.8449
8.03655	2.0498	-48.8486
8.04352	2.01509	-48.8549
8.05135	1.9794	-48.8622
8.06448	1.94611	-48.8718
8.08542	1.91831	-48.8853
8.11029	1.89374	-48.8984
8.13578	1.86925	-48.9066
8.1604	1.84404	-48.9087
8.18387	1.8192	-48.9081
8.20761	1.79622	-48.9075
8.23102	1.7731	-48.9071
8.25309	1.74697	-48.9068
8.27648	1.71894	-48.9068
8.30447	1.69249	-48.9068
8.33833	1.67221	-48.9068
8.37641	1.66079	-48.9062
8.41449	1.65622	-48.9009
8.44902	1.65455	-48.8871
8.48047	1.65328	-48.8691
8.51166	1.65239	-48.8536
8.5433	1.65268	-48.8414
8.57457	1.65398	-48.8308
8.60507	1.65506	-48.8214
8.63445	1.65539	-48.8124
8.66284	1.65574	-48.8038
8.6914	1.65558	-48.7974
8.72085	1.65443	-48.7919
8.75133	1.65384	-48.7848
8.78281	1.65435	-48.7759
8.81478	1.65602	-48.7656
8.84669	1.65992	-48.7546
8.87822	1.66667	-48.7442
8.90929	1.67612	-48.7352
8.93976	1.68789	-48.7278
8.96946	1.70162	-48.722
8.99852	1.71655	-48.718
9.02652	1.73218	-48.7137
9.05211	1.74986	-48.7073
9.07573	1.76968	-48.7009
9.09998	1.78863	-48.6959
9.12592	1.80518	-48.6917
9.15298	1.82009	-48.6885
9.18056	1.83426	-48.6862
9.20811	1.84849	-48.6847
9.23533	1.86325	-48.6836
9.26275	1.87714	-48.6832
9.29118	1.88797	-48.6822
9.3199	1.89741	-48.6788
9.34801	1.90813	-48.6738
9.37579	1.91956	-48.6675
9.40349	1.93099	-48.6596
9.43138	1.9422	-48.6511
9.45985	1.95246	-48.6427
9.4878	1.96426	-48.6341
9.51456	1.97856	-48.6231
9.54131	1.993	-48.6076
9.56996	2.0074	-48.5959
9.59869	2.0237	-48.6002
9.62401	2.04332	-48.6147
9.64917	2.06199	-48.6278
9.67623	2.07698	-48.638
9.70396	2.08952	-48.6461
9.73265	2.09964	-48.6519
9.76208	2.1077	-48.6554
9.7917	2.11381	-48.6564
9.82065	2.11729	-48.6538
9.84749	2.11648	-48.6457
9.86993	2.10971	-48.629
9.89124	2.09705	-48.6065
9.91972	2.08507	-48.5867
9.95614	2.08149	-48.5748
9.99496	2.08404	-48.5708
10.0327	2.08767	-48.5701
10.0691	2.09167	-48.5696
10.1051	2.09571	-48.5689
10.1422	2.09861	-48.5682
10.1766	2.1033	-48.5753
10.2043	2.11237	-48.5947
10.2297	2.12194	-48.6161
10.2562	2.13039	-48.6329
10.2842	2.13856	-48.6452
10.3142	2.14612	-48.6502
10.3435	2.156	-48.6512
10.3696	2.17092	-48.6576
10.3935	2.18853	-48.6686
10.4163	2.20914	-48.6757
10.438	2.23041	-48.6815
10.459	2.24741	-48.696
10.4786	2.26816	-48.7099
10.4992	2.29461	-48.7183
10.5253	2.31725	-48.7334
10.5557	2.34066	-48.7512
10.5903	2.36477	-48.7599
10.63	2.37653	-48.7528
10.6671	2.37828	-48.7312
10.6977	2.37901	-48.7049
10.7248	2.38085	-48.68
10.7503	2.38347	-48.6569
10.7753	2.3858	-48.6348
