# Supplementary material for: The Impact of Entropy on the Spatial Organization of Synaptonemal Complexes within the Cell Nucleus
Source: PLoS One. 2012 May 4;7(5):e36282. doi: 10.1371/journal.pone.0036282 (PMC3344857; doi:10.1371/journal.pone.0036282)
Supplement: Supporting Information S1 — Reconstructed SC coordinates. (ZIP) [file pone.0036282.s001.zip › SC_positions/Stack05/Stack05_SC10.xls]

## Sheet: Stack05_SC10
// Original File: X:/4Pi_Projects_data/Laura_R/2009_03_16_SYCP3_MLH1/Stack05.ims
// Generated by Bitplane Imaris x64 6.2.1 [Feb 11 2009]
neuron_name = "Filament 10"
9.35073	3.4708	-49.4444
9.32876	3.45037	-49.4649
9.30643	3.4338	-49.4894
9.28113	3.42131	-49.5147
9.25535	3.401	-49.5278
9.23718	3.36905	-49.5274
9.22507	3.33502	-49.5236
9.21318	3.30378	-49.5211
9.20018	3.27476	-49.5196
9.18545	3.24763	-49.519
9.16858	3.22242	-49.5198
9.14989	3.19825	-49.5223
9.1312	3.17265	-49.527
9.11522	3.14319	-49.532
9.10472	3.1096	-49.5336
9.10085	3.07406	-49.5308
9.10198	3.03894	-49.5254
9.10525	3.00495	-49.5189
9.10843	2.97186	-49.5122
9.11102	2.93935	-49.5051
9.11354	2.90713	-49.4984
9.11653	2.87494	-49.4928
9.12188	2.84323	-49.4875
9.12989	2.81201	-49.4815
9.13732	2.78005	-49.477
9.14409	2.74719	-49.4741
9.1519	2.71407	-49.4714
9.16062	2.68078	-49.4692
9.17093	2.64766	-49.4682
9.18399	2.61536	-49.4691
9.20025	2.58472	-49.4728
9.21962	2.55658	-49.4794
9.24111	2.53089	-49.4882
9.26381	2.50796	-49.499
9.2883	2.48908	-49.5119
9.31416	2.47306	-49.5253
9.33996	2.45649	-49.5388
9.36571	2.44497	-49.5547
9.39142	2.44377	-49.5742
9.4167	2.44405	-49.5935
9.44153	2.44187	-49.6117
9.46637	2.43921	-49.6301
9.4923	2.43479	-49.6478
9.51929	2.42786	-49.6653
9.5449	2.41662	-49.684
9.56769	2.39951	-49.7034
9.58927	2.3776	-49.7195
9.61016	2.35237	-49.7305
9.62845	2.32465	-49.7373
9.64214	2.29478	-49.7411
9.6531	2.2643	-49.7451
9.66567	2.23559	-49.7518
9.6811	2.20905	-49.7589
9.69724	2.18353	-49.7655
9.71268	2.15787	-49.772
9.72864	2.13182	-49.7767
9.74542	2.10515	-49.7797
9.76264	2.07759	-49.7821
9.7809	2.04931	-49.7843
9.80065	2.02038	-49.7867
9.82234	1.99084	-49.7897
9.84665	1.96121	-49.7943
9.87294	1.93063	-49.8014
9.90158	1.90303	-49.8122
9.93183	1.88775	-49.8293
9.95862	1.88342	-49.8502
9.98068	1.88412	-49.8695
10	1.88812	-49.8882
10.0197	1.88796	-49.9063
10.0423	1.87801	-49.9196
10.0653	1.86157	-49.9313
10.0857	1.84289	-49.947
10.1053	1.82426	-49.9653
10.1237	1.80595	-49.985
10.1387	1.78722	-50.0071
10.1527	1.76885	-50.0303
10.1677	1.75114	-50.0533
10.183	1.73608	-50.0772
10.1983	1.72752	-50.1035
10.2146	1.72455	-50.1304
10.2335	1.72322	-50.1554
10.2557	1.72147	-50.1781
10.2793	1.71822	-50.2007
10.3018	1.71241	-50.2259
10.324	1.70385	-50.2528
10.3417	1.68967	-50.2798
10.3483	1.6674	-50.3067
10.3479	1.64168	-50.3338
10.3473	1.61683	-50.3614
10.3473	1.59338	-50.39
10.3473	1.57323	-50.4203
10.3472	1.55731	-50.4526
10.3466	1.54128	-50.4842
10.3421	1.51905	-50.5115
10.328	1.49186	-50.5327
10.3041	1.47206	-50.5536
10.2783	1.46666	-50.5811
10.2552	1.46758	-50.6123
10.2346	1.46855	-50.6432
10.2143	1.46979	-50.6724
10.191	1.47077	-50.6977
10.1645	1.46986	-50.7196
10.143	1.46849	-50.7455
10.1255	1.46984	-50.7743
10.0998	1.47238	-50.7964
10.0684	1.47321	-50.8153
10.0386	1.47219	-50.8378
10.0108	1.47244	-50.864
9.99192	1.48092	-50.8933
9.98702	1.49839	-50.9249
9.98848	1.51632	-50.9572
9.99216	1.52889	-50.9893
9.99992	1.53707	-51.0214
10.0086	1.54554	-51.0533
10.0163	1.55687	-51.0844
10.0241	1.57005	-51.1148
10.032	1.58443	-51.1443
10.0389	1.60085	-51.1729
10.0444	1.62112	-51.1996
10.0483	1.6451	-51.2246
10.0476	1.66831	-51.2511
10.038	1.68923	-51.2775
10.0224	1.70829	-51.3028
10.0058	1.72327	-51.3293
9.98239	1.73615	-51.3484
9.95245	1.74922	-51.358
9.92307	1.76278	-51.3665
9.8954	1.77715	-51.3761
9.86996	1.79302	-51.3867
9.84787	1.81143	-51.3996
9.82827	1.83102	-51.415
9.80819	1.85063	-51.4305
9.7854	1.86686	-51.4459
9.7617	1.87699	-51.4652
9.73824	1.88324	-51.4866
9.71451	1.88588	-51.5075
9.69068	1.88606	-51.5284
9.66484	1.88697	-51.5471
9.64037	1.88681	-51.5673
9.6223	1.88665	-51.5931
9.60486	1.89316	-51.6192
9.58512	1.90445	-51.6437
9.56505	1.91564	-51.6688
9.54243	1.92637	-51.6918
9.51469	1.93606	-51.7086
9.48242	1.9445	-51.7175
9.44869	1.95238	-51.7211
9.41528	1.96074	-51.7227
9.38245	1.97046	-51.7232
9.34992	1.98119	-51.7234
9.31717	1.99234	-51.7236
9.28395	2.00444	-51.7246
9.25095	2.01976	-51.7249
9.22198	2.03544	-51.7148
9.19901	2.04535	-51.6903
9.18087	2.05167	-51.6604
9.16312	2.05895	-51.6331
9.14111	2.06883	-51.6105
9.11813	2.084	-51.5933
9.09609	2.10439	-51.5817
9.07388	2.12474	-51.5696
9.05139	2.14339	-51.5548
9.02545	2.15755	-51.5428
8.995	2.16405	-51.5353
8.96404	2.16843	-51.5278
8.93481	2.16998	-51.5169
8.90565	2.16642	-51.5065
8.87574	2.16395	-51.4981
8.84643	2.16322	-51.4864
8.81794	2.16278	-51.4715
8.78876	2.16389	-51.4561
8.75908	2.16867	-51.4415
8.73102	2.18073	-51.4268
8.70597	2.19933	-51.4123
8.68441	2.22233	-51.3997
8.66608	2.24626	-51.3857
8.65051	2.26778	-51.3672
8.63529	2.28588	-51.3462
8.61789	2.29931	-51.3245
8.59904	2.3096	-51.3026
8.57996	2.3177	-51.2805
8.56346	2.32161	-51.2558
8.5507	2.32104	-51.2273
8.53579	2.31882	-51.1977
8.51375	2.31614	-51.1695
8.48508	2.31264	-51.1421
8.44984	2.30921	-51.1167
8.40691	2.30817	-51.102
8.35858	2.31108	-51.1012
8.30923	2.31857	-51.1059
8.26368	2.33671	-51.1113
8.22855	2.36969	-51.116
8.20868	2.41161	-51.1169
8.20225	2.4533	-51.1117
8.20215	2.4888	-51.0977
8.20274	2.51931	-51.0765
8.20279	2.5514	-51.058
8.20274	2.58708	-51.0493
8.20286	2.62242	-51.0464
8.20325	2.65585	-51.0432
8.20372	2.68907	-51.039
8.20383	2.72355	-51.0351
8.20327	2.75936	-51.0346
8.20264	2.79534	-51.0405
8.20259	2.8279	-51.0558
8.20242	2.85675	-51.0776
8.202	2.88661	-51.0976
8.20646	2.91631	-51.1144
8.21896	2.94294	-51.1295
8.23214	2.96854	-51.1439
8.24059	2.99507	-51.158
8.24629	3.02148	-51.173
8.25153	3.04638	-51.1901
8.25685	3.07074	-51.2078
8.26257	3.09536	-51.2248
8.27028	3.12091	-51.239
8.28077	3.14761	-51.2495
8.29142	3.17482	-51.2591
8.30006	3.20185	-51.2709
8.30717	3.22818	-51.2851
8.31306	3.2539	-51.3013
8.31774	3.27958	-51.319
8.32134	3.3064	-51.3366
8.32412	3.33503	-51.3536
8.32676	3.36474	-51.3709
8.33066	3.39226	-51.391
8.33743	3.41347	-51.4162
8.3463	3.42949	-51.4445
8.35642	3.44557	-51.4712
8.36973	3.46382	-51.4937
8.3865	3.48227	-51.5134
8.40579	3.49938	-51.5316
8.42652	3.51674	-51.5478
8.44803	3.53517	-51.5617
8.47049	3.55445	-51.5734
8.49237	3.5764	-51.5836
8.51376	3.60084	-51.5946
8.53558	3.62605	-51.6055
8.55659	3.65139	-51.6082
8.575	3.67514	-51.5959
8.58916	3.69648	-51.5723
8.60012	3.71668	-51.5461
8.61021	3.73795	-51.5228
8.61974	3.76189	-51.504
8.62788	3.78848	-51.4901
8.63376	3.81653	-51.4794
8.63774	3.84473	-51.4691
8.641	3.8728	-51.4586
