# Supplementary material for: The Impact of Entropy on the Spatial Organization of Synaptonemal Complexes within the Cell Nucleus
Source: PLoS One. 2012 May 4;7(5):e36282. doi: 10.1371/journal.pone.0036282 (PMC3344857; doi:10.1371/journal.pone.0036282)
Supplement: Supporting Information S1 — Reconstructed SC coordinates. (ZIP) [file pone.0036282.s001.zip › SC_positions/Stack05/Stack05_SC13.xls]

## Sheet: Stack05_SC13
// Original File: X:/4Pi_Projects_data/Laura_R/2009_03_16_SYCP3_MLH1/Stack05.ims
// Generated by Bitplane Imaris x64 6.2.1 [Feb 11 2009]
neuron_name = "Filament 13"
3.59685	2.27436	-52.2842
3.65163	2.27566	-52.2862
3.69462	2.27864	-52.2726
3.71621	2.28242	-52.237
3.72843	2.28242	-52.1968
3.74421	2.2734	-52.1658
3.76271	2.25768	-52.1422
3.78121	2.24023	-52.1223
3.80076	2.22275	-52.1053
3.82189	2.20593	-52.0902
3.84292	2.18911	-52.0747
3.86438	2.17281	-52.0587
3.88645	2.15807	-52.0409
3.90643	2.14154	-52.0212
3.92447	2.12321	-52.0001
3.94029	2.10384	-51.9777
3.95027	2.0834	-51.953
3.95349	2.06663	-51.9243
3.95224	2.05434	-51.8931
3.94987	2.04407	-51.8618
3.94719	2.03348	-51.8311
3.94511	2.01836	-51.8038
3.94816	1.99925	-51.7803
3.95841	1.98273	-51.7573
3.97281	1.96882	-51.7343
3.98947	1.95371	-51.7132
4.00658	1.9402	-51.6911
4.02123	1.9309	-51.664
4.03373	1.92311	-51.634
4.04226	1.91549	-51.6026
4.04629	1.90683	-51.5709
4.04815	1.89884	-51.5401
4.04859	1.89434	-51.5102
4.05094	1.88762	-51.4819
4.0578	1.87683	-51.4548
4.06734	1.864	-51.428
4.07688	1.84921	-51.4009
4.08517	1.8345	-51.3725
4.0918	1.82023	-51.343
4.0955	1.80735	-51.3118
4.09823	1.79853	-51.2782
4.10392	1.79261	-51.2429
4.10827	1.78453	-51.2078
4.10656	1.77082	-51.1742
4.10031	1.75466	-51.1421
4.08975	1.7421	-51.1111
4.07658	1.73202	-51.0816
4.06349	1.72235	-51.053
4.05301	1.71455	-51.0222
4.04341	1.7087	-50.9889
4.02782	1.70226	-50.9569
4.00662	1.69157	-50.9288
3.98445	1.67676	-50.9036
3.96322	1.65826	-50.88
3.94134	1.63729	-50.8574
3.91736	1.61506	-50.8361
3.89372	1.58852	-50.8192
3.873	1.55651	-50.8092
3.85811	1.5212	-50.8048
3.85089	1.48456	-50.8033
3.84805	1.44832	-50.8023
3.84622	1.41341	-50.8016
3.84466	1.37973	-50.8012
3.84292	1.34709	-50.801
3.84129	1.3152	-50.8011
3.84038	1.28373	-50.8016
3.84048	1.25251	-50.8024
3.8421	1.22153	-50.8025
3.84607	1.19091	-50.8014
3.85181	1.16047	-50.7998
3.85867	1.12993	-50.7986
3.86672	1.09905	-50.7981
3.87442	1.06729	-50.7979
3.87981	1.03411	-50.7977
3.88421	0.999276	-50.7974
3.8893	0.963209	-50.7974
3.89387	0.9305	-50.8058
3.90038	0.905367	-50.8277
3.91155	0.88303	-50.8531
3.92461	0.858746	-50.8742
3.93418	0.831989	-50.891
3.93803	0.802424	-50.9027
3.94037	0.772814	-50.914
3.9448	0.74482	-50.9278
3.95149	0.716744	-50.9418
3.95723	0.687155	-50.9557
3.95882	0.656472	-50.9716
3.95587	0.626849	-50.9913
3.94738	0.597423	-51.0099
3.93304	0.569288	-51.0258
3.91596	0.546416	-51.0454
3.89959	0.526343	-51.067
3.88432	0.505982	-51.0874
3.86921	0.485217	-51.107
3.85352	0.463657	-51.1253
3.84052	0.439657	-51.1422
3.83346	0.411519	-51.1573
3.82948	0.381045	-51.1728
3.82647	0.348713	-51.1901
3.82515	0.313723	-51.2099
3.8281	0.282007	-51.2373
3.83792	0.259521	-51.2721
3.85351	0.245174	-51.3071
3.87218	0.236778	-51.338
3.8926	0.231885	-51.3641
3.91284	0.226697	-51.387
3.93171	0.220263	-51.4094
3.95033	0.214222	-51.4319
3.96743	0.208283	-51.4551
3.98193	0.201733	-51.4797
3.9943	0.192464	-51.5042
4.00482	0.178123	-51.5275
4.01352	0.16299	-51.5515
4.02084	0.150924	-51.578
4.02878	0.140763	-51.6056
4.03729	0.128261	-51.633
4.0474	0.117701	-51.6602
4.06153	0.116733	-51.6879
4.07699	0.117369	-51.7156
4.0906	0.114689	-51.7438
4.10371	0.109804	-51.7721
4.11796	0.100119	-51.7986
4.13165	0.0869575	-51.8245
4.14294	0.0721877	-51.8508
4.15272	0.0551357	-51.8762
4.16288	0.0347073	-51.8986
4.17271	0.0123616	-51.9189
4.18084	-0.0076879	-51.9416
4.18787	-0.0244436	-51.9671
4.1945	-0.0395702	-51.9937
4.20096	-0.0522189	-52.0213
4.20699	-0.061558	-52.0505
4.21193	-0.0682664	-52.0806
4.21583	-0.0724729	-52.1115
4.21948	-0.0748108	-52.1429
4.22389	-0.076589	-52.1744
4.22872	-0.0809201	-52.2056
4.22875	-0.0929179	-52.2336
4.22098	-0.113669	-52.2554
4.21093	-0.138586	-52.2739
4.2022	-0.163403	-52.2939
4.19399	-0.187962	-52.3154
4.18773	-0.21202	-52.3386
4.18534	-0.232476	-52.3659
4.18697	-0.248261	-52.397
4.19279	-0.260299	-52.4296
4.20282	-0.268355	-52.4631
4.21728	-0.279302	-52.4922
4.23518	-0.299967	-52.5124
4.25491	-0.322421	-52.5296
4.27473	-0.344092	-52.5456
4.29109	-0.371941	-52.5565
4.30456	-0.40433	-52.5664
4.3158	-0.436528	-52.5817
4.32681	-0.461216	-52.606
4.3454	-0.472855	-52.6345
4.37093	-0.47709	-52.6601
4.39582	-0.478783	-52.6843
4.41805	-0.479058	-52.7097
4.43831	-0.479193	-52.7367
4.45778	-0.479428	-52.7652
4.47793	-0.47891	-52.7947
4.50228	-0.477759	-52.8221
4.52988	-0.477088	-52.848
4.55175	-0.472745	-52.8787
4.56557	-0.457568	-52.9105
4.57333	-0.430307	-52.9347
4.57522	-0.397265	-52.9515
4.57465	-0.364479	-52.9654
4.57639	-0.333605	-52.9788
4.58304	-0.305105	-52.9924
4.59464	-0.279229	-53.0061
4.60859	-0.254895	-53.0196
4.62175	-0.230386	-53.033
4.63343	-0.205011	-53.0462
4.64434	-0.178982	-53.0593
4.6541	-0.15578	-53.077
4.66138	-0.134863	-53.0992
4.66589	-0.109419	-53.1191
4.66856	-0.0800064	-53.137
4.67252	-0.0549145	-53.1592
4.68064	-0.0403387	-53.1878
4.69169	-0.0337673	-53.2194
4.70298	-0.0309091	-53.2508
4.71298	-0.0304343	-53.2818
4.72235	-0.030847	-53.3121
4.73241	-0.0317234	-53.3417
4.74275	-0.0337735	-53.3711
4.7501	-0.0363928	-53.4009
4.75209	-0.0377426	-53.4318
4.75125	-0.0381062	-53.4632
4.74928	-0.0382378	-53.4945
4.74532	-0.0383729	-53.5259
4.74	-0.0400145	-53.5575
4.73508	-0.0446732	-53.5895
4.73084	-0.0528302	-53.6218
4.72753	-0.061564	-53.6548
4.72717	-0.0675742	-53.6892
4.72978	-0.0718199	-53.7248
4.73574	-0.0773267	-53.7599
4.74715	-0.0871334	-53.792
4.76257	-0.100558	-53.8197
4.77916	-0.114964	-53.8442
4.79585	-0.129989	-53.8664
4.81329	-0.146257	-53.8859
4.83248	-0.162887	-53.9035
4.85367	-0.178282	-53.9214
4.8766	-0.192132	-53.941
4.90145	-0.205105	-53.9618
4.92134	-0.217917	-53.986
4.92767	-0.229785	-54.0168
4.92642	-0.239331	-54.0506
4.92612	-0.246729	-54.0834
4.92714	-0.252742	-54.1151
4.92853	-0.257579	-54.1461
4.93015	-0.261342	-54.177
4.93197	-0.264329	-54.2079
