# Supplementary material for: The Impact of Entropy on the Spatial Organization of Synaptonemal Complexes within the Cell Nucleus
Source: PLoS One. 2012 May 4;7(5):e36282. doi: 10.1371/journal.pone.0036282 (PMC3344857; doi:10.1371/journal.pone.0036282)
Supplement: Supporting Information S1 — Reconstructed SC coordinates. (ZIP) [file pone.0036282.s001.zip › SC_positions/Stack05/Stack05_SC12.xls]

## Sheet: Stack05_SC12
// Original File: X:/4Pi_Projects_data/Laura_R/2009_03_16_SYCP3_MLH1/Stack05.ims
// Generated by Bitplane Imaris x64 6.2.1 [Feb 11 2009]
neuron_name = "Filament 12"
4.62146	-2.51118	-52.2614
4.69651	-2.43531	-51.9368
4.7775	-2.37226	-51.6001
4.8822	-2.34215	-51.2531
5.03191	-2.34722	-50.9158
5.24284	-2.37477	-50.6198
5.51314	-2.42831	-50.3926
5.82458	-2.50881	-50.2494
6.15206	-2.60286	-50.1904
6.46998	-2.69356	-50.2026
6.75766	-2.76619	-50.2715
6.99968	-2.81505	-50.3929
7.1849	-2.85898	-50.5646
7.30832	-2.92953	-50.7745
7.37374	-3.0289	-51.0089
7.38255	-3.13037	-51.2552
7.32335	-3.21767	-51.4915
7.19452	-3.30167	-51.691
7.0157	-3.39879	-51.8461
6.80744	-3.4963	-51.9843
6.58659	-3.56344	-52.1484
6.36815	-3.59658	-52.3535
6.15656	-3.61409	-52.5842
