# Supplementary material for: The Impact of Entropy on the Spatial Organization of Synaptonemal Complexes within the Cell Nucleus
Source: PLoS One. 2012 May 4;7(5):e36282. doi: 10.1371/journal.pone.0036282 (PMC3344857; doi:10.1371/journal.pone.0036282)
Supplement: Supporting Information S1 — Reconstructed SC coordinates. (ZIP) [file pone.0036282.s001.zip › SC_positions/Stack05/Stack05_SC03.xls]

## Sheet: Stack05_SC03
// Original File: X:/4Pi_Projects_data/Laura_R/2009_03_16_SYCP3_MLH1/Stack05.ims
// Generated by Bitplane Imaris x64 6.2.1 [Feb 11 2009]
neuron_name = "Filament 3"
7.80934	2.67533	-53.6929
7.80825	2.68344	-53.6751
7.79941	2.685	-53.6563
7.78364	2.6815	-53.6364
7.76509	2.67525	-53.6151
7.74755	2.66593	-53.5921
7.73403	2.65187	-53.5683
7.72414	2.63436	-53.5445
7.71697	2.61664	-53.5198
7.7121	2.59908	-53.4941
7.70815	2.57913	-53.4697
7.70584	2.55504	-53.4484
7.70738	2.52924	-53.4279
7.71154	2.5057	-53.4048
7.71585	2.48512	-53.3788
7.7203	2.4655	-53.352
7.72472	2.44673	-53.3249
7.72825	2.42952	-53.2967
7.72997	2.41285	-53.2666
7.72784	2.39756	-53.2338
7.71947	2.38777	-53.1983
7.70365	2.38434	-53.1638
7.68206	2.3833	-53.133
7.65972	2.3828	-53.1046
7.64016	2.38323	-53.0767
7.62233	2.38413	-53.0497
7.60465	2.38481	-53.024
7.58768	2.38519	-52.9986
7.57151	2.38533	-52.9725
7.55521	2.38544	-52.9455
7.53896	2.38565	-52.9177
7.52448	2.38545	-52.8882
7.51189	2.3849	-52.8572
7.50105	2.38416	-52.8251
7.49168	2.38393	-52.7919
7.48325	2.39057	-52.7602
7.47714	2.4075	-52.7321
7.47376	2.4279	-52.7052
7.46909	2.44503	-52.677
7.46189	2.4513	-52.6467
7.4559	2.44243	-52.6151
7.44887	2.42799	-52.5836
7.43439	2.42035	-52.5543
7.41001	2.4189	-52.5313
7.38362	2.41918	-52.5107
7.3629	2.42102	-52.4868
7.34422	2.42072	-52.4626
7.32429	2.41514	-52.4406
7.30455	2.40508	-52.4188
7.28374	2.39366	-52.3976
7.26041	2.38625	-52.3771
7.23742	2.38477	-52.3548
7.21649	2.38549	-52.3302
7.19774	2.38566	-52.3035
7.18012	2.38521	-52.2741
7.15799	2.38483	-52.2463
7.1285	2.38529	-52.2237
7.09556	2.3857	-52.203
7.06078	2.38576	-52.1832
7.02257	2.38555	-52.1681
6.98159	2.3863	-52.1629
6.94221	2.39513	-52.1644
6.91006	2.41749	-52.1635
6.88547	2.44779	-52.1594
6.86542	2.47932	-52.1562
6.84926	2.51143	-52.1542
6.8371	2.54433	-52.1532
6.82884	2.57765	-52.1539
6.82328	2.61094	-52.1568
6.81879	2.64383	-52.1608
6.81442	2.67609	-52.166
6.81047	2.70773	-52.1734
6.80832	2.73921	-52.1822
6.80711	2.76924	-52.1947
6.80575	2.79753	-52.2114
6.80303	2.82629	-52.2277
6.79801	2.85372	-52.2456
6.79061	2.87919	-52.2653
6.78008	2.90636	-52.2805
6.76762	2.93451	-52.2942
6.75636	2.96365	-52.3062
6.74678	2.99558	-52.3109
6.73331	3.02601	-52.3156
6.7138	3.05338	-52.3222
6.69217	3.08088	-52.3233
6.66853	3.1068	-52.3207
6.64145	3.12837	-52.317
6.61168	3.14645	-52.315
6.58083	3.16194	-52.3131
6.55066	3.1761	-52.3061
6.52158	3.1915	-52.3007
6.49407	3.20898	-52.2972
6.46806	3.22709	-52.2902
6.44122	3.24216	-52.2808
6.41375	3.2541	-52.2682
6.38525	3.26486	-52.2552
6.35624	3.27724	-52.2451
6.32988	3.29452	-52.235
6.30337	3.31109	-52.2235
6.27445	3.32241	-52.212
6.24546	3.33146	-52.2006
6.21894	3.34127	-52.1865
6.19493	3.35027	-52.1677
6.17226	3.35599	-52.1456
6.152	3.35919	-52.1207
6.13367	3.36084	-52.0943
6.11313	3.36149	-52.0695
6.0884	3.36169	-52.0476
6.06299	3.36185	-52.025
6.04111	3.3619	-51.9982
6.0212	3.36174	-51.9692
5.99704	3.36149	-51.944
5.9666	3.36126	-51.9257
5.93297	3.36133	-51.9122
5.89826	3.3619	-51.9005
5.86278	3.36294	-51.8887
5.82576	3.36393	-51.8764
5.78679	3.3612	-51.8641
5.75489	3.34452	-51.8513
5.73706	3.31239	-51.8377
5.72328	3.27796	-51.8258
5.7073	3.24636	-51.8188
5.68873	3.21693	-51.8159
5.66782	3.18987	-51.8142
5.6493	3.16199	-51.8134
5.63043	3.13545	-51.8134
5.60961	3.11163	-51.8133
5.59403	3.08545	-51.8128
5.58203	3.05728	-51.8122
5.56599	3.0313	-51.8118
5.54721	3.00692	-51.8115
5.52925	2.98208	-51.8115
5.51233	2.95619	-51.8117
5.49627	2.92916	-51.8122
5.48076	2.90129	-51.813
5.46508	2.87328	-51.8136
5.44808	2.8459	-51.8142
5.42934	2.81889	-51.8147
5.40971	2.7904	-51.8143
5.39052	2.75847	-51.8122
5.37074	2.72647	-51.8152
5.3486	2.70088	-51.8316
5.32662	2.68039	-51.8558
5.30836	2.66042	-51.8805
5.29183	2.64069	-51.9046
5.27441	2.62002	-51.9271
5.25582	2.5987	-51.9493
5.23479	2.57987	-51.9738
5.21369	2.56412	-52.0028
5.19654	2.55458	-52.0376
5.18391	2.5534	-52.0764
5.17453	2.55594	-52.1156
5.16509	2.5624	-52.1518
5.15576	2.57375	-52.1837
5.14911	2.58581	-52.2129
5.14189	2.59698	-52.2399
5.12999	2.60437	-52.2657
5.11172	2.6034	-52.2884
5.08792	2.59455	-52.3056
5.06376	2.58205	-52.3216
5.04274	2.56921	-52.3406
5.02428	2.55769	-52.3626
5.00665	2.54826	-52.3864
4.9897	2.54147	-52.4118
4.97427	2.53779	-52.439
4.96136	2.53597	-52.4678
4.95142	2.53463	-52.498
4.94242	2.53455	-52.5285
4.93474	2.53632	-52.5592
4.9289	2.53882	-52.5902
4.92074	2.54214	-52.6206
4.90807	2.54636	-52.6497
4.8925	2.54864	-52.6782
4.87519	2.54806	-52.7066
4.85677	2.54631	-52.7352
4.83367	2.54374	-52.7595
4.80519	2.54469	-52.7783
4.77796	2.55456	-52.797
4.75332	2.57169	-52.8132
4.73102	2.5937	-52.8253
4.71181	2.61833	-52.8371
4.69413	2.64239	-52.8499
4.67742	2.66514	-52.8643
4.66131	2.68679	-52.8798
4.64435	2.70555	-52.8971
4.62738	2.72164	-52.9167
4.61203	2.73788	-52.9378
4.59641	2.75279	-52.9599
4.58104	2.76425	-52.9842
4.56767	2.77349	-53.0113
4.555	2.78167	-53.0401
4.54176	2.78862	-53.0708
4.52636	2.7959	-53.103
4.50626	2.80601	-53.1354
4.47944	2.82157	-53.1651
4.44433	2.84275	-53.1853
4.40132	2.85636	-53.1924
4.3554	2.85325	-53.191
4.31167	2.84546	-53.1867
4.27137	2.84162	-53.183
4.2341	2.84033	-53.1815
4.19921	2.8434	-53.183
4.16569	2.85237	-53.188
