# Supplementary material for: The Impact of Entropy on the Spatial Organization of Synaptonemal Complexes within the Cell Nucleus
Source: PLoS One. 2012 May 4;7(5):e36282. doi: 10.1371/journal.pone.0036282 (PMC3344857; doi:10.1371/journal.pone.0036282)
Supplement: Supporting Information S1 — Reconstructed SC coordinates. (ZIP) [file pone.0036282.s001.zip › SC_positions/Stack05/Stack05_SC08.xls]

## Sheet: Stack05_SC08
// Original File: X:/4Pi_Projects_data/Laura_R/2009_03_16_SYCP3_MLH1/Stack05.ims
// Generated by Bitplane Imaris x64 6.2.1 [Feb 11 2009]
neuron_name = "Filament 8"
6.83274	4.31984	-47.3243
6.8363	4.2877	-47.3236
6.8366	4.25636	-47.3302
6.8237	4.22859	-47.3402
6.80031	4.20361	-47.3493
6.78261	4.17553	-47.3614
6.77053	4.14352	-47.3699
6.75828	4.11169	-47.3734
6.74653	4.08127	-47.3759
6.73685	4.05141	-47.3785
6.73076	4.02135	-47.3824
6.72688	3.9909	-47.3851
6.72436	3.9601	-47.3859
6.72131	3.92927	-47.3868
6.71475	3.89926	-47.3909
6.7059	3.87013	-47.3979
6.69677	3.84109	-47.4044
6.6878	3.81159	-47.4082
6.67962	3.78128	-47.4103
6.67096	3.751	-47.4082
6.65946	3.72207	-47.3985
6.64527	3.69403	-47.3829
6.62801	3.66563	-47.3677
6.60569	3.63861	-47.3639
6.57932	3.61569	-47.3755
6.55463	3.59375	-47.3931
6.53572	3.57091	-47.4129
6.52014	3.55067	-47.4361
6.50424	3.53202	-47.4588
6.48677	3.51286	-47.4786
6.46782	3.49526	-47.4976
6.44952	3.47791	-47.5182
6.42912	3.46306	-47.5376
6.40183	3.45576	-47.5526
6.37184	3.45076	-47.5657
6.34235	3.44366	-47.5784
6.31297	3.43608	-47.5909
6.28756	3.42676	-47.6076
6.26805	3.41567	-47.6291
6.25011	3.407	-47.651
6.22976	3.39973	-47.668
6.20568	3.38974	-47.6784
6.17697	3.377	-47.684
6.14374	3.36421	-47.688
6.10816	3.35373	-47.6945
6.07438	3.34685	-47.7076
6.04566	3.34251	-47.7278
6.02116	3.33794	-47.7503
5.99877	3.3338	-47.7725
5.97825	3.32839	-47.7954
5.95775	3.3214	-47.8178
5.93652	3.31729	-47.8402
5.91731	3.31426	-47.8649
5.90001	3.30967	-47.8909
5.88402	3.30429	-47.9175
5.86832	3.29789	-47.9456
5.85459	3.28518	-47.9733
5.8479	3.26455	-48.0008
5.8425	3.24183	-48.0276
5.83273	3.21907	-48.0512
5.82214	3.20052	-48.0764
5.81182	3.18755	-48.1048
5.79978	3.17686	-48.1328
5.78676	3.16841	-48.1605
5.77678	3.16197	-48.1896
5.77112	3.15732	-48.2201
5.76838	3.15382	-48.2514
5.76616	3.14851	-48.2827
5.76149	3.13586	-48.3113
5.75318	3.1169	-48.338
5.73833	3.09614	-48.3601
5.71543	3.07429	-48.3727
5.68941	3.06056	-48.3871
5.66187	3.05656	-48.4063
5.6314	3.05189	-48.421
5.59988	3.04875	-48.4323
5.56958	3.04758	-48.4445
5.54217	3.04203	-48.4601
5.51733	3.03514	-48.4785
5.4936	3.03087	-48.4983
5.46974	3.02784	-48.518
5.44495	3.02507	-48.5366
5.41909	3.02281	-48.5538
5.39221	3.02124	-48.5697
5.3652	3.0194	-48.5856
5.34059	3.01703	-48.6047
5.3194	3.01565	-48.6278
5.29967	3.01588	-48.6524
5.2809	3.0171	-48.6778
5.26267	3.01952	-48.7037
5.24412	3.02391	-48.7294
5.22617	3.03013	-48.7553
5.20869	3.03767	-48.7811
5.19079	3.04661	-48.8059
5.17296	3.05652	-48.8304
5.15603	3.06695	-48.8554
5.13988	3.07799	-48.8806
5.12394	3.08975	-48.9059
5.10778	3.10238	-48.931
5.09168	3.11606	-48.9559
5.076	3.13052	-48.9812
5.05961	3.14335	-49.0071
5.04146	3.15023	-49.0337
5.02437	3.15038	-49.0621
5.0111	3.14804	-49.093
4.99936	3.14595	-49.1253
4.99028	3.14215	-49.158
4.9878	3.13342	-49.1911
4.98906	3.12056	-49.224
4.98965	3.10722	-49.2569
4.98976	3.09552	-49.2907
4.99051	3.08721	-49.3261
4.99293	3.08463	-49.3624
4.99864	3.08785	-49.3973
5.00737	3.09204	-49.4295
5.01618	3.0927	-49.4595
5.02381	3.09039	-49.4881
5.03061	3.08725	-49.5166
5.03571	3.08293	-49.5467
5.0407	3.07799	-49.5793
5.05086	3.07287	-49.6125
5.06843	3.06732	-49.6422
5.08901	3.06409	-49.6677
5.10914	3.06081	-49.6899
5.12784	3.05656	-49.7113
5.14261	3.05363	-49.7358
5.1548	3.04963	-49.7631
5.17066	3.0435	-49.7892
5.19106	3.0357	-49.8123
5.21135	3.02885	-49.8352
5.2285	3.02461	-49.8599
5.24289	3.02196	-49.8864
5.25752	3.02011	-49.9137
5.27458	3.01879	-49.9411
5.29675	3.01858	-49.9658
5.324	3.01739	-49.9871
5.34871	3.01094	-50.0104
5.36931	2.99846	-50.0358
5.39222	2.98228	-50.0559
5.41673	2.96361	-50.0709
5.43905	2.94221	-50.0836
5.46048	2.91916	-50.0931
5.48238	2.8963	-50.1003
5.50208	2.8724	-50.1074
5.51725	2.84543	-50.1146
5.53039	2.81697	-50.1211
5.5456	2.79094	-50.1286
5.56487	2.76874	-50.1352
5.58714	2.74887	-50.1407
5.60992	2.7298	-50.1498
5.63206	2.71034	-50.1612
5.65148	2.68847	-50.1742
5.67085	2.66693	-50.188
5.69482	2.64992	-50.2006
5.72075	2.63382	-50.213
5.74783	2.61561	-50.2248
5.77764	2.60263	-50.2376
5.81046	2.59999	-50.2498
5.84536	2.5995	-50.2593
5.87994	2.59747	-50.2719
5.91463	2.59683	-50.2872
5.95112	2.59723	-50.3009
5.98559	2.59888	-50.3183
6.01295	2.60239	-50.3455
6.03356	2.61034	-50.3775
6.04839	2.62705	-50.4073
6.05895	2.65074	-50.4336
6.0673	2.67593	-50.4578
6.07449	2.70086	-50.4816
6.08151	2.72615	-50.5047
6.08909	2.74727	-50.5299
6.09846	2.76053	-50.5593
6.11115	2.77244	-50.5882
6.12858	2.78744	-50.612
6.14978	2.80188	-50.6328
6.17262	2.81549	-50.6512
6.19758	2.82895	-50.666
6.22345	2.83781	-50.6822
6.24421	2.84392	-50.7026
6.25527	2.84973	-50.7263
6.25716	2.85314	-50.7538
6.25449	2.85515	-50.7865
6.25613	2.85493	-50.8245
6.26915	2.85209	-50.8638
6.29201	2.84959	-50.8995
6.32016	2.84679	-50.9289
6.34998	2.84158	-50.9535
6.37892	2.8335	-50.9768
6.40762	2.82173	-50.9993
6.43661	2.80534	-51.0199
6.46569	2.78477	-51.0363
6.49587	2.7624	-51.0448
6.52673	2.74079	-51.0477
6.5571	2.72019	-51.0488
6.58724	2.70003	-51.047
6.61898	2.68449	-51.0454
6.6534	2.67689	-51.0482
6.68904	2.67235	-51.0503
6.7254	2.66684	-51.0503
6.76348	2.66009	-51.0504
6.80384	2.6551	-51.0489
6.84376	2.65729	-51.0401
6.87854	2.66638	-51.0196
6.90837	2.67947	-50.9949
6.93634	2.69571	-50.9742
6.96342	2.71425	-50.9585
6.98954	2.73406	-50.9462
7.01477	2.75529	-50.9378
7.03901	2.7784	-50.9334
7.06234	2.80276	-50.9314
7.08545	2.82743	-50.9329
7.10889	2.85209	-50.9383
7.13273	2.87714	-50.9445
7.15697	2.90298	-50.9492
7.18068	2.9303	-50.9505
7.20151	2.96025	-50.9472
7.21636	2.99269	-50.9394
7.22336	3.0263	-50.9274
7.22475	3.05992	-50.9137
7.22452	3.09136	-50.8979
7.22427	3.11978	-50.8791
7.22384	3.14796	-50.8621
7.22286	3.17633	-50.8483
7.2213	3.2027	-50.8338
7.2194	3.22709	-50.8174
7.21728	3.25088	-50.8004
7.21508	3.27528	-50.7838
7.21399	3.30174	-50.7696
7.21614	3.33063	-50.7583
7.22066	3.35815	-50.7438
7.22368	3.38266	-50.7227
7.22422	3.40952	-50.702
7.22398	3.43586	-50.6808
7.2238	3.45808	-50.656
7.22371	3.48325	-50.6333
7.22369	3.51125	-50.6114
7.22343	3.53791	-50.5864
7.21845	3.56471	-50.5625
7.20168	3.59018	-50.5447
7.17554	3.61059	-50.5303
7.1496	3.62709	-50.5138
7.12627	3.64014	-50.4937
7.10314	3.65016	-50.473
7.08028	3.66048	-50.4537
7.06025	3.67425	-50.4361
7.04557	3.69334	-50.4199
7.03492	3.71639	-50.4058
7.02454	3.74126	-50.3947
7.01176	3.7665	-50.3852
6.99799	3.79255	-50.3766
6.98572	3.82076	-50.3695
6.97357	3.85014	-50.3633
6.9608	3.87974	-50.3575
6.94723	3.90898	-50.3521
6.93174	3.93676	-50.3461
6.91623	3.96383	-50.337
6.90311	3.99154	-50.3228
6.8923	4.01758	-50.3005
6.87821	4.03394	-50.2713
6.85513	4.03603	-50.2431
6.82698	4.03015	-50.2189
