# Supplementary material for: The Impact of Entropy on the Spatial Organization of Synaptonemal Complexes within the Cell Nucleus
Source: PLoS One. 2012 May 4;7(5):e36282. doi: 10.1371/journal.pone.0036282 (PMC3344857; doi:10.1371/journal.pone.0036282)
Supplement: Supporting Information S1 — Reconstructed SC coordinates. (ZIP) [file pone.0036282.s001.zip › SC_positions/Stack05/Stack05_SC07.xls]

## Sheet: Stack05_SC07
// Original File: X:/4Pi_Projects_data/Laura_R/2009_03_16_SYCP3_MLH1/Stack05.ims
// Generated by Bitplane Imaris x64 6.2.1 [Feb 11 2009]
neuron_name = "Filament 7"
8.492	4.19538	-47.5539
8.48135	4.16236	-47.5545
8.46361	4.13313	-47.5523
8.43646	4.11219	-47.5472
8.40309	4.10123	-47.5398
8.3676	4.09645	-47.5298
8.33479	4.08706	-47.5198
8.31038	4.06453	-47.5139
8.29313	4.03452	-47.5116
8.27724	4.00539	-47.5091
8.26047	3.9784	-47.5058
8.2431	3.95278	-47.5025
8.22497	3.92828	-47.4992
8.20666	3.90403	-47.4967
8.18966	3.87877	-47.4939
8.17152	3.85458	-47.4904
8.14974	3.83354	-47.4863
8.12697	3.81332	-47.4824
8.10504	3.79227	-47.4791
8.08319	3.77117	-47.4766
8.06072	3.75077	-47.4749
8.03711	3.73173	-47.4743
8.0124	3.71393	-47.4744
7.98801	3.69558	-47.4749
7.96517	3.67518	-47.4755
7.94316	3.65367	-47.476
7.92108	3.63228	-47.4768
7.89947	3.6106	-47.4782
7.87903	3.58802	-47.4807
7.85974	3.56472	-47.4848
7.8417	3.54068	-47.4903
7.82404	3.51648	-47.497
7.80495	3.49361	-47.5051
7.78479	3.4716	-47.514
7.76479	3.44911	-47.5226
7.74272	3.42825	-47.5297
7.71905	3.40932	-47.5369
7.69922	3.38794	-47.5475
7.6777	3.36897	-47.5569
7.6519	3.35416	-47.5634
7.62971	3.33543	-47.5729
7.6075	3.3162	-47.5824
7.58136	3.30062	-47.5897
7.55342	3.28647	-47.5968
7.52941	3.26976	-47.6069
7.51268	3.24814	-47.6219
7.49456	3.22695	-47.6367
7.47265	3.20821	-47.6497
7.4511	3.18975	-47.6636
7.4289	3.17044	-47.6767
7.40407	3.14858	-47.6861
7.37597	3.12307	-47.6922
7.35023	3.10217	-47.7059
7.33369	3.09649	-47.7371
7.32379	3.09891	-47.7757
7.31685	3.09811	-47.8116
7.30897	3.09174	-47.8442
7.30214	3.08172	-47.8745
7.30247	3.07027	-47.9041
7.3024	3.0558	-47.9317
7.29533	3.04	-47.9575
7.28531	3.02191	-47.9791
7.27518	2.9976	-47.9935
7.26295	2.97247	-48.0071
7.24638	2.95038	-48.0202
7.22493	2.93025	-48.0283
7.20114	2.91097	-48.0347
7.1785	2.89031	-48.043
7.15596	2.86809	-48.0519
7.13073	2.84685	-48.0616
7.10548	2.82664	-48.0768
7.08926	2.80643	-48.1004
7.08398	2.78859	-48.1294
7.07923	2.77285	-48.157
7.06889	2.75712	-48.1802
7.05491	2.74167	-48.2013
7.03714	2.72694	-48.2197
7.0147	2.71277	-48.2343
6.98969	2.69868	-48.2472
6.96368	2.6849	-48.2599
6.93837	2.66896	-48.2729
6.91417	2.64976	-48.2787
6.89024	2.62987	-48.2735
6.86869	2.60763	-48.2696
6.84934	2.58292	-48.2705
6.83274	2.55707	-48.2752
6.81644	2.53115	-48.2806
6.80176	2.50499	-48.2827
6.79259	2.47635	-48.2858
6.78001	2.44811	-48.2883
6.76477	2.42096	-48.2911
6.75196	2.39336	-48.2965
6.73924	2.36593	-48.3017
6.72653	2.33849	-48.3067
6.71415	2.31113	-48.3127
6.70096	2.28462	-48.3204
6.68702	2.25863	-48.3283
6.67541	2.23152	-48.3362
6.66565	2.20333	-48.3439
6.65448	2.17551	-48.3507
6.64301	2.14857	-48.3586
6.63276	2.12307	-48.3711
6.62184	2.10018	-48.389
6.61003	2.07884	-48.4092
6.59707	2.05864	-48.4301
6.58453	2.04057	-48.454
6.5726	2.02261	-48.4799
6.55707	2.0021	-48.5038
6.5403	1.97684	-48.5231
6.5268	1.94551	-48.5348
6.5156	1.91111	-48.5393
6.50417	1.87693	-48.54
6.49274	1.84294	-48.5396
6.47957	1.80997	-48.5395
6.46165	1.77907	-48.5395
6.44172	1.74825	-48.5394
6.42062	1.71669	-48.5394
6.39695	1.68447	-48.5395
6.37055	1.65145	-48.5396
6.33812	1.62785	-48.5366
6.30004	1.62187	-48.5262
6.2633	1.62296	-48.5098
6.23045	1.62209	-48.4915
6.19907	1.62022	-48.4739
6.16811	1.62254	-48.4582
6.1366	1.62683	-48.4466
6.1037	1.62558	-48.4404
6.07067	1.62358	-48.4356
6.03815	1.62363	-48.4306
6.00543	1.62281	-48.4266
5.97259	1.62255	-48.4231
5.94141	1.62743	-48.4182
5.91373	1.64065	-48.4099
5.88797	1.65764	-48.3995
5.86158	1.67233	-48.389
5.83432	1.68263	-48.3784
5.80642	1.68764	-48.3673
5.77814	1.6888	-48.3561
5.74973	1.68833	-48.3453
5.72094	1.68692	-48.3352
5.69301	1.68546	-48.323
5.66663	1.68477	-48.3068
5.6394	1.68434	-48.2909
5.61018	1.68428	-48.2777
5.57982	1.68489	-48.2656
5.54862	1.68586	-48.2541
5.51692	1.68937	-48.2435
5.48529	1.69691	-48.2337
5.45511	1.70651	-48.2212
5.42598	1.71657	-48.2056
5.39275	1.72343	-48.1932
5.3592	1.73032	-48.1803
5.33414	1.74495	-48.159
5.31419	1.7619	-48.1345
5.29643	1.77354	-48.1094
5.281	1.78147	-48.0818
5.26707	1.79103	-48.0532
5.25438	1.8059	-48.0263
5.24169	1.82429	-48.0014
5.2286	1.8422	-47.9758
5.2137	1.85904	-47.9502
5.19714	1.87655	-47.9249
5.18391	1.89562	-47.8982
5.17786	1.91134	-47.8667
5.17506	1.92685	-47.8351
5.1731	1.94865	-47.809
5.17254	1.9701	-47.7832
5.17242	1.99276	-47.76
5.17335	2.01738	-47.7392
5.17373	2.03935	-47.7178
5.17238	2.06477	-47.7007
5.17234	2.09202	-47.6828
5.17357	2.11662	-47.6612
5.17405	2.14132	-47.6413
5.17356	2.16476	-47.6214
5.17278	2.18571	-47.5995
5.17256	2.20779	-47.5788
5.17264	2.2325	-47.5608
5.17267	2.25846	-47.544
5.17264	2.28359	-47.5255
5.17269	2.30869	-47.5075
5.17251	2.33685	-47.4942
5.1717	2.36581	-47.4809
5.17087	2.39418	-47.4654
5.17057	2.42349	-47.4506
5.17221	2.4536	-47.4364
5.17845	2.48025	-47.4189
5.1839	2.50085	-47.3954
5.18478	2.52272	-47.3735
5.1871	2.55109	-47.3591
5.19568	2.58103	-47.3485
5.21356	2.6072	-47.3376
5.23586	2.63135	-47.3267
5.2568	2.65513	-47.3156
5.27659	2.67699	-47.3014
5.29466	2.69815	-47.2848
5.31101	2.72023	-47.268
5.32538	2.74357	-47.2506
5.33967	2.76834	-47.2354
5.35701	2.79418	-47.2256
5.37577	2.8206	-47.2185
5.39415	2.84712	-47.211
5.41071	2.87429	-47.2037
5.42332	2.90314	-47.1974
5.43385	2.93283	-47.1929
5.44259	2.96268	-47.1895
5.44705	2.99291	-47.1859
5.44845	3.02292	-47.1813
5.4495	3.05227	-47.1759
5.4513	3.08123	-47.1708
5.45483	3.10985	-47.1655
5.45982	3.13778	-47.1577
5.4642	3.16532	-47.1461
5.46875	3.19284	-47.1318
5.4752	3.22049	-47.1158
5.48378	3.24937	-47.1017
5.49188	3.28042	-47.0944
5.49431	3.31316	-47.0922
5.49262	3.34584	-47.0911
5.49145	3.37725	-47.0896
5.49125	3.40769	-47.0876
5.4915	3.43775	-47.085
5.49174	3.46781	-47.0817
5.49136	3.49803	-47.0779
5.49074	3.5284	-47.0744
5.49108	3.55885	-47.0715
5.49214	3.58934	-47.0687
5.49183	3.61985	-47.0658
5.48919	3.65042	-47.0628
5.4856	3.68122	-47.0597
5.48192	3.71251	-47.0563
5.47737	3.74465	-47.0531
5.47079	3.77813	-47.0507
5.46049	3.8134	-47.0498
5.44613	3.85122	-47.0504
5.43141	3.89178	-47.047
5.42113	3.92841	-47.0287
5.41474	3.95348	-46.996
5.40682	3.97023	-46.9607
5.39509	3.98436	-46.9271
5.38217	3.99697	-46.892
5.37324	4.00332	-46.854
5.37133	3.99903	-46.8141
