# Supplementary material for: The Impact of Entropy on the Spatial Organization of Synaptonemal Complexes within the Cell Nucleus
Source: PLoS One. 2012 May 4;7(5):e36282. doi: 10.1371/journal.pone.0036282 (PMC3344857; doi:10.1371/journal.pone.0036282)
Supplement: Supporting Information S1 — Reconstructed SC coordinates. (ZIP) [file pone.0036282.s001.zip › SC_positions/Stack03/Stack03_SC06.xls]

## Sheet: Stack03_SC06
// Original File: X:/4Pi_Projects_data/Laura_R/2009_03_16_SYCP3_MLH1/Stack03.ims
// Generated by Bitplane Imaris x64 6.2.1 [Feb 11 2009]
"Filament 6"
8.15213	0.702431	-48.4242
8.12183	0.671343	-48.4223
8.08803	0.646372	-48.4212
8.04984	0.63636	-48.4233
8.01202	0.635686	-48.4301
7.97894	0.63001	-48.4401
7.95096	0.617704	-48.4525
7.92715	0.604121	-48.4679
7.90553	0.590733	-48.486
7.88299	0.578144	-48.5041
7.85743	0.567595	-48.5201
7.82879	0.558218	-48.5327
7.79823	0.549703	-48.5426
7.76698	0.543653	-48.5519
7.7359	0.542725	-48.5615
7.70537	0.54722	-48.5709
7.67495	0.552195	-48.5788
7.64433	0.55496	-48.5846
7.61361	0.556354	-48.5893
7.58281	0.556746	-48.5938
7.55194	0.556349	-48.5989
7.52099	0.555426	-48.6051
7.49023	0.554202	-48.6131
7.46068	0.55265	-48.6244
7.43436	0.549471	-48.6414
7.41145	0.5423	-48.6624
7.39001	0.531558	-48.6836
7.37022	0.520445	-48.7054
7.35307	0.510408	-48.7291
7.3379	0.500847	-48.754
7.32323	0.491515	-48.779
7.30724	0.483046	-48.8031
7.29116	0.475924	-48.8274
7.27697	0.470449	-48.8534
7.26228	0.46725	-48.8797
7.24704	0.463451	-48.9055
7.23229	0.456063	-48.9306
7.21643	0.447228	-48.9543
7.20056	0.43729	-48.9771
7.18422	0.425985	-48.9986
7.16528	0.413864	-49.0177
7.14472	0.398931	-49.0346
7.12296	0.380555	-49.0505
7.10265	0.355353	-49.0621
7.08123	0.331534	-49.0674
7.05012	0.325193	-49.0716
7.01344	0.327912	-49.0773
6.97823	0.328206	-49.0854
6.94368	0.328778	-49.0961
6.91055	0.329694	-49.1099
6.88231	0.328876	-49.1305
6.85803	0.328016	-49.1551
6.83378	0.328115	-49.1782
6.80958	0.328073	-49.2007
6.78521	0.328673	-49.2229
6.75846	0.331018	-49.2426
6.72987	0.334166	-49.2603
6.70217	0.338962	-49.2785
6.67699	0.347729	-49.2978
6.65545	0.358749	-49.3189
6.63786	0.369494	-49.3431
6.62049	0.379832	-49.3683
6.5988	0.390385	-49.3902
6.5747	0.401955	-49.4094
6.55421	0.415422	-49.4303
6.53783	0.429964	-49.4532
6.52178	0.442914	-49.4757
6.50349	0.451953	-49.4968
6.48309	0.455394	-49.5177
6.46406	0.456539	-49.5417
6.44791	0.465035	-49.5672
6.43265	0.482795	-49.5901
6.41546	0.503228	-49.6102
6.39878	0.52406	-49.6296
6.38706	0.545519	-49.6514
6.37737	0.567435	-49.6737
6.36699	0.589911	-49.6947
6.35697	0.612554	-49.7156
6.3476	0.636148	-49.7356
6.33922	0.661694	-49.7537
6.33057	0.688124	-49.7703
6.31798	0.711862	-49.7869
6.30154	0.73038	-49.8056
6.28482	0.746281	-49.826
6.27104	0.761548	-49.8475
6.26204	0.775414	-49.8717
6.25567	0.790645	-49.896
6.25059	0.807772	-49.9195
6.24678	0.824191	-49.9442
6.24226	0.840515	-49.9693
6.23607	0.856237	-49.9954
6.229	0.871943	-50.0225
6.22255	0.889337	-50.0499
6.21687	0.906354	-50.0781
6.21128	0.919394	-50.1083
6.20231	0.928189	-50.1387
6.18557	0.9366	-50.1649
6.165	0.948876	-50.1866
6.14388	0.96298	-50.2066
6.12057	0.975257	-50.2262
6.09721	0.989946	-50.2454
6.0754	1.00894	-50.2646
6.05431	1.02978	-50.2845
6.03347	1.0521	-50.3052
6.01103	1.07582	-50.3253
5.98417	1.09951	-50.3402
5.95311	1.12134	-50.3439
5.92088	1.14016	-50.335
5.89109	1.15703	-50.3185
5.86534	1.17428	-50.2995
5.84249	1.19181	-50.2809
5.82209	1.20855	-50.2617
5.8024	1.22318	-50.2416
5.7828	1.23658	-50.2212
5.76407	1.25085	-50.2006
5.74385	1.26462	-50.1805
5.72341	1.27816	-50.1595
5.70618	1.29623	-50.139
5.6895	1.31958	-50.1231
5.672	1.34518	-50.1114
5.65643	1.37277	-50.1023
5.64285	1.40155	-50.094
5.63009	1.43002	-50.0854
5.61785	1.45815	-50.0768
5.60781	1.48734	-50.0693
5.59766	1.51595	-50.0608
5.58312	1.54101	-50.0481
5.56796	1.56591	-50.0348
5.55417	1.59268	-50.0234
5.53995	1.62015	-50.0132
5.52519	1.64845	-50.0048
5.50935	1.67733	-49.9985
5.49239	1.70665	-49.994
5.47472	1.73677	-49.9909
5.45344	1.76501	-49.9886
5.42526	1.78796	-49.9859
5.39322	1.80848	-49.9821
5.35935	1.82641	-49.9767
5.32301	1.8395	-49.9744
5.28614	1.84977	-49.9794
5.24956	1.8565	-49.9878
5.21401	1.86101	-49.9978
5.18032	1.8655	-50.0114
5.14817	1.87027	-50.0277
5.11889	1.87715	-50.0474
5.09241	1.88543	-50.0712
5.06646	1.89292	-50.0968
5.03835	1.8999	-50.1223
5.01268	1.90223	-50.1504
4.99622	1.89562	-50.1847
4.98535	1.88471	-50.2209
4.97753	1.87231	-50.2557
4.97189	1.85813	-50.289
4.96668	1.84227	-50.3199
4.96382	1.82354	-50.3478
4.96303	1.80392	-50.3741
4.96221	1.78627	-50.4009
4.96051	1.77109	-50.4286
4.95889	1.75809	-50.4571
4.95987	1.74594	-50.4859
4.96381	1.73526	-50.515
4.96972	1.72626	-50.5444
4.97808	1.71726	-50.5731
4.98822	1.71013	-50.6024
5.00072	1.70172	-50.6309
5.01725	1.68679	-50.6558
5.03581	1.66775	-50.6788
5.05016	1.64864	-50.7037
5.0522	1.63238	-50.7336
5.04458	1.61905	-50.7663
5.03639	1.60851	-50.7993
5.02823	1.59968	-50.8316
5.01871	1.59155	-50.8622
5.00838	1.58485	-50.8916
4.99681	1.57884	-50.92
4.98325	1.57273	-50.9473
4.96727	1.56603	-50.9737
4.94872	1.55941	-50.9994
4.93006	1.55385	-51.0259
4.91311	1.5494	-51.054
4.89418	1.54576	-51.0815
4.87183	1.54323	-51.1073
4.84778	1.54405	-51.1322
4.82438	1.55206	-51.1564
4.80332	1.56748	-51.1798
4.78574	1.58767	-51.2017
4.77326	1.61073	-51.223
4.76392	1.63173	-51.2463
4.75624	1.64756	-51.2727
4.75064	1.66006	-51.3008
4.74645	1.67291	-51.3285
4.74176	1.68899	-51.3538
4.73397	1.70662	-51.3774
4.7239	1.72368	-51.4006
4.71321	1.73953	-51.4245
4.70184	1.75361	-51.4493
4.68966	1.76881	-51.4729
4.67668	1.78769	-51.4934
4.66363	1.80779	-51.513
4.65221	1.8269	-51.5343
4.64269	1.84524	-51.5574
4.63339	1.86326	-51.5813
4.6255	1.88245	-51.6047
4.6194	1.9039	-51.6283
4.61829	1.9276	-51.6506
4.62552	1.95412	-51.6692
4.63317	1.98215	-51.6865
4.63776	2.00916	-51.706
4.64021	2.03043	-51.7306
4.64132	2.04854	-51.7578
4.64361	2.07285	-51.7801
4.64341	2.10095	-51.7993
4.63659	2.12798	-51.8171
4.62296	2.15279	-51.8337
4.60601	2.17577	-51.8508
4.58892	2.20054	-51.8643
4.57423	2.22919	-51.8749
4.5579	2.25765	-51.8828
4.53376	2.28133	-51.8852
4.50779	2.30352	-51.887
4.48339	2.32569	-51.8911
4.45858	2.34625	-51.8957
4.43361	2.36527	-51.9012
4.40822	2.38245	-51.9079
4.38243	2.39778	-51.9164
4.35631	2.41161	-51.9267
4.33096	2.42619	-51.9386
4.30666	2.43991	-51.9534
4.2804	2.44822	-51.9677
4.2508	2.45415	-51.9756
4.22009	2.46102	-51.9794
4.18949	2.46792	-51.9829
4.15887	2.47469	-51.9863
4.12813	2.48118	-51.9895
4.09723	2.48712	-51.9931
4.06578	2.4914	-51.9967
4.03483	2.49638	-52.0026
4.00721	2.50575	-52.0152
3.9865	2.51657	-52.0357
3.96868	2.52482	-52.0592
3.94464	2.52599	-52.0784
3.91813	2.52487	-52.0965
3.89534	2.53097	-52.118
3.87451	2.53925	-52.1413
3.85237	2.54623	-52.1627
3.82686	2.5542	-52.1792
3.80176	2.56374	-52.1953
3.78045	2.57489	-52.2156
3.75765	2.58481	-52.2352
3.73192	2.5936	-52.2521
3.70794	2.605	-52.2715
3.68473	2.62054	-52.2919
3.65987	2.63708	-52.3119
3.63852	2.65533	-52.3327
3.62545	2.68133	-52.3506
3.61584	2.71209	-52.3641
3.60578	2.74211	-52.376
3.59554	2.77138	-52.3875
3.58341	2.79935	-52.3992
3.5667	2.82466	-52.4109
3.54476	2.84682	-52.4202
3.51919	2.86621	-52.4259
3.49229	2.88431	-52.4284
3.46734	2.90433	-52.4292
3.44574	2.9277	-52.4294
3.42356	2.95004	-52.4296
3.39866	2.96899	-52.4296
3.37513	2.98921	-52.4296
3.35394	3.01217	-52.4295
3.33093	3.03392	-52.4298
3.30535	3.05394	-52.4303
3.28204	3.07439	-52.4244
3.26386	3.09607	-52.4092
3.24822	3.12014	-52.3939
3.23317	3.14643	-52.3842
3.21902	3.1735	-52.3778
3.20549	3.2007	-52.3725
