# Supplementary material for: The Impact of Entropy on the Spatial Organization of Synaptonemal Complexes within the Cell Nucleus
Source: PLoS One. 2012 May 4;7(5):e36282. doi: 10.1371/journal.pone.0036282 (PMC3344857; doi:10.1371/journal.pone.0036282)
Supplement: Supporting Information S1 — Reconstructed SC coordinates. (ZIP) [file pone.0036282.s001.zip › SC_positions/Stack03/Stack03_SC02.xls]

## Sheet: Stack03_SC02
// Original File: X:/4Pi_Projects_data/Laura_R/2009_03_16_SYCP3_MLH1/Stack03.ims
// Generated by Bitplane Imaris x64 6.2.1 [Feb 11 2009]
"Filament 2"
8.95228	5.18896	-55.4348
8.93544	5.15908	-55.4233
8.91678	5.13006	-55.4126
8.90479	5.10001	-55.4052
8.90875	5.06831	-55.4006
8.92171	5.03708	-55.3956
8.93511	5.00759	-55.3881
8.9469	4.97917	-55.3775
8.95564	4.95022	-55.3656
8.96306	4.92105	-55.3528
8.97115	4.89292	-55.3373
8.98128	4.86736	-55.3178
8.99194	4.84227	-55.2973
8.99495	4.81396	-55.2811
8.98852	4.78646	-55.2647
8.98182	4.76264	-55.2449
8.97998	4.74086	-55.2234
8.98132	4.72019	-55.2007
8.98363	4.70262	-55.1755
8.98712	4.68989	-55.1471
8.9921	4.67738	-55.1182
8.99504	4.66133	-55.0911
8.9951	4.64388	-55.0654
8.9964	4.62789	-55.0399
9.00016	4.61337	-55.0142
9.00501	4.59913	-54.9882
9.00925	4.58459	-54.9613
9.01065	4.57246	-54.9327
9.00984	4.56258	-54.9033
9.01043	4.54914	-54.876
9.01396	4.53168	-54.8503
9.02177	4.51239	-54.825
9.0339	4.49254	-54.7981
9.03685	4.47524	-54.7685
9.02305	4.45983	-54.7398
9.00788	4.44427	-54.7134
9.00333	4.43052	-54.6877
9.00927	4.41749	-54.6638
9.02223	4.40289	-54.6407
9.03564	4.38462	-54.6167
9.0444	4.35908	-54.5952
9.05036	4.32936	-54.5786
9.05753	4.29966	-54.5667
9.06682	4.26967	-54.5575
9.07552	4.23763	-54.5492
9.08044	4.2022	-54.5443
9.08177	4.16449	-54.5419
9.08157	4.12741	-54.5337
9.08139	4.09268	-54.5154
9.08143	4.06006	-54.4909
9.0817	4.03363	-54.4604
9.08141	4.01563	-54.4232
9.07471	4.00032	-54.3857
9.05459	3.98562	-54.3557
9.02324	3.97478	-54.3355
8.99111	3.96964	-54.3167
8.96137	3.97064	-54.2963
8.9308	3.97544	-54.2795
8.89994	3.97996	-54.2652
8.87063	3.9803	-54.2521
8.84472	3.97397	-54.2366
8.81952	3.9645	-54.2207
8.79324	3.95545	-54.2066
8.76881	3.94631	-54.19
8.745	3.93743	-54.1726
8.71843	3.92948	-54.1592
8.69054	3.92153	-54.148
8.66324	3.91279	-54.1362
8.63599	3.90357	-54.1246
8.60855	3.89424	-54.1136
8.58078	3.88483	-54.1033
8.55219	3.87633	-54.0948
8.52242	3.86958	-54.0891
8.49223	3.86283	-54.0851
8.4623	3.85481	-54.0819
8.43258	3.84594	-54.0802
8.40305	3.83664	-54.0803
8.3737	3.82712	-54.0814
8.34447	3.81759	-54.0827
8.31521	3.80839	-54.0844
8.28579	3.79981	-54.0867
8.25613	3.79202	-54.0894
8.22621	3.78513	-54.0924
8.19604	3.77907	-54.0955
8.16572	3.77349	-54.0987
8.13546	3.76763	-54.1025
8.10514	3.76223	-54.1063
8.07446	3.75868	-54.1072
8.04395	3.75546	-54.1044
8.01401	3.75105	-54.0986
7.98441	3.74605	-54.091
7.95491	3.74093	-54.0831
7.9254	3.73577	-54.0749
7.89571	3.72984	-54.0684
7.86571	3.72242	-54.0658
7.83547	3.71451	-54.0661
7.80502	3.70753	-54.0679
7.7743	3.70203	-54.0714
7.7433	3.69783	-54.0759
7.7122	3.69354	-54.081
7.6824	3.68549	-54.0878
7.65507	3.6709	-54.0933
7.62934	3.65191	-54.0937
7.6068	3.62925	-54.0953
7.58476	3.60751	-54.1006
7.55718	3.59344	-54.1036
7.52813	3.58111	-54.104
7.50144	3.5655	-54.1042
7.4749	3.55078	-54.1063
7.44748	3.53999	-54.1127
7.42004	3.53142	-54.1223
7.39312	3.52415	-54.1339
7.36613	3.52008	-54.1476
7.33785	3.51746	-54.1602
7.30793	3.5118	-54.1692
7.27797	3.5024	-54.1783
7.24774	3.4923	-54.1884
7.21695	3.48018	-54.1948
7.18666	3.46342	-54.1951
7.15643	3.44494	-54.1929
7.12612	3.42695	-54.1893
7.09633	3.40881	-54.1822
7.06551	3.39428	-54.1741
7.0324	3.38805	-54.1656
6.99861	3.38687	-54.1555
6.96454	3.3868	-54.1465
6.92937	3.38827	-54.1388
6.89331	3.38778	-54.1315
6.85746	3.38383	-54.1234
6.82305	3.38358	-54.1106
6.79106	3.38864	-54.0935
6.76271	3.3977	-54.0759
6.73728	3.41208	-54.0625
6.7124	3.4293	-54.0556
6.68751	3.44782	-54.0511
6.66106	3.46477	-54.0423
6.63572	3.48229	-54.0288
6.6172	3.50475	-54.0116
6.6005	3.52332	-53.9894
6.58261	3.53897	-53.9675
6.56466	3.55795	-53.9499
6.54513	3.57727	-53.9343
6.52696	3.59937	-53.9208
6.51063	3.62432	-53.9089
6.49426	3.64786	-53.8954
6.47688	3.66804	-53.8779
6.45785	3.68826	-53.863
6.43874	3.70771	-53.8508
6.41899	3.72383	-53.8354
6.39771	3.74367	-53.8236
6.3771	3.76629	-53.8137
6.35888	3.78732	-53.7993
6.34241	3.80772	-53.7828
6.32677	3.82725	-53.7654
6.31095	3.84587	-53.7475
6.29375	3.8636	-53.7299
6.27634	3.87936	-53.7105
6.25857	3.8937	-53.6898
6.23902	3.90926	-53.6707
6.2202	3.92556	-53.6504
6.20178	3.94202	-53.6285
6.18173	3.95986	-53.607
6.16014	3.97875	-53.585
6.13689	4.00044	-53.5676
6.11761	4.02869	-53.56
6.10844	4.06299	-53.5584
6.10607	4.09896	-53.5584
6.10412	4.1334	-53.5583
6.10015	4.1659	-53.5577
6.09384	4.19711	-53.5571
6.08546	4.22768	-53.5566
6.07286	4.25646	-53.5564
6.05497	4.28296	-53.5564
6.03648	4.31001	-53.5565
6.01817	4.33783	-53.5568
5.99923	4.3659	-53.5576
5.9813	4.39538	-53.5592
5.96378	4.4256	-53.5625
5.94766	4.4561	-53.569
5.93461	4.48712	-53.5782
5.92357	4.519	-53.5887
5.91372	4.55199	-53.6015
5.9108	4.58353	-53.6207
5.91852	4.61088	-53.6458
5.93069	4.6347	-53.6724
5.94271	4.65623	-53.698
5.95128	4.67655	-53.7226
5.95339	4.69525	-53.7475
5.95184	4.7115	-53.7737
5.94996	4.72713	-53.8002
