# Supplementary material for: The Impact of Entropy on the Spatial Organization of Synaptonemal Complexes within the Cell Nucleus
Source: PLoS One. 2012 May 4;7(5):e36282. doi: 10.1371/journal.pone.0036282 (PMC3344857; doi:10.1371/journal.pone.0036282)
Supplement: Supporting Information S1 — Reconstructed SC coordinates. (ZIP) [file pone.0036282.s001.zip › SC_positions/Stack03/Stack03_SC10.xls]

## Sheet: Stack03_SC10
// Original File: X:/4Pi_Projects_data/Laura_R/2009_03_16_SYCP3_MLH1/Stack03.ims
// Generated by Bitplane Imaris x64 6.2.1 [Feb 11 2009]
"Filament 10"
3.61983	0.939662	-49.8278
3.66055	0.939415	-49.8259
3.69972	0.938427	-49.8272
3.7359	0.933386	-49.8304
3.76789	0.922043	-49.836
3.79601	0.907598	-49.8462
3.82268	0.894355	-49.8584
3.8483	0.883241	-49.8717
3.87203	0.873859	-49.8882
3.89543	0.866666	-49.9054
3.91981	0.862939	-49.9211
3.9445	0.864058	-49.936
3.96943	0.868717	-49.9501
3.99504	0.87427	-49.9636
4.02229	0.880225	-49.9751
4.05132	0.887008	-49.986
4.08139	0.89153	-49.9997
4.11298	0.892666	-50.0137
4.14435	0.893854	-50.0278
4.17252	0.890433	-50.044
4.19952	0.881949	-50.0607
4.22773	0.870212	-50.0718
4.25441	0.851485	-50.0783
4.28025	0.833634	-50.0877
4.30615	0.820163	-50.0999
4.33109	0.807667	-50.1122
4.35682	0.797083	-50.1244
4.38189	0.787757	-50.1391
4.40542	0.780275	-50.1572
4.42848	0.77434	-50.1763
4.45084	0.768176	-50.196
4.47424	0.761893	-50.2139
4.49953	0.756472	-50.2294
4.5254	0.751071	-50.2441
4.5513	0.744233	-50.2588
4.5767	0.735784	-50.2744
4.60161	0.725264	-50.2903
4.62711	0.712897	-50.3044
4.65483	0.700014	-50.3148
4.68168	0.687697	-50.3267
4.70347	0.676176	-50.3465
4.72467	0.664931	-50.3671
4.74834	0.653707	-50.3844
4.77379	0.643419	-50.4005
4.80085	0.632477	-50.4143
4.82578	0.616384	-50.427
4.84621	0.595486	-50.4419
4.86509	0.571555	-50.456
4.88457	0.548969	-50.4711
4.90433	0.532584	-50.4929
4.92367	0.516254	-50.5158
4.93949	0.498891	-50.5394
4.94923	0.482874	-50.5669
4.95519	0.465376	-50.5945
4.9609	0.448701	-50.6219
4.96874	0.434035	-50.6494
4.9792	0.419271	-50.6763
4.99422	0.40424	-50.7009
5.01266	0.38738	-50.7226
5.02648	0.365092	-50.7441
5.03601	0.337995	-50.7661
5.04438	0.311926	-50.7913
5.04922	0.289935	-50.8237
5.04815	0.264791	-50.855
5.04155	0.230076	-50.8718
5.03511	0.190012	-50.8744
5.03219	0.149875	-50.8732
5.03125	0.110523	-50.8729
5.03086	0.0710167	-50.8725
5.02807	0.0310434	-50.8724
5.01974	-0.00892681	-50.873
5.00726	-0.0472931	-50.8698
4.99442	-0.0806758	-50.8557
4.98506	-0.109516	-50.8345
4.98046	-0.137223	-50.8137
4.98085	-0.162138	-50.7916
4.98917	-0.181285	-50.7664
5.0031	-0.197199	-50.7399
5.0163	-0.214204	-50.7137
5.02773	-0.232019	-50.688
5.03833	-0.249329	-50.6625
5.04821	-0.267021	-50.6379
5.05508	-0.287636	-50.6162
5.05787	-0.310906	-50.5966
5.05985	-0.332766	-50.5755
5.06188	-0.353626	-50.5542
5.06297	-0.375427	-50.535
5.06324	-0.397971	-50.5175
5.06241	-0.421494	-50.501
5.06102	-0.446651	-50.4852
5.05786	-0.472441	-50.4681
5.0515	-0.493305	-50.4451
5.04448	-0.507593	-50.4149
5.0374	-0.528296	-50.3911
5.0322	-0.55926	-50.376
5.03084	-0.589907	-50.3577
5.03396	-0.619832	-50.3388
5.04362	-0.650089	-50.3222
5.05775	-0.678687	-50.3063
5.0767	-0.7039	-50.2934
5.1014	-0.72517	-50.2852
5.12598	-0.746808	-50.2807
5.1445	-0.772776	-50.2786
5.15915	-0.801164	-50.2801
5.17671	-0.826999	-50.2857
5.19732	-0.850456	-50.2943
5.21812	-0.87406	-50.3037
5.23891	-0.89833	-50.3126
5.25826	-0.924272	-50.3197
5.27465	-0.95292	-50.3244
5.28904	-0.983379	-50.328
5.30344	-1.01438	-50.331
5.31823	-1.04593	-50.3344
5.33126	-1.07902	-50.3396
5.34033	-1.11487	-50.3436
5.34317	-1.15348	-50.3473
5.33698	-1.19316	-50.3544
5.32053	-1.22976	-50.3658
5.29689	-1.26258	-50.3769
5.27224	-1.29503	-50.3755
5.24939	-1.325	-50.3613
5.22771	-1.3491	-50.3424
5.20653	-1.36764	-50.3223
5.18561	-1.3832	-50.3022
5.16525	-1.39954	-50.2824
5.14625	-1.414	-50.2585
5.12884	-1.42708	-50.2306
5.11436	-1.44791	-50.2061
5.10291	-1.47563	-50.1854
5.08908	-1.50514	-50.1677
5.07241	-1.53713	-50.1517
5.05807	-1.574	-50.1361
5.05462	-1.61553	-50.1252
5.07049	-1.65397	-50.1168
5.09786	-1.68411	-50.1059
5.12541	-1.70873	-50.0938
5.15118	-1.73133	-50.0838
5.17308	-1.75512	-50.0767
5.19008	-1.78139	-50.0719
5.2049	-1.80867	-50.0692
5.21846	-1.83738	-50.068
5.23155	-1.86892	-50.0679
5.24694	-1.90269	-50.0673
5.26625	-1.9364	-50.062
5.28972	-1.96672	-50.0513
5.31312	-1.99274	-50.035
5.33319	-2.01498	-50.0132
5.35102	-2.03455	-49.9884
5.36695	-2.05024	-49.9609
5.37933	-2.06237	-49.9309
5.38982	-2.07582	-49.9034
5.40328	-2.09071	-49.881
5.41991	-2.10642	-49.8625
5.43855	-2.12297	-49.8465
5.45775	-2.13922	-49.8305
5.47689	-2.15507	-49.8139
5.49612	-2.17111	-49.7972
5.51278	-2.1892	-49.7789
5.52461	-2.21143	-49.7599
5.53084	-2.23607	-49.7401
5.53298	-2.25942	-49.7177
5.53375	-2.28284	-49.6959
5.53412	-2.30799	-49.6768
5.53424	-2.33439	-49.6598
5.53432	-2.36289	-49.6471
5.53421	-2.39326	-49.6384
5.53378	-2.42402	-49.6301
5.53311	-2.45457	-49.6206
5.53252	-2.48499	-49.6101
5.53241	-2.51542	-49.5995
5.53268	-2.54537	-49.5881
5.53229	-2.57399	-49.5743
5.53021	-2.60091	-49.5579
5.52676	-2.62657	-49.5393
5.52386	-2.65324	-49.5201
5.52109	-2.68299	-49.5023
5.51144	-2.71024	-49.4846
5.49239	-2.72814	-49.4632
5.47434	-2.73998	-49.4374
5.46362	-2.74975	-49.4088
5.45619	-2.75823	-49.3791
