# Supplementary material for: The Impact of Entropy on the Spatial Organization of Synaptonemal Complexes within the Cell Nucleus
Source: PLoS One. 2012 May 4;7(5):e36282. doi: 10.1371/journal.pone.0036282 (PMC3344857; doi:10.1371/journal.pone.0036282)
Supplement: Supporting Information S1 — Reconstructed SC coordinates. (ZIP) [file pone.0036282.s001.zip › SC_positions/Stack03/Stack03_SC03.xls]

## Sheet: Stack03_SC03
// Original File: X:/4Pi_Projects_data/Laura_R/2009_03_16_SYCP3_MLH1/Stack03.ims
// Generated by Bitplane Imaris x64 6.2.1 [Feb 11 2009]
"Filament 3"
5.97487	4.90477	-52.1616
5.98068	4.88287	-52.1631
5.98679	4.86009	-52.1642
5.99237	4.83528	-52.1639
5.99622	4.80777	-52.1615
5.99802	4.77783	-52.1582
5.9978	4.74612	-52.1558
5.99935	4.71377	-52.155
6.00604	4.68168	-52.155
6.0137	4.64948	-52.1557
6.02023	4.61714	-52.1579
6.02771	4.58559	-52.1628
6.03678	4.55554	-52.1715
6.04596	4.52612	-52.1816
6.05575	4.4968	-52.1903
6.06768	4.46791	-52.1964
6.07953	4.43846	-52.1984
6.09086	4.40865	-52.199
6.10362	4.37972	-52.2008
6.11924	4.35261	-52.2031
6.13751	4.32726	-52.2054
6.156	4.30176	-52.2073
6.17701	4.27859	-52.208
6.20214	4.2593	-52.2068
6.22249	4.23563	-52.205
6.23986	4.20936	-52.2047
6.26383	4.18876	-52.2047
6.28937	4.1691	-52.2052
6.31305	4.14781	-52.2066
6.33839	4.12908	-52.2077
6.36628	4.11453	-52.2083
6.3949	4.10135	-52.208
6.4234	4.08844	-52.2058
6.45232	4.07651	-52.202
6.48139	4.06537	-52.1987
6.51109	4.05695	-52.1947
6.54074	4.04851	-52.1877
6.57013	4.03744	-52.1789
6.60065	4.0258	-52.171
6.6326	4.01316	-52.1653
6.66561	3.99755	-52.1606
6.70136	3.98107	-52.1541
6.73733	3.96568	-52.1539
6.76585	3.94884	-52.1713
6.78843	3.93222	-52.1967
6.80986	3.91927	-52.2207
6.82941	3.91063	-52.246
6.84754	3.90495	-52.2729
6.866	3.89963	-52.299
6.88597	3.89485	-52.3228
6.9069	3.89277	-52.3447
6.92793	3.89428	-52.3655
6.95049	3.89742	-52.3838
6.97579	3.90044	-52.3988
7.00327	3.9031	-52.4115
7.0329	3.90562	-52.4224
7.06086	3.90689	-52.4366
7.08492	3.90858	-52.4557
7.11167	3.91155	-52.471
7.14249	3.91066	-52.4813
7.17391	3.90664	-52.4864
7.20529	3.90237	-52.4858
7.23618	3.89722	-52.4869
7.2665	3.89186	-52.4909
7.29643	3.88697	-52.4954
7.32605	3.88259	-52.4999
7.35547	3.87851	-52.5042
7.38485	3.87442	-52.508
7.41436	3.87011	-52.5113
7.44402	3.86576	-52.5152
7.47367	3.8617	-52.5208
7.5032	3.8578	-52.5279
7.53173	3.85328	-52.5373
7.55835	3.84698	-52.5505
7.58469	3.84033	-52.5649
7.61322	3.83542	-52.5764
7.64241	3.83389	-52.5887
7.67153	3.83678	-52.6039
7.69924	3.84492	-52.6202
7.72342	3.85941	-52.6382
7.74914	3.87561	-52.6539
7.77769	3.89102	-52.6661
7.80657	3.90694	-52.6773
7.83689	3.9217	-52.6869
7.86943	3.93309	-52.6957
7.90394	3.93845	-52.7003
7.93917	3.93615	-52.6987
7.97351	3.92867	-52.6969
8.00645	3.91953	-52.6961
8.03837	3.9104	-52.6925
8.06941	3.90117	-52.6855
8.09998	3.89082	-52.678
8.13066	3.87932	-52.672
8.15926	3.86438	-52.6664
8.18294	3.84301	-52.6594
8.20329	3.81767	-52.6519
8.2254	3.7945	-52.6483
8.25238	3.77723	-52.6489
8.28143	3.76286	-52.6461
8.30877	3.74691	-52.6386
8.33432	3.7286	-52.6306
8.36003	3.70965	-52.6251
8.38675	3.69155	-52.6213
8.41513	3.67629	-52.6184
8.44612	3.66661	-52.618
8.4788	3.66256	-52.6206
8.51196	3.66143	-52.6242
8.54515	3.6608	-52.6266
8.57813	3.66031	-52.6278
8.61065	3.66024	-52.6283
8.64256	3.66052	-52.6281
8.67394	3.6609	-52.6277
8.70517	3.66113	-52.6277
8.7367	3.6612	-52.6291
8.76863	3.66137	-52.6333
8.80075	3.66228	-52.6408
8.83265	3.66557	-52.6502
8.86377	3.67304	-52.6598
8.89438	3.68367	-52.6676
8.92508	3.6951	-52.6728
8.95534	3.70762	-52.6763
8.98443	3.72281	-52.6778
9.01255	3.74022	-52.6771
9.03996	3.75876	-52.6758
9.06705	3.77761	-52.6752
9.09419	3.79584	-52.677
9.12088	3.81369	-52.683
9.14719	3.83113	-52.692
9.17213	3.84895	-52.703
9.1943	3.8683	-52.7162
9.21589	3.88735	-52.7306
9.23835	3.90414	-52.746
9.25949	3.91645	-52.7654
9.27791	3.92535	-52.7897
9.29301	3.9352	-52.8165
9.30465	3.94659	-52.8442
9.31447	3.95867	-52.8719
9.32213	3.97003	-52.9001
9.32729	3.97952	-52.9294
9.33251	3.98583	-52.9593
9.34054	3.98718	-52.989
9.35181	3.98361	-53.0176
9.3646	3.97762	-53.0453
9.37745	3.97223	-53.0732
9.39124	3.96855	-53.1008
9.40897	3.96686	-53.1264
9.42785	3.96704	-53.1517
9.44376	3.96881	-53.179
9.45961	3.97105	-53.2065
9.47696	3.97257	-53.233
9.49473	3.97325	-53.2593
9.51308	3.97317	-53.2851
9.53316	3.97125	-53.3091
9.55665	3.96706	-53.3294
9.58292	3.96275	-53.3466
9.61048	3.95946	-53.3624
9.63943	3.95741	-53.3763
9.66966	3.95688	-53.3889
9.70017	3.95751	-53.4021
9.72959	3.95971	-53.4178
9.75489	3.96389	-53.4382
9.77469	3.96893	-53.4638
9.79304	3.9747	-53.4899
9.81405	3.9828	-53.5123
9.83661	3.99687	-53.5274
9.8586	4.01826	-53.5335
9.88021	4.04364	-53.5351
9.90548	4.0637	-53.5372
9.93692	4.07402	-53.5413
9.96949	4.08634	-53.5461
9.99872	4.10686	-53.5512
10.0221	4.13386	-53.5573
10.0385	4.16595	-53.5614
10.0505	4.19909	-53.5623
10.0613	4.23053	-53.563
10.0733	4.25936	-53.5643
10.0872	4.28571	-53.5661
10.1025	4.31049	-53.5685
10.1178	4.33562	-53.5717
10.1322	4.36248	-53.5755
10.1476	4.39104	-53.5796
10.1643	4.4221	-53.5836
10.1802	4.45682	-53.5854
10.1908	4.49346	-53.5811
10.1925	4.52783	-53.5692
10.1905	4.55827	-53.5554
10.1914	4.58688	-53.5451
10.1953	4.61604	-53.5394
10.1996	4.64656	-53.5394
10.2029	4.67782	-53.5452
10.2035	4.70882	-53.5555
10.2005	4.73864	-53.5683
10.194	4.76688	-53.5822
10.1863	4.79422	-53.5963
10.1835	4.82162	-53.6089
10.192	4.84762	-53.6195
10.2088	4.87081	-53.6305
10.2253	4.89315	-53.6444
