# Supplementary material for: The Impact of Entropy on the Spatial Organization of Synaptonemal Complexes within the Cell Nucleus
Source: PLoS One. 2012 May 4;7(5):e36282. doi: 10.1371/journal.pone.0036282 (PMC3344857; doi:10.1371/journal.pone.0036282)
Supplement: Supporting Information S1 — Reconstructed SC coordinates. (ZIP) [file pone.0036282.s001.zip › SC_positions/Stack03/Stack03_SC15.xls]

## Sheet: Stack03_SC15
// Original File: X:/4Pi_Projects_data/Laura_R/2009_03_16_SYCP3_MLH1/Stack03.ims
// Generated by Bitplane Imaris x64 6.2.1 [Feb 11 2009]
"Filament 15"
2.7411	1.48867	-52.1624
2.77069	1.48955	-52.1846
2.79857	1.49004	-52.2089
2.82742	1.48997	-52.2314
2.85847	1.48956	-52.2503
2.89053	1.48702	-52.2659
2.92213	1.47886	-52.2783
2.95104	1.46542	-52.2907
2.97661	1.44937	-52.3046
3.00024	1.43189	-52.3179
3.02252	1.41374	-52.3304
3.04383	1.39607	-52.3428
3.06586	1.38035	-52.3552
3.0882	1.36452	-52.367
3.10961	1.34592	-52.3777
3.1314	1.3272	-52.3898
3.15587	1.31517	-52.4054
3.18051	1.30355	-52.4185
3.203	1.28424	-52.4264
3.22701	1.26908	-52.439
3.25251	1.25961	-52.4555
3.27772	1.25041	-52.4706
3.30328	1.24336	-52.4859
3.32888	1.2367	-52.5012
3.35439	1.22906	-52.5163
3.38019	1.22112	-52.5306
3.4067	1.21357	-52.5438
3.4342	1.20651	-52.5552
3.46291	1.20005	-52.5644
3.49292	1.19425	-52.5714
3.5241	1.18893	-52.5766
3.55622	1.18361	-52.5808
3.58827	1.1779	-52.5865
3.61761	1.17143	-52.5984
3.64362	1.16565	-52.6166
3.67129	1.1654	-52.6303
3.69913	1.1675	-52.642
3.72297	1.16564	-52.6622
3.74818	1.16419	-52.6819
3.7755	1.16401	-52.6977
3.80225	1.16196	-52.7142
3.82954	1.15854	-52.7308
3.85779	1.15432	-52.7474
3.87943	1.14792	-52.7692
3.89396	1.13838	-52.7957
3.91559	1.12821	-52.816
3.94411	1.11855	-52.8293
3.97146	1.10782	-52.8416
3.99618	1.09599	-52.8563
4.01947	1.08403	-52.8731
4.0442	1.07137	-52.8876
4.06963	1.05878	-52.9014
4.09318	1.04811	-52.9185
4.11339	1.03789	-52.9392
4.13117	1.02585	-52.9612
4.14941	1.01332	-52.9819
4.16986	1.00187	-53.0002
4.19246	0.991117	-53.0158
4.21535	0.979846	-53.0306
4.23781	0.967259	-53.0447
4.26205	0.954368	-53.0555
4.28809	0.941763	-53.0648
4.31375	0.928274	-53.0759
4.33678	0.911137	-53.0882
4.35813	0.891575	-53.1016
4.38082	0.873996	-53.117
4.40213	0.857879	-53.1355
4.4187	0.841501	-53.1578
4.43316	0.823424	-53.1801
4.44877	0.803801	-53.1993
4.46603	0.785626	-53.2175
4.48459	0.769155	-53.2353
4.50436	0.75469	-53.2535
4.52473	0.741942	-53.2731
4.54513	0.729171	-53.2936
4.56588	0.716854	-53.3147
4.58889	0.7059	-53.3338
4.61604	0.696532	-53.3472
4.64553	0.687458	-53.3565
4.67545	0.677758	-53.3636
4.70602	0.667935	-53.3685
4.73726	0.658729	-53.3712
4.76918	0.652579	-53.3726
4.80167	0.651504	-53.3742
4.83427	0.653898	-53.3766
4.86663	0.657926	-53.3788
4.89863	0.663406	-53.3784
4.9301	0.670079	-53.3756
4.96096	0.677899	-53.3727
4.99117	0.685721	-53.3686
5.02089	0.691991	-53.3615
5.05016	0.698208	-53.3531
5.07882	0.706294	-53.3446
5.10729	0.715084	-53.3366
5.13595	0.723637	-53.3294
5.16489	0.732167	-53.3234
5.19436	0.740383	-53.3192
5.22439	0.74802	-53.3163
5.25493	0.753003	-53.3133
5.28572	0.75389	-53.3089
5.31599	0.753666	-53.3023
5.34426	0.755437	-53.291
5.37089	0.756778	-53.2755
5.39783	0.753865	-53.2594
5.42443	0.746911	-53.2418
5.45025	0.736219	-53.2225
5.47648	0.723312	-53.2031
5.5032	0.711143	-53.1826
5.52928	0.699398	-53.1608
5.55378	0.684503	-53.14
5.57566	0.662911	-53.1254
5.59681	0.638981	-53.1152
5.6204	0.618304	-53.1066
5.64264	0.595772	-53.1057
5.66431	0.571483	-53.1064
5.68534	0.547599	-53.102
5.70048	0.518806	-53.1003
5.70964	0.485541	-53.1023
5.71831	0.453822	-53.1023
5.73513	0.427155	-53.0966
5.75442	0.400718	-53.0912
5.77015	0.37195	-53.0899
5.78517	0.342838	-53.0894
5.80018	0.314043	-53.0918
5.81617	0.286717	-53.0999
5.83157	0.26032	-53.1119
5.84457	0.234109	-53.1261
5.85629	0.207969	-53.1412
5.86796	0.182313	-53.1568
5.87961	0.157585	-53.174
5.89139	0.13208	-53.1902
5.90355	0.104297	-53.2023
5.91658	0.0754869	-53.2117
5.93017	0.0465872	-53.2194
5.94241	0.0173234	-53.2259
5.95147	-0.0122229	-53.232
5.95695	-0.0417415	-53.2375
5.95983	-0.0710846	-53.2421
5.96138	-0.100533	-53.2457
5.96241	-0.130519	-53.2487
5.96327	-0.160716	-53.2546
5.9638	-0.190793	-53.2651
5.96414	-0.221309	-53.2771
5.9648	-0.252492	-53.2888
5.96573	-0.284402	-53.2998
5.96627	-0.317345	-53.309
5.96639	-0.350626	-53.3186
5.96682	-0.383445	-53.3315
5.96732	-0.414351	-53.3493
5.96354	-0.440835	-53.3729
5.94925	-0.462891	-53.3963
5.92523	-0.481729	-53.4141
5.89886	-0.497898	-53.4297
5.87526	-0.513328	-53.4477
5.85452	-0.530996	-53.4667
5.83125	-0.54739	-53.4842
5.80426	-0.562492	-53.4974
5.77876	-0.582343	-53.505
5.7532	-0.600734	-53.512
5.72637	-0.613646	-53.5218
5.70186	-0.626026	-53.5343
5.68001	-0.638995	-53.5492
5.65889	-0.651313	-53.5652
5.63714	-0.662484	-53.5813
5.61405	-0.672687	-53.5967
5.59056	-0.682675	-53.6127
5.56771	-0.693982	-53.63
5.5484	-0.703373	-53.6514
5.5367	-0.707913	-53.6796
5.52684	-0.714585	-53.7081
5.51203	-0.727062	-53.7318
5.49662	-0.73916	-53.7554
5.48311	-0.747617	-53.7813
5.46632	-0.756962	-53.803
5.44534	-0.769082	-53.8204
5.42477	-0.780586	-53.8403
5.40527	-0.791389	-53.8624
5.38524	-0.802566	-53.8834
5.36449	-0.813702	-53.9039
5.3429	-0.824909	-53.9237
5.32265	-0.838098	-53.9435
5.30504	-0.854302	-53.964
5.29036	-0.869621	-53.9873
5.27897	-0.881956	-54.0143
5.26756	-0.89584	-54.0405
5.25571	-0.914357	-54.0636
5.24445	-0.934474	-54.0861
5.23277	-0.954622	-54.1087
5.22053	-0.976441	-54.13
5.20714	-0.999056	-54.1511
5.19294	-1.02201	-54.1729
5.17912	-1.04602	-54.1953
5.16263	-1.06918	-54.2165
5.13804	-1.08842	-54.2299
5.10756	-1.1046	-54.233
5.07718	-1.12074	-54.232
5.04911	-1.13859	-54.2314
5.02394	-1.15945	-54.2317
5.00044	-1.18194	-54.2324
4.97683	-1.20368	-54.2327
4.95232	-1.22364	-54.2327
4.92651	-1.2414	-54.2323
4.89939	-1.25736	-54.2314
4.87178	-1.27313	-54.2306
4.84582	-1.29163	-54.2304
4.82279	-1.31425	-54.2305
4.8033	-1.34022	-54.23
4.78729	-1.36792	-54.2267
4.77289	-1.39538	-54.2198
4.75969	-1.42243	-54.212
4.74841	-1.44979	-54.2052
4.73812	-1.47735	-54.2006
4.72588	-1.50406	-54.1979
4.71057	-1.5294	-54.1958
4.69605	-1.55627	-54.1963
4.681	-1.58335	-54.1958
4.66057	-1.60649	-54.189
4.63845	-1.62924	-54.1824
4.61717	-1.65205	-54.1761
4.59534	-1.67173	-54.1639
4.57457	-1.69076	-54.1484
4.55524	-1.71205	-54.1355
4.53501	-1.73551	-54.1296
4.51512	-1.76106	-54.1287
4.49514	-1.78612	-54.1292
4.46991	-1.80456	-54.1305
4.44055	-1.8168	-54.1334
4.41108	-1.82804	-54.1374
4.38232	-1.84013	-54.1414
4.35423	-1.85316	-54.1453
4.32663	-1.86702	-54.1494
4.29999	-1.88255	-54.1543
4.27448	-1.90047	-54.1595
4.24826	-1.91911	-54.1622
4.22063	-1.93781	-54.1626
4.19176	-1.95424	-54.1659
4.16033	-1.9629	-54.1726
4.12649	-1.9649	-54.1773
4.09163	-1.96506	-54.1761
4.05684	-1.96503	-54.1711
4.02317	-1.96504	-54.1638
3.99137	-1.96503	-54.1528
3.96148	-1.96503	-54.1393
3.93318	-1.96499	-54.1247
3.906	-1.96486	-54.1096
3.87922	-1.96482	-54.0947
3.8515	-1.96485	-54.0822
3.82204	-1.96492	-54.0733
3.79252	-1.96509	-54.0626
3.76277	-1.96592	-54.0501
3.73168	-1.96531	-54.0399
3.70357	-1.95515	-54.0311
3.67922	-1.93492	-54.0247
3.6528	-1.91541	-54.0213
3.6241	-1.89994	-54.0173
3.59589	-1.88529	-54.0124
3.56825	-1.87074	-54.0075
3.5408	-1.85627	-54.0037
3.51273	-1.84328	-54.0025
3.48354	-1.83341	-54.0038
3.45395	-1.82557	-54.0063
3.42462	-1.81865	-54.0096
3.3956	-1.81267	-54.0139
3.36697	-1.80713	-54.0193
3.33877	-1.80118	-54.0261
3.31092	-1.79426	-54.0343
3.28279	-1.7871	-54.0424
3.2538	-1.78098	-54.049
3.2245	-1.77514	-54.0554
3.19554	-1.76804	-54.0629
3.16651	-1.75991	-54.0714
3.13622	-1.75283	-54.0784
3.10399	-1.74858	-54.0825
3.07062	-1.74626	-54.0862
3.03788	-1.74166	-54.0881
3.00798	-1.73073	-54.0827
2.981	-1.7158	-54.0714
2.95524	-1.70061	-54.059
2.93021	-1.68516	-54.0466
