# Supplementary material for: The Impact of Entropy on the Spatial Organization of Synaptonemal Complexes within the Cell Nucleus
Source: PLoS One. 2012 May 4;7(5):e36282. doi: 10.1371/journal.pone.0036282 (PMC3344857; doi:10.1371/journal.pone.0036282)
Supplement: Supporting Information S1 — Reconstructed SC coordinates. (ZIP) [file pone.0036282.s001.zip › SC_positions/Stack03/Stack03_SC18.xls]

## Sheet: Stack03_SC18
// Original File: X:/4Pi_Projects_data/Laura_R/2009_03_16_SYCP3_MLH1/Stack03.ims
// Generated by Bitplane Imaris x64 6.2.1 [Feb 11 2009]
"Filament 18"
11.9187	1.20712	-52.6643
11.8765	1.20918	-52.6734
11.8509	1.21659	-52.6974
11.8431	1.22998	-52.7323
11.8322	1.24851	-52.7632
11.8115	1.267	-52.7863
11.7895	1.28353	-52.8067
11.767	1.29729	-52.8248
11.7406	1.3067	-52.8381
11.713	1.31584	-52.8495
11.6868	1.3272	-52.8613
11.6606	1.33928	-52.8713
11.6337	1.35116	-52.8796
11.6055	1.36355	-52.8842
11.5781	1.37784	-52.8896
11.5528	1.39262	-52.9009
11.5253	1.40387	-52.9103
11.4951	1.41079	-52.9165
11.4647	1.41636	-52.9246
11.4351	1.42272	-52.9346
11.4076	1.43072	-52.9476
11.3834	1.44062	-52.965
11.3602	1.45191	-52.9827
11.3354	1.46417	-52.997
11.31	1.47704	-53.0091
11.2849	1.49033	-53.0212
11.26	1.50433	-53.0336
11.2355	1.52	-53.0454
11.212	1.53788	-53.0572
11.1909	1.55673	-53.0715
11.1733	1.57543	-53.0906
11.1598	1.59598	-53.1117
11.1482	1.61815	-53.1327
11.1354	1.63802	-53.1551
11.1255	1.65587	-53.1816
11.1157	1.67793	-53.2049
11.0968	1.7007	-53.2226
11.0742	1.71676	-53.2443
11.0534	1.7335	-53.2662
11.0318	1.75084	-53.2862
11.0074	1.76146	-53.3071
10.9794	1.7656	-53.3262
10.9493	1.76558	-53.3437
10.9183	1.76479	-53.3606
10.8882	1.76486	-53.3804
10.8597	1.76519	-53.4055
10.8296	1.76536	-53.4329
10.7941	1.76546	-53.4558
10.7533	1.7655	-53.4675
10.7119	1.76552	-53.4662
10.6758	1.76551	-53.4547
10.6478	1.76548	-53.4358
10.6239	1.7656	-53.4181
10.5987	1.76594	-53.4099
10.5719	1.76627	-53.411
10.5451	1.76647	-53.4177
10.5192	1.7667	-53.4285
10.4943	1.76705	-53.4445
10.4678	1.76733	-53.4607
10.436	1.76737	-53.4684
10.4005	1.76723	-53.469
10.364	1.76703	-53.4684
10.3268	1.76687	-53.4679
10.2886	1.76696	-53.4677
10.249	1.76786	-53.4675
10.2077	1.76973	-53.4683
10.1686	1.76554	-53.4666
10.1364	1.75113	-53.4538
10.1113	1.73337	-53.4313
10.0895	1.71488	-53.4081
10.0662	1.69684	-53.3861
10.0431	1.67662	-53.3677
10.0237	1.64973	-53.3563
10.0064	1.62259	-53.345
9.98912	1.59991	-53.3301
9.97163	1.58115	-53.3134
9.95347	1.56597	-53.2958
9.93327	1.55379	-53.2793
9.91134	1.54364	-53.2634
9.8888	1.53354	-53.2471
9.8663	1.52197	-53.23
9.84365	1.5085	-53.2122
9.82136	1.49332	-53.1929
9.79946	1.47601	-53.1725
9.7758	1.45707	-53.153
9.7519	1.43713	-53.1332
9.73345	1.41293	-53.1135
9.72507	1.38324	-53.0936
9.72382	1.35424	-53.0691
9.72414	1.33064	-53.0393
9.72638	1.31085	-53.008
9.7305	1.29179	-52.9775
9.73586	1.27102	-52.9495
9.7452	1.24904	-52.9246
9.76025	1.22882	-52.9014
9.77693	1.21059	-52.8774
9.79066	1.19505	-52.8496
9.79952	1.18584	-52.8168
9.79602	1.18411	-52.783
9.77612	1.18867	-52.7535
9.74955	1.19925	-52.7266
9.7298	1.21437	-52.6964
9.72238	1.23056	-52.6606
9.72196	1.24966	-52.6246
9.7227	1.27188	-52.591
9.72238	1.29191	-52.5558
9.72853	1.3079	-52.5216
9.74994	1.31946	-52.4932
9.77719	1.32802	-52.4677
9.80082	1.33564	-52.4417
9.82193	1.34101	-52.4154
9.8421	1.34325	-52.3895
9.86072	1.345	-52.3635
9.87679	1.34864	-52.3369
9.89093	1.35583	-52.3106
9.90502	1.36803	-52.2865
9.92121	1.38402	-52.2655
9.93703	1.39815	-52.2435
9.95082	1.40687	-52.2177
9.96871	1.41625	-52.1955
9.98984	1.42873	-52.1765
10.0089	1.44034	-52.1543
10.0284	1.45168	-52.1324
10.0493	1.46587	-52.1135
10.0696	1.48227	-52.095
10.0904	1.49851	-52.076
10.1128	1.5158	-52.0593
10.1379	1.53244	-52.0451
10.1658	1.54451	-52.0311
10.1946	1.5544	-52.0171
10.2234	1.56726	-52.0091
10.2519	1.58286	-52.0046
10.2804	1.59728	-51.9943
10.31	1.60982	-51.9824
10.3414	1.6199	-51.9718
10.3743	1.62653	-51.9604
10.4084	1.62956	-51.9492
10.4426	1.62944	-51.9368
10.4767	1.62823	-51.9218
10.5106	1.62537	-51.9047
10.537	1.61699	-51.8811
10.5534	1.6018	-51.8517
10.5682	1.58439	-51.8235
10.5821	1.56905	-51.796
10.592	1.55548	-51.7673
10.599	1.54346	-51.7378
10.6053	1.53256	-51.7081
10.6128	1.52042	-51.6798
10.6222	1.50504	-51.6541
10.6327	1.48852	-51.6296
10.6431	1.47415	-51.6041
10.6539	1.46222	-51.578
10.6648	1.45401	-51.551
10.674	1.44999	-51.5221
10.682	1.4477	-51.492
10.6893	1.44552	-51.4604
10.699	1.43831	-51.4303
10.7144	1.42204	-51.4061
10.7314	1.40311	-51.3839
10.7479	1.38521	-51.3616
10.7668	1.36792	-51.3416
10.7876	1.35267	-51.3224
10.807	1.33872	-51.3014
10.8251	1.32581	-51.279
10.8438	1.31451	-51.2567
10.863	1.30318	-51.2352
10.8839	1.2899	-51.2164
10.9044	1.2733	-51.1979
10.9227	1.25701	-51.1753
10.941	1.24605	-51.1489
10.9596	1.23843	-51.1217
10.9802	1.23429	-51.0963
11.0025	1.23496	-51.0727
11.0244	1.23812	-51.0494
11.0458	1.2413	-51.0262
11.0693	1.24251	-51.0057
11.0956	1.24137	-50.9888
11.1209	1.23785	-50.9716
11.1434	1.23263	-50.9519
11.1631	1.22573	-50.9302
11.1795	1.21825	-50.906
11.1985	1.2127	-50.8838
11.2218	1.20939	-50.8653
11.2413	1.20724	-50.8432
11.2587	1.20348	-50.8197
11.2793	1.19886	-50.799
11.2994	1.19583	-50.7766
11.3175	1.19264	-50.75
11.336	1.18859	-50.7197
11.3461	1.18489	-50.684
11.338	1.18069	-50.6437
