# Supplementary material for: The Impact of Entropy on the Spatial Organization of Synaptonemal Complexes within the Cell Nucleus
Source: PLoS One. 2012 May 4;7(5):e36282. doi: 10.1371/journal.pone.0036282 (PMC3344857; doi:10.1371/journal.pone.0036282)
Supplement: Supporting Information S1 — Reconstructed SC coordinates. (ZIP) [file pone.0036282.s001.zip › SC_positions/Stack03/Stack03_SC05.xls]

## Sheet: Stack03_SC05
// Original File: X:/4Pi_Projects_data/Laura_R/2009_03_16_SYCP3_MLH1/Stack03.ims
// Generated by Bitplane Imaris x64 6.2.1 [Feb 11 2009]
"Filament 5"
10.0917	1.69221	-49.2176
10.0606	1.6936	-49.236
10.0304	1.69955	-49.2529
9.99969	1.7009	-49.2663
9.97031	1.69448	-49.2786
9.94623	1.68169	-49.2941
9.92671	1.66481	-49.3121
9.90899	1.64742	-49.3307
9.89297	1.63056	-49.3507
9.87863	1.61229	-49.3703
9.86529	1.59181	-49.3885
9.85262	1.57143	-49.4072
9.84019	1.5502	-49.4252
9.82735	1.52784	-49.4421
9.81341	1.50617	-49.4602
9.79821	1.48405	-49.4783
9.78677	1.46704	-49.5018
9.77736	1.45614	-49.5301
9.75989	1.44011	-49.5511
9.73999	1.41949	-49.569
9.72151	1.40009	-49.5876
9.69847	1.38206	-49.6025
9.67479	1.36491	-49.6198
9.65085	1.35003	-49.6403
9.6247	1.34055	-49.6618
9.60041	1.33721	-49.6865
9.57965	1.33948	-49.7132
9.55939	1.3435	-49.7381
9.53434	1.34483	-49.757
9.51116	1.34331	-49.7771
9.49486	1.34161	-49.8042
9.47402	1.34171	-49.8286
9.44569	1.34229	-49.847
9.41807	1.34059	-49.8679
9.39166	1.33489	-49.8931
9.36204	1.33299	-49.9158
9.33591	1.34666	-49.9371
9.31819	1.372	-49.9585
9.30283	1.39873	-49.9769
9.28765	1.42264	-49.9945
9.27352	1.443	-50.0137
9.26022	1.46078	-50.0341
9.24718	1.47644	-50.0555
9.23402	1.49165	-50.077
9.22113	1.50847	-50.0976
9.20917	1.52423	-50.1197
9.19857	1.53597	-50.1452
9.18816	1.54515	-50.1731
9.17905	1.55556	-50.2013
9.16943	1.56763	-50.2283
9.15548	1.58159	-50.2521
9.14107	1.60066	-50.2728
9.12749	1.62195	-50.2925
9.11333	1.64318	-50.3118
9.09879	1.66341	-50.3322
9.08316	1.68013	-50.3558
9.06877	1.69728	-50.3808
9.05893	1.71688	-50.406
9.05361	1.73141	-50.4343
9.05152	1.74035	-50.4655
9.05246	1.75248	-50.4957
9.05055	1.76981	-50.5206
9.04103	1.78975	-50.5404
9.03023	1.80958	-50.5605
9.02356	1.8311	-50.5812
9.02067	1.85509	-50.6023
9.01998	1.8751	-50.6284
9.01991	1.8928	-50.6565
9.01993	1.91465	-50.6819
9.01999	1.93668	-50.7083
9.02015	1.956	-50.7374
9.02015	1.97419	-50.7683
9.01989	1.99129	-50.802
9.01988	2.00789	-50.8389
9.02736	2.0242	-50.875
9.05089	2.03531	-50.9042
9.08274	2.04408	-50.927
9.11267	2.05853	-50.948
9.13932	2.07364	-50.9727
9.16616	2.08905	-50.9938
9.19761	2.10889	-50.9985
9.22812	2.13297	-50.9959
9.25361	2.15933	-50.996
9.2777	2.18444	-50.9964
9.30171	2.20796	-50.9953
9.32558	2.23078	-50.9939
9.34936	2.2535	-50.994
9.37251	2.27706	-50.994
9.39467	2.30156	-50.9914
9.41593	2.32585	-50.9839
9.4344	2.35067	-50.9721
9.4487	2.37742	-50.9592
9.46141	2.40517	-50.9478
9.47487	2.43275	-50.9386
9.4893	2.46024	-50.9312
9.50399	2.48839	-50.926
9.51777	2.51817	-50.9236
9.53017	2.5497	-50.9219
9.54115	2.58282	-50.9196
9.55166	2.61757	-50.9172
9.56187	2.65244	-50.9102
9.56557	2.68531	-50.8948
9.55767	2.71641	-50.8779
9.54329	2.74613	-50.8642
9.52647	2.77353	-50.8521
9.50768	2.79831	-50.8398
9.49016	2.82271	-50.8266
9.47576	2.84807	-50.8131
9.46416	2.8731	-50.7974
9.45399	2.89744	-50.7798
9.44428	2.92041	-50.7605
9.43516	2.94117	-50.7377
9.426	2.96352	-50.7173
9.41355	2.98792	-50.704
9.39343	3.00626	-50.6906
9.36881	3.02121	-50.6757
9.34672	3.0406	-50.6612
9.32916	3.06206	-50.6433
9.31684	3.08482	-50.6226
9.30977	3.11127	-50.604
9.30548	3.1413	-50.5899
9.30248	3.17253	-50.5774
9.30046	3.20298	-50.5632
9.29909	3.23243	-50.547
9.29887	3.26026	-50.5283
9.30029	3.28391	-50.5051
9.30296	3.30451	-50.4789
9.30873	3.32606	-50.4547
9.32051	3.34701	-50.4323
9.33542	3.36592	-50.4097
9.34658	3.38078	-50.384
9.35451	3.39502	-50.3585
9.36445	3.41694	-50.3408
9.37443	3.44219	-50.3256
9.38227	3.4656	-50.3075
9.38948	3.48886	-50.2892
9.39672	3.51287	-50.2719
9.4026	3.53669	-50.254
9.40777	3.55867	-50.2342
9.41604	3.58012	-50.2156
9.42599	3.60384	-50.2015
9.43532	3.63041	-50.1952
9.44514	3.65847	-50.1979
9.45481	3.68719	-50.2044
9.46303	3.71662	-50.2109
