# Supplementary material for: The Impact of Entropy on the Spatial Organization of Synaptonemal Complexes within the Cell Nucleus
Source: PLoS One. 2012 May 4;7(5):e36282. doi: 10.1371/journal.pone.0036282 (PMC3344857; doi:10.1371/journal.pone.0036282)
Supplement: Supporting Information S1 — Reconstructed SC coordinates. (ZIP) [file pone.0036282.s001.zip › SC_positions/Stack03/Stack03_SC16.xls]

## Sheet: Stack03_SC16
// Original File: X:/4Pi_Projects_data/Laura_R/2009_03_16_SYCP3_MLH1/Stack03.ims
// Generated by Bitplane Imaris x64 6.2.1 [Feb 11 2009]
"Filament 16"
3.1	2.65769	-54.0719
3.11024	2.65886	-54.0491
3.12478	2.66092	-54.0271
3.14683	2.66424	-54.0088
3.17681	2.6689	-53.9973
3.21193	2.67468	-53.9915
3.24902	2.6799	-53.9885
3.28574	2.67982	-53.9869
3.32016	2.67066	-53.9866
3.35148	2.65496	-53.9866
3.38041	2.63764	-53.9865
3.40782	2.62011	-53.9864
3.43453	2.60225	-53.9865
3.46183	2.58512	-53.9865
3.49016	2.56897	-53.9866
3.51902	2.55292	-53.9876
3.54811	2.53656	-53.9906
3.57571	2.51878	-53.9966
3.59924	2.49882	-54.0082
3.61973	2.47834	-54.0241
3.64082	2.45917	-54.0396
3.66219	2.4398	-54.0532
3.68178	2.41826	-54.0652
3.70147	2.3964	-54.0761
3.72034	2.374	-54.0864
3.73546	2.34898	-54.0968
3.74895	2.32268	-54.1068
3.76388	2.29692	-54.1155
3.78123	2.27223	-54.1223
3.79986	2.24814	-54.128
3.81804	2.2239	-54.1339
3.83585	2.19988	-54.1404
3.85425	2.17674	-54.1477
3.87341	2.15409	-54.1543
3.8932	2.13154	-54.1592
3.9142	2.10954	-54.1616
3.93574	2.08762	-54.1625
3.95551	2.06431	-54.1648
3.97426	2.04065	-54.1694
3.99519	2.01903	-54.1736
4.01828	1.99886	-54.1767
4.04151	1.97792	-54.1793
4.06688	1.95977	-54.1797
4.09654	1.94812	-54.1775
4.1238	1.93307	-54.1737
4.14625	1.91276	-54.1641
4.16947	1.89732	-54.1472
4.19269	1.88408	-54.1283
4.21544	1.87025	-54.1097
4.23911	1.85767	-54.0901
4.26501	1.84782	-54.0721
4.2953	1.84437	-54.0596
4.32818	1.84742	-54.0521
4.36124	1.85409	-54.0465
4.39346	1.8627	-54.0412
4.42426	1.87269	-54.0349
4.45398	1.88209	-54.0265
4.48244	1.89027	-54.0138
4.51098	1.89683	-53.9985
4.54299	1.89856	-53.9878
4.57833	1.89615	-53.9839
4.61297	1.88869	-53.9833
4.64619	1.87565	-53.9829
4.6805	1.86434	-53.9825
4.71311	1.85155	-53.9823
4.74179	1.83268	-53.9832
4.77022	1.81455	-53.9847
4.79561	1.79537	-53.9858
4.81489	1.77075	-53.9864
4.83573	1.74823	-53.9865
4.86244	1.73232	-53.9864
4.89145	1.71868	-53.9861
4.92067	1.70406	-53.9859
4.95026	1.68804	-53.9854
4.97956	1.6694	-53.9846
5.00673	1.64694	-53.9864
5.03039	1.62349	-53.9968
5.05068	1.60218	-54.0159
5.06972	1.58241	-54.0369
5.08925	1.56392	-54.0563
5.10953	1.54764	-54.0753
5.1301	1.53361	-54.0952
5.14978	1.52064	-54.1165
5.1677	1.50795	-54.1394
5.18369	1.49685	-54.1645
5.19803	1.48744	-54.1915
5.21199	1.47803	-54.2188
5.22632	1.46738	-54.2453
5.23949	1.4532	-54.2699
5.25097	1.43427	-54.2921
5.26199	1.41177	-54.3109
5.27372	1.38696	-54.3263
5.28684	1.36137	-54.3392
5.30111	1.33518	-54.349
5.31737	1.31074	-54.3586
5.33695	1.29102	-54.3718
5.35881	1.2743	-54.3864
5.38054	1.25866	-54.4019
5.39823	1.24327	-54.4213
5.41247	1.2283	-54.4444
5.42698	1.21344	-54.4677
5.44087	1.19725	-54.4912
5.45072	1.17893	-54.5165
5.45896	1.16074	-54.5439
5.47252	1.14401	-54.571
5.48718	1.12284	-54.594
5.50025	1.09749	-54.6122
5.51911	1.07438	-54.6242
5.54195	1.05264	-54.6317
5.56429	1.03077	-54.6378
5.58748	1.01052	-54.6424
5.61063	0.991766	-54.6492
5.63292	0.974898	-54.6609
5.65551	0.961002	-54.6756
5.67816	0.947985	-54.6913
5.69964	0.93239	-54.706
5.71805	0.917787	-54.7241
5.73204	0.902984	-54.7458
5.74619	0.884346	-54.7652
5.76388	0.869203	-54.7855
5.78332	0.858105	-54.808
5.80499	0.845114	-54.8265
5.82651	0.828727	-54.8416
5.84719	0.814375	-54.8588
5.86828	0.802776	-54.8772
5.88656	0.78902	-54.8963
5.90093	0.772702	-54.9165
5.91242	0.752871	-54.9354
5.92173	0.728287	-54.9513
5.92911	0.704978	-54.9696
5.93508	0.686616	-54.993
5.94142	0.662857	-55.0089
5.94944	0.633661	-55.0189
5.95995	0.607905	-55.0357
5.97224	0.586818	-55.0568
5.98511	0.568149	-55.0781
5.99854	0.548178	-55.0971
6.01114	0.529484	-55.1173
6.02201	0.512217	-55.1399
6.03226	0.493404	-55.1616
6.04205	0.476063	-55.1853
6.04986	0.461303	-55.2129
6.05935	0.443193	-55.2369
6.07457	0.418789	-55.2526
6.08822	0.394835	-55.272
6.09855	0.37358	-55.2982
6.1123	0.350758	-55.3229
6.1281	0.324742	-55.3456
6.14733	0.297613	-55.3605
6.17392	0.272496	-55.3595
6.20272	0.249154	-55.3492
6.22997	0.225876	-55.3385
6.25581	0.204378	-55.3258
6.27971	0.186601	-55.3081
6.30171	0.170038	-55.2886
6.32169	0.153229	-55.2687
6.3396	0.136921	-55.2473
6.35431	0.120858	-55.2239
6.36666	0.104606	-55.1996
6.38106	0.0889451	-55.1764
6.39864	0.0738503	-55.1556
6.41786	0.0575054	-55.1373
6.43804	0.0396607	-55.1205
6.45904	0.019564	-55.1047
6.48325	-0.00215962	-55.0908
6.5094	-0.0272997	-55.0785
6.52936	-0.0538338	-55.0597
6.53977	-0.0677716	-55.0251
6.54379	-0.0668986	-54.9813
6.54817	-0.0602056	-54.9386
6.56052	-0.0524923	-54.9003
6.58468	-0.0471791	-54.8715
6.61859	-0.0469961	-54.8559
6.65486	-0.0533858	-54.8481
6.69019	-0.0617147	-54.8436
6.72521	-0.0662457	-54.8399
6.75929	-0.0678443	-54.8346
6.79223	-0.0684775	-54.8296
6.82427	-0.0685878	-54.8257
6.85561	-0.06858	-54.8219
6.88672	-0.0687171	-54.8179
6.9181	-0.0687662	-54.814
6.9501	-0.0682939	-54.8113
6.98261	-0.0668095	-54.8093
7.015	-0.0625892	-54.8074
7.04635	-0.0536134	-54.805
7.07614	-0.0398665	-54.8016
7.10491	-0.023514	-54.7976
7.13387	-0.00701721	-54.7939
7.16433	0.00768507	-54.7912
7.19718	0.0185838	-54.7899
7.23253	0.0265215	-54.7896
7.26891	0.0276328	-54.7906
7.30421	0.0177301	-54.7952
7.3377	0.00661048	-54.8061
7.36952	0.000685834	-54.8225
7.40032	-0.00209043	-54.8409
7.4312	-0.00154984	-54.8589
7.46085	0.00383634	-54.8781
7.48827	0.0134721	-54.9007
7.51108	0.0270956	-54.926
7.52578	0.0426419	-54.9552
7.53569	0.0552137	-54.9866
7.54418	0.0679284	-55.0156
7.55331	0.0857839	-55.0379
7.5653	0.109079	-55.0519
7.58147	0.133446	-55.0597
7.60288	0.155087	-55.0629
7.62579	0.177038	-55.0616
7.6493	0.199263	-55.0569
7.67688	0.218383	-55.0513
7.70572	0.237949	-55.0498
7.73129	0.260601	-55.0572
7.75283	0.284328	-55.0717
7.76995	0.307799	-55.0893
7.78417	0.329004	-55.1096
7.79786	0.349029	-55.1298
7.81184	0.369894	-55.1472
7.82697	0.390972	-55.162
7.84439	0.411237	-55.1744
7.86502	0.429655	-55.185
7.88878	0.446124	-55.1948
7.91448	0.461533	-55.2054
7.94105	0.476599	-55.2176
7.9667	0.495275	-55.2301
7.9902	0.51453	-55.2463
8.01316	0.525827	-55.2706
8.03632	0.533953	-55.2978
8.05906	0.542789	-55.3247
8.08239	0.548535	-55.3518
8.10791	0.549558	-55.3772
8.13567	0.544439	-55.3996
8.16425	0.533472	-55.4193
8.19386	0.521967	-55.437
8.22471	0.512315	-55.4529
8.25395	0.499708	-55.4696
8.27953	0.481497	-55.4886
8.30046	0.458737	-55.5098
8.31328	0.432839	-55.5341
8.3164	0.403474	-55.5582
8.31503	0.372584	-55.5808
8.31116	0.344974	-55.6056
8.30028	0.321017	-55.6307
8.28151	0.301278	-55.653
8.25955	0.286738	-55.6752
8.23944	0.275709	-55.6996
8.22215	0.266841	-55.7264
8.2061	0.259048	-55.754
8.19025	0.251523	-55.7817
8.17464	0.244083	-55.8094
8.16199	0.237914	-55.8381
8.15346	0.232845	-55.8684
8.14559	0.226481	-55.8985
8.13691	0.219329	-55.9278
8.12904	0.212991	-55.9574
8.12296	0.206868	-55.9874
8.11791	0.200432	-56.0181
8.11202	0.192764	-56.0492
8.11033	0.18126	-56.0789
8.11901	0.164848	-56.1056
8.13276	0.147441	-56.1312
8.14506	0.132921	-56.1582
8.15502	0.120571	-56.1864
8.16373	0.108833	-56.2147
