# Supplementary material for: The Impact of Entropy on the Spatial Organization of Synaptonemal Complexes within the Cell Nucleus
Source: PLoS One. 2012 May 4;7(5):e36282. doi: 10.1371/journal.pone.0036282 (PMC3344857; doi:10.1371/journal.pone.0036282)
Supplement: Supporting Information S1 — Reconstructed SC coordinates. (ZIP) [file pone.0036282.s001.zip › SC_positions/Stack03/Stack03_SC11.xls]

## Sheet: Stack03_SC11
// Original File: X:/4Pi_Projects_data/Laura_R/2009_03_16_SYCP3_MLH1/Stack03.ims
// Generated by Bitplane Imaris x64 6.2.1 [Feb 11 2009]
"Filament 11"
3.59538	-2.8657	-51.8509
3.60766	-2.85545	-51.8772
3.62106	-2.84301	-51.9019
3.63519	-2.82766	-51.9241
3.64919	-2.81108	-51.944
3.66435	-2.79533	-51.9624
3.68326	-2.78333	-51.9802
3.70825	-2.77764	-51.9961
3.73609	-2.77066	-52.0078
3.76231	-2.75513	-52.0158
3.78832	-2.73779	-52.0224
3.81465	-2.7226	-52.0295
3.83995	-2.70671	-52.0371
3.86382	-2.68903	-52.0446
3.88784	-2.67193	-52.051
3.91371	-2.65786	-52.0566
3.93974	-2.64449	-52.0642
3.96446	-2.62973	-52.0745
3.98872	-2.61611	-52.0872
4.01245	-2.60585	-52.1034
4.03322	-2.59749	-52.124
4.05052	-2.58983	-52.149
4.06896	-2.58147	-52.175
4.09225	-2.57392	-52.2012
4.11553	-2.56271	-52.2266
4.13778	-2.54147	-52.2456
4.16045	-2.51571	-52.2584
4.17726	-2.48675	-52.2706
4.1925	-2.45655	-52.2807
4.21335	-2.43042	-52.2884
4.23558	-2.40717	-52.3005
4.25697	-2.38472	-52.3165
4.27641	-2.36136	-52.3324
4.29057	-2.33789	-52.3506
4.29967	-2.31801	-52.3737
4.30446	-2.30283	-52.4008
4.30562	-2.29022	-52.4304
4.30515	-2.27725	-52.461
4.30368	-2.26116	-52.4904
4.30165	-2.23995	-52.5158
4.30036	-2.21484	-52.5368
4.30112	-2.1903	-52.5574
4.30435	-2.16711	-52.5789
4.30984	-2.14216	-52.5994
4.31879	-2.11501	-52.6197
4.32518	-2.08642	-52.6403
4.31472	-2.061	-52.6599
4.28958	-2.04055	-52.6771
4.26413	-2.01824	-52.6907
4.24069	-1.99586	-52.7041
4.21971	-1.97467	-52.7188
4.2064	-1.94918	-52.7327
4.1995	-1.92121	-52.7469
4.194	-1.89399	-52.7617
4.18809	-1.86717	-52.7754
4.18359	-1.83981	-52.7872
4.1822	-1.81129	-52.7968
4.18209	-1.78308	-52.8077
4.18001	-1.75811	-52.8246
4.1748	-1.73576	-52.8458
4.16841	-1.71302	-52.8661
4.16204	-1.68877	-52.8842
4.15537	-1.663	-52.8998
4.14873	-1.63582	-52.9133
4.14278	-1.60764	-52.9257
4.13796	-1.57901	-52.9378
4.13465	-1.55272	-52.953
4.13181	-1.53055	-52.9735
4.12803	-1.51104	-52.9965
4.12459	-1.49342	-53.0208
4.12162	-1.4737	-53.0443
4.1191	-1.45462	-53.0682
4.11719	-1.44131	-53.0954
4.11294	-1.42529	-53.1208
4.10571	-1.4043	-53.1433
4.09705	-1.38547	-53.168
4.08617	-1.3697	-53.1957
4.07393	-1.35461	-53.2258
4.06429	-1.33845	-53.2584
4.05769	-1.31602	-53.2894
4.05671	-1.28428	-53.3108
4.06502	-1.24831	-53.3166
4.07403	-1.21226	-53.3131
4.07565	-1.17678	-53.3131
4.07219	-1.14282	-53.3148
4.06539	-1.11014	-53.3147
4.05829	-1.07744	-53.3139
4.05593	-1.04427	-53.3115
4.05797	-1.01133	-53.3066
4.06161	-0.979377	-53.2993
4.0652	-0.948085	-53.2911
4.06967	-0.917467	-53.2825
4.07726	-0.887875	-53.273
4.08665	-0.858295	-53.264
4.09562	-0.827871	-53.2564
4.10378	-0.79652	-53.2496
4.11076	-0.763994	-53.2438
4.11492	-0.730713	-53.237
4.11884	-0.700446	-53.2241
4.12517	-0.675527	-53.2039
4.12829	-0.652014	-53.1827
4.12543	-0.627785	-53.164
4.11827	-0.603837	-53.1467
4.10817	-0.579473	-53.1306
4.09723	-0.553518	-53.1163
4.08872	-0.525913	-53.1028
4.08513	-0.497739	-53.088
4.08416	-0.471035	-53.0709
4.08419	-0.446576	-53.0517
4.08392	-0.422691	-53.0329
4.08048	-0.398501	-53.0161
4.07497	-0.374106	-53.0004
4.06873	-0.34901	-52.9854
4.05976	-0.32425	-52.9699
4.04681	-0.301018	-52.9523
4.03185	-0.277642	-52.9335
4.01758	-0.252262	-52.9143
4.00748	-0.222233	-52.8986
4.00184	-0.19085	-52.8824
3.99547	-0.165058	-52.8566
3.98781	-0.139745	-52.8266
3.9823	-0.107966	-52.7981
3.98549	-0.0795061	-52.7661
4.00364	-0.0675595	-52.7295
4.03044	-0.0665616	-52.6949
4.05693	-0.0666814	-52.6646
4.08093	-0.0666126	-52.6359
4.10352	-0.0665313	-52.6084
4.12457	-0.0665664	-52.581
4.14194	-0.0666865	-52.5518
4.15706	-0.0669049	-52.5213
4.17184	-0.0671648	-52.491
4.18553	-0.0673638	-52.4603
4.19746	-0.0675492	-52.4293
4.20817	-0.0681491	-52.3984
4.21617	-0.0705346	-52.3683
4.22096	-0.0755083	-52.3396
4.22648	-0.0800482	-52.312
4.23422	-0.0787364	-52.2837
4.24229	-0.0748095	-52.2524
4.25039	-0.0792009	-52.2191
4.25946	-0.0926171	-52.1865
4.26855	-0.108045	-52.1548
4.27614	-0.12381	-52.1231
4.28342	-0.141624	-52.0927
4.29507	-0.161701	-52.0663
4.31491	-0.182945	-52.0454
4.34159	-0.204369	-52.0282
4.36341	-0.22719	-52.0095
4.36914	-0.25329	-51.9866
4.36689	-0.280159	-51.9636
4.36631	-0.302266	-51.9398
4.3669	-0.31931	-51.9128
4.36883	-0.336592	-51.884
4.37263	-0.355504	-51.8529
4.36774	-0.378054	-51.8283
4.34706	-0.399271	-51.8107
4.32251	-0.413726	-51.7876
4.3003	-0.431262	-51.7654
4.27822	-0.451329	-51.7469
4.25605	-0.468057	-51.7265
4.23538	-0.485954	-51.7058
4.22079	-0.508365	-51.6844
4.21482	-0.532881	-51.6605
4.21548	-0.558836	-51.6376
4.21845	-0.588737	-51.6211
4.22151	-0.619978	-51.6076
4.22513	-0.649967	-51.5945
4.22883	-0.679549	-51.5835
4.22987	-0.709306	-51.5743
4.22843	-0.737961	-51.5624
4.2289	-0.765333	-51.5467
4.23271	-0.793446	-51.5321
4.23823	-0.822044	-51.5197
4.24432	-0.850784	-51.5096
4.24964	-0.880404	-51.5029
4.25345	-0.910867	-51.4995
4.25555	-0.941734	-51.4977
4.25614	-0.972518	-51.4959
4.25606	-1.00306	-51.494
4.25583	-1.03344	-51.4919
4.25533	-1.064	-51.4895
4.25935	-1.09407	-51.4858
4.2662	-1.12288	-51.4785
4.26469	-1.15168	-51.4673
4.25731	-1.18133	-51.4556
4.24995	-1.2109	-51.4443
4.24072	-1.23956	-51.4328
4.22994	-1.26805	-51.423
4.21882	-1.29688	-51.4151
4.20704	-1.32544	-51.4077
4.19515	-1.35394	-51.4003
4.18239	-1.3813	-51.3917
4.16771	-1.40582	-51.379
4.15382	-1.42919	-51.363
4.1413	-1.45273	-51.346
4.12751	-1.47458	-51.3282
4.11096	-1.49413	-51.3097
4.09203	-1.51241	-51.2918
4.07187	-1.52901	-51.2738
4.05102	-1.54364	-51.2555
4.02999	-1.55681	-51.2367
4.00948	-1.56847	-51.2168
3.98968	-1.57854	-51.1953
3.96693	-1.58462	-51.1757
3.94151	-1.59004	-51.1585
3.91999	-1.60165	-51.139
3.90161	-1.61471	-51.1165
3.88125	-1.62504	-51.0954
3.85745	-1.63422	-51.0772
3.8315	-1.64164	-51.0608
3.80476	-1.64712	-51.0446
3.77749	-1.65048	-51.0288
3.74981	-1.65145	-51.0135
3.72201	-1.65138	-50.9984
3.69396	-1.65131	-50.9842
3.66548	-1.65161	-50.971
3.63658	-1.65297	-50.9586
3.60702	-1.65629	-50.9474
3.57668	-1.66099	-50.9368
3.54606	-1.66691	-50.9281
3.51561	-1.67574	-50.9252
3.48505	-1.68465	-50.9289
3.45407	-1.68906	-50.9347
3.42301	-1.68913	-50.9391
3.39219	-1.68729	-50.942
3.36147	-1.68549	-50.9442
