# Supplementary material for: The Impact of Entropy on the Spatial Organization of Synaptonemal Complexes within the Cell Nucleus
Source: PLoS One. 2012 May 4;7(5):e36282. doi: 10.1371/journal.pone.0036282 (PMC3344857; doi:10.1371/journal.pone.0036282)
Supplement: Supporting Information S1 — Reconstructed SC coordinates. (ZIP) [file pone.0036282.s001.zip › SC_positions/Stack03/Stack03_SC14.xls]

## Sheet: Stack03_SC14
// Original File: X:/4Pi_Projects_data/Laura_R/2009_03_16_SYCP3_MLH1/Stack03.ims
// Generated by Bitplane Imaris x64 6.2.1 [Feb 11 2009]
"Filament 14"
5.44667	2.62659	-56.2058
5.44536	2.61563	-56.1662
5.44377	2.60227	-56.1286
5.44215	2.58484	-56.0944
5.44306	2.56236	-56.0657
5.45222	2.53649	-56.0449
5.46707	2.51221	-56.0267
5.47754	2.49051	-56.0042
5.48128	2.46677	-55.9817
5.47974	2.44077	-55.9613
5.47497	2.41604	-55.9383
5.46921	2.39153	-55.9126
5.46652	2.36229	-55.8906
5.47488	2.3311	-55.874
5.49557	2.30487	-55.8618
5.51861	2.28007	-55.8588
5.53719	2.25249	-55.8607
5.55468	2.2244	-55.8585
5.57172	2.19604	-55.8525
5.58786	2.16739	-55.8455
5.60606	2.1408	-55.8379
5.62623	2.11664	-55.8295
5.64634	2.09321	-55.8211
5.66608	2.0696	-55.8138
5.68683	2.04682	-55.8074
5.70881	2.02543	-55.8005
5.73077	2.00436	-55.7929
5.75248	1.98311	-55.7852
5.77455	1.96217	-55.7778
5.79715	1.94175	-55.7702
5.8204	1.92302	-55.7609
5.84459	1.90724	-55.7488
5.86929	1.89304	-55.7353
5.89415	1.87912	-55.7216
5.91961	1.86562	-55.7082
5.94608	1.85295	-55.695
5.97248	1.83944	-55.681
5.99585	1.8198	-55.6709
6.01584	1.79285	-55.6692
6.03578	1.763	-55.6708
6.05877	1.73429	-55.6717
6.08747	1.71327	-55.6725
6.12187	1.70479	-55.6712
6.15715	1.70408	-55.6638
6.18969	1.70443	-55.6512
6.22039	1.7045	-55.6381
6.25067	1.70479	-55.6264
6.28087	1.70502	-55.6152
6.31131	1.70491	-55.6042
6.34246	1.70458	-55.5933
6.375	1.70436	-55.5836
6.40947	1.70433	-55.5773
6.44556	1.70421	-55.5748
6.48255	1.70359	-55.5741
6.52011	1.70262	-55.5738
6.55817	1.70286	-55.5735
6.59269	1.71168	-55.5733
6.61838	1.73335	-55.5745
6.6392	1.75746	-55.5765
6.66095	1.77703	-55.5769
6.6831	1.79579	-55.5762
6.70675	1.81348	-55.5751
6.73408	1.82789	-55.5743
6.76373	1.84162	-55.5742
6.79494	1.85484	-55.5744
6.82606	1.86722	-55.5784
6.85471	1.88041	-55.5894
6.88278	1.89179	-55.6027
6.91152	1.90068	-55.6138
6.94016	1.90913	-55.6235
6.96874	1.91856	-55.6311
6.99759	1.93016	-55.6352
7.02717	1.94284	-55.6365
7.05759	1.95583	-55.6367
7.08892	1.96831	-55.6365
7.12105	1.97954	-55.6365
7.15354	1.98977	-55.6327
7.18548	2.00057	-55.6271
7.21053	2.01877	-55.6285
7.2272	2.04546	-55.632
7.24698	2.06608	-55.6371
7.27078	2.07907	-55.6488
7.29095	2.09863	-55.6587
7.31124	2.1215	-55.6655
7.33516	2.1415	-55.6724
7.36019	2.16223	-55.6755
7.38556	2.18341	-55.6771
7.41038	2.2044	-55.6818
7.43181	2.22774	-55.6887
7.4502	2.25326	-55.6959
7.46959	2.27687	-55.705
7.48947	2.29892	-55.716
7.5073	2.3226	-55.7261
7.52477	2.34666	-55.7349
7.54339	2.3696	-55.743
7.56296	2.39177	-55.75
7.58333	2.41343	-55.7556
7.60453	2.43463	-55.7595
7.6269	2.45498	-55.7618
7.65056	2.47435	-55.7629
7.67461	2.49371	-55.7624
7.69789	2.5143	-55.7603
7.72005	2.53637	-55.7575
7.73931	2.56076	-55.7548
7.75406	2.58816	-55.7522
7.76857	2.6153	-55.748
7.78663	2.63953	-55.7416
7.8069	2.66221	-55.7356
7.82928	2.68305	-55.7319
7.85486	2.70013	-55.7306
7.88044	2.71682	-55.7315
7.90226	2.73755	-55.7328
7.92177	2.7605	-55.7332
7.93911	2.78492	-55.732
7.95209	2.81246	-55.7283
7.96398	2.8413	-55.724
7.97816	2.86944	-55.723
7.99092	2.89746	-55.7236
8.00156	2.92393	-55.7188
8.01715	2.94482	-55.7078
8.03774	2.96366	-55.6969
8.05665	2.98694	-55.6889
8.07359	3.0124	-55.6831
8.09077	3.03703	-55.6802
8.11027	3.06051	-55.6787
8.13347	3.08377	-55.6743
8.16055	3.109	-55.671
8.1854	3.14006	-55.676
8.20074	3.17384	-55.6924
8.20823	3.2036	-55.7173
8.21302	3.23275	-55.7394
8.2167	3.26332	-55.7549
8.21851	3.29432	-55.7641
8.22455	3.32472	-55.7682
8.23532	3.35369	-55.7691
8.24642	3.38221	-55.7676
8.25879	3.40995	-55.7652
8.27296	3.43666	-55.763
8.28954	3.46195	-55.7614
8.30978	3.4849	-55.7591
8.33133	3.50771	-55.7572
8.35092	3.53343	-55.7588
8.37254	3.55907	-55.7607
8.39539	3.58492	-55.7598
8.41774	3.6122	-55.7577
8.44029	3.63987	-55.7608
8.45605	3.67146	-55.7692
8.46468	3.70596	-55.7754
8.46905	3.74041	-55.78
8.46977	3.7736	-55.7901
8.46967	3.80461	-55.8065
8.46963	3.83615	-55.8241
8.46956	3.86476	-55.8452
8.46945	3.88606	-55.8735
8.46938	3.90501	-55.9022
8.46886	3.92335	-55.9285
8.46736	3.94087	-55.9531
8.46516	3.95903	-55.976
8.46274	3.97791	-55.9978
8.46051	3.99974	-56.0169
8.45833	4.02545	-56.0319
8.45521	4.05299	-56.0447
8.45064	4.08093	-56.0565
8.44546	4.10949	-56.0671
8.44083	4.1391	-56.0765
8.43446	4.16933	-56.082
8.4239	4.19953	-56.0837
8.41291	4.22986	-56.086
8.40563	4.26061	-56.0888
8.40267	4.29163	-56.0885
8.40329	4.32289	-56.0849
