# Supplementary material for: The Impact of Entropy on the Spatial Organization of Synaptonemal Complexes within the Cell Nucleus
Source: PLoS One. 2012 May 4;7(5):e36282. doi: 10.1371/journal.pone.0036282 (PMC3344857; doi:10.1371/journal.pone.0036282)
Supplement: Supporting Information S1 — Reconstructed SC coordinates. (ZIP) [file pone.0036282.s001.zip › SC_positions/Stack03/Stack03_SC07.xls]

## Sheet: Stack03_SC07
// Original File: X:/4Pi_Projects_data/Laura_R/2009_03_16_SYCP3_MLH1/Stack03.ims
// Generated by Bitplane Imaris x64 6.2.1 [Feb 11 2009]
"Filament 7"
6.18647	4.24539	-50.5547
6.1865	4.21403	-50.5441
6.17719	4.1837	-50.5394
6.16294	4.15461	-50.5443
6.14966	4.12638	-50.5563
6.13858	4.09927	-50.5718
6.12968	4.07372	-50.5895
6.12314	4.04881	-50.6078
6.1186	4.02351	-50.6253
6.11521	3.99679	-50.6402
6.11148	3.96932	-50.6534
6.10533	3.94384	-50.6691
6.09695	3.92068	-50.6877
6.08749	3.89764	-50.7061
6.07843	3.87255	-50.7215
6.07147	3.84535	-50.7349
6.06549	3.81856	-50.75
6.05969	3.79264	-50.7676
6.05461	3.76644	-50.7865
6.05076	3.74424	-50.8101
6.0482	3.72924	-50.8401
6.04536	3.71677	-50.8727
6.04103	3.70318	-50.9068
6.03224	3.68494	-50.9384
6.01415	3.6596	-50.9584
5.98693	3.63164	-50.9656
5.95641	3.60328	-50.9673
5.93475	3.57116	-50.9679
5.92963	3.53412	-50.9664
5.93151	3.49607	-50.965
5.93189	3.45949	-50.9649
5.93166	3.42354	-50.9651
5.93156	3.38762	-50.9654
5.9316	3.3517	-50.9637
5.93173	3.31636	-50.957
5.93177	3.28238	-50.944
5.93189	3.24909	-50.9272
5.93201	3.22067	-50.9051
5.93186	3.20155	-50.8755
5.93172	3.18361	-50.8469
5.93184	3.15892	-50.8267
5.9322	3.12779	-50.8156
5.93168	3.09307	-50.8129
5.93259	3.0585	-50.8164
5.94193	3.0268	-50.8228
5.96003	2.99863	-50.8292
5.9807	2.97247	-50.8344
6.00189	2.94738	-50.8378
6.02226	2.92195	-50.8392
6.03926	2.89401	-50.8402
6.05594	2.86552	-50.841
6.07642	2.83961	-50.8409
6.10078	2.81685	-50.84
6.12631	2.79503	-50.8384
6.15199	2.77367	-50.8362
6.17976	2.75559	-50.8341
6.20863	2.73973	-50.832
6.23741	2.72545	-50.8294
6.26707	2.71473	-50.8273
6.29725	2.70547	-50.827
6.32756	2.69556	-50.8268
6.35873	2.686	-50.827
6.39172	2.67866	-50.8287
6.42609	2.67329	-50.8279
6.45968	2.66986	-50.8197
6.49124	2.67131	-50.8047
6.52096	2.6754	-50.7865
6.5495	2.67749	-50.7683
6.57757	2.67712	-50.7513
6.60562	2.67502	-50.7355
6.63223	2.66864	-50.72
6.65575	2.65533	-50.7042
6.67793	2.63907	-50.6883
6.70063	2.62352	-50.6729
6.72198	2.60855	-50.6559
6.74203	2.59547	-50.6364
6.76419	2.58586	-50.6174
6.78748	2.57854	-50.5984
6.80957	2.5722	-50.5775
6.83105	2.56678	-50.5556
6.85268	2.56205	-50.5337
6.87236	2.55526	-50.5117
6.88673	2.544	-50.4886
6.89686	2.53191	-50.4641
6.9046	2.52157	-50.4384
6.91072	2.51169	-50.4115
6.91716	2.50333	-50.383
6.92466	2.49631	-50.3531
6.93275	2.48738	-50.3227
6.9417	2.47641	-50.2928
6.95316	2.46491	-50.2647
6.96798	2.4534	-50.2397
6.98402	2.44364	-50.216
6.9996	2.43555	-50.1919
7.01479	2.42783	-50.1671
7.02813	2.42057	-50.1405
7.03913	2.41265	-50.1125
7.05127	2.40438	-50.085
7.06575	2.395	-50.0586
7.07958	2.38159	-50.0326
7.09628	2.36864	-50.0082
7.12031	2.35899	-49.988
7.14365	2.34841	-49.967
7.16334	2.33788	-49.9427
7.18738	2.32933	-49.9223
7.21529	2.32131	-49.9064
7.24464	2.31429	-49.8933
7.27294	2.30554	-49.8807
7.29583	2.29106	-49.8642
7.31637	2.27416	-49.847
7.33607	2.25723	-49.8305
7.35312	2.23985	-49.8119
7.36801	2.22313	-49.7901
7.38172	2.20754	-49.7646
7.39218	2.19115	-49.735
7.40422	2.17566	-49.7038
7.42488	2.16063	-49.676
7.44781	2.13829	-49.6575
7.46999	2.11221	-49.6513
7.49132	2.08875	-49.6516
7.50915	2.06587	-49.6498
7.52588	2.04259	-49.6445
7.54175	2.01819	-49.6365
7.5567	1.99308	-49.6258
7.57399	1.96911	-49.6147
7.59327	1.946	-49.6044
7.61269	1.92289	-49.5946
7.6343	1.90123	-49.5854
7.65588	1.87888	-49.5775
7.673	1.85196	-49.572
7.68978	1.82392	-49.5687
7.70893	1.79704	-49.5673
7.72891	1.77013	-49.5678
7.74921	1.74315	-49.5705
7.76915	1.71662	-49.5771
7.78598	1.68954	-49.588
7.79906	1.66168	-49.6017
7.81297	1.63601	-49.618
7.82928	1.61352	-49.6363
7.84833	1.59454	-49.6559
7.87123	1.57851	-49.6764
7.8969	1.56129	-49.6957
7.91393	1.54165	-49.7166
7.91268	1.52359	-49.7448
7.90475	1.50774	-49.7768
7.90053	1.49263	-49.8077
7.89883	1.4793	-49.8381
7.8976	1.4668	-49.868
7.89578	1.45162	-49.8956
7.89353	1.43181	-49.9199
7.89228	1.41066	-49.9436
7.89236	1.38951	-49.9678
7.89428	1.36863	-49.992
7.9003	1.35352	-50.02
7.90979	1.33833	-50.0472
7.92175	1.31416	-50.0657
7.93735	1.28834	-50.0808
7.95708	1.26658	-50.0963
7.97796	1.24529	-50.1104
7.99765	1.22244	-50.1228
8.0155	1.19857	-50.1353
8.03119	1.17403	-50.1493
8.04323	1.14727	-50.1628
8.05318	1.11928	-50.1758
8.06684	1.09284	-50.1885
8.08172	1.06556	-50.1977
8.09496	1.03612	-50.203
8.10823	1.00581	-50.2057
8.12188	0.974676	-50.2056
8.13643	0.942876	-50.203
8.14948	0.909737	-50.1988
8.15592	0.874385	-50.1948
8.15387	0.838021	-50.1912
8.14566	0.802594	-50.1867
8.13439	0.768522	-50.1814
8.12101	0.736046	-50.1755
8.10373	0.707035	-50.168
8.08173	0.682657	-50.1589
8.05888	0.659287	-50.1499
8.03654	0.63637	-50.142
8.01109	0.618495	-50.1334
7.98337	0.605155	-50.1229
7.95594	0.592764	-50.1119
7.92899	0.578952	-50.1026
7.90207	0.56393	-50.0963
7.87459	0.550536	-50.0902
7.84727	0.538835	-50.0806
7.81994	0.526346	-50.0694
7.79592	0.510276	-50.0568
7.77954	0.488769	-50.0399
7.7661	0.465206	-50.0212
7.75013	0.442849	-50.0034
7.73082	0.421567	-49.9872
7.70861	0.401846	-49.9718
7.68493	0.381977	-49.9585
7.66194	0.35872	-49.9484
7.63834	0.334235	-49.9393
7.61348	0.309873	-49.9306
7.59396	0.280981	-49.9236
7.58481	0.246893	-49.9184
7.58449	0.211593	-49.9139
7.58969	0.177746	-49.9085
7.5992	0.146319	-49.9014
7.61226	0.117121	-49.8924
7.6278	0.089565	-49.8821
7.64794	0.0653274	-49.8733
7.67411	0.0467753	-49.8673
7.70347	0.0327329	-49.8629
7.73219	0.0191073	-49.8578
7.75843	0.00330457	-49.8503
7.78343	-0.0131069	-49.8416
7.8087	-0.0282716	-49.8333
7.83456	-0.042109	-49.8251
7.8611	-0.0548196	-49.8172
7.88828	-0.0667569	-49.8095
7.91516	-0.0791103	-49.801
7.94095	-0.0914536	-49.7897
7.96646	-0.10214	-49.7758
7.99233	-0.111271	-49.7615
8.01854	-0.118543	-49.7471
8.04497	-0.124509	-49.7325
8.0713	-0.130744	-49.7182
8.09702	-0.137981	-49.7034
8.12204	-0.146075	-49.6879
8.14725	-0.154045	-49.6726
8.17323	-0.161298	-49.6581
8.19983	-0.167856	-49.644
8.22747	-0.172798	-49.631
8.25673	-0.174924	-49.6205
8.28692	-0.174926	-49.6112
8.31752	-0.173802	-49.6018
8.34757	-0.171788	-49.5903
8.37575	-0.167774	-49.5744
8.40059	-0.161559	-49.5546
8.42052	-0.155782	-49.53
8.43732	-0.151737	-49.5026
8.45332	-0.148986	-49.4749
8.46942	-0.146394	-49.4473
8.4865	-0.144311	-49.4203
8.50603	-0.145809	-49.3952
8.52984	-0.14853	-49.3733
8.55761	-0.152234	-49.3566
8.58706	-0.161659	-49.3448
8.61534	-0.173648	-49.3314
8.64115	-0.184905	-49.3128
8.66288	-0.194432	-49.2889
8.67928	-0.204944	-49.2619
8.69351	-0.222598	-49.2382
8.70844	-0.244134	-49.2172
8.72333	-0.266211	-49.1964
8.73539	-0.292124	-49.1785
8.74233	-0.322184	-49.1645
8.74494	-0.354788	-49.1546
8.74533	-0.388769	-49.1474
8.74478	-0.422837	-49.1403
8.7426	-0.455838	-49.131
8.7368	-0.486412	-49.1173
8.72695	-0.513142	-49.0992
8.71368	-0.537052	-49.0795
8.69778	-0.561695	-49.063
8.68089	-0.588465	-49.0495
8.66931	-0.617277	-49.0359
8.67051	-0.643142	-49.0161
8.68054	-0.66248	-48.9895
8.69145	-0.680077	-48.9632
8.70247	-0.696257	-48.9376
8.7164	-0.708688	-48.9114
8.73207	-0.720217	-48.8848
8.74167	-0.733092	-48.8557
8.74374	-0.746739	-48.8244
8.74364	-0.760573	-48.7934
8.74245	-0.774966	-48.7635
8.73973	-0.789307	-48.7343
8.73416	-0.802337	-48.7056
8.72478	-0.816618	-48.6794
8.71437	-0.833342	-48.6555
8.70532	-0.849297	-48.631
8.69808	-0.864193	-48.6052
8.69271	-0.879506	-48.579
8.6893	-0.8959	-48.5529
8.6874	-0.914368	-48.5278
8.68624	-0.934972	-48.504
8.68548	-0.95725	-48.4813
8.68497	-0.982798	-48.4622
8.68429	-1.01276	-48.4486
8.68255	-1.04521	-48.4368
8.67926	-1.0791	-48.4241
8.67783	-1.11263	-48.4076
8.68037	-1.13781	-48.381
8.68255	-1.15058	-48.3441
