# Supplementary material for: The Impact of Entropy on the Spatial Organization of Synaptonemal Complexes within the Cell Nucleus
Source: PLoS One. 2012 May 4;7(5):e36282. doi: 10.1371/journal.pone.0036282 (PMC3344857; doi:10.1371/journal.pone.0036282)
Supplement: Supporting Information S1 — Reconstructed SC coordinates. (ZIP) [file pone.0036282.s001.zip › SC_positions/Stack03/Stack03_SC04.xls]

## Sheet: Stack03_SC04
// Original File: X:/4Pi_Projects_data/Laura_R/2009_03_16_SYCP3_MLH1/Stack03.ims
// Generated by Bitplane Imaris x64 6.2.1 [Feb 11 2009]
"Filament 4"
11.931	2.68497	-54.5782
11.9028	2.68736	-54.5568
11.8755	2.69011	-54.5356
11.8491	2.69327	-54.5155
11.8227	2.69706	-54.4978
11.7971	2.70363	-54.4818
11.7744	2.71522	-54.4651
11.7535	2.72977	-54.4476
11.7332	2.74496	-54.4295
11.7114	2.75792	-54.4116
11.6862	2.76636	-54.3951
11.6612	2.77181	-54.3767
11.6369	2.77584	-54.3573
11.6101	2.7793	-54.3414
11.5821	2.78147	-54.3277
11.5543	2.78215	-54.3145
11.5263	2.78246	-54.3031
11.4981	2.78333	-54.2927
11.4701	2.78585	-54.282
11.4423	2.79025	-54.2709
11.4155	2.79792	-54.2587
11.3906	2.81019	-54.2454
11.3658	2.82411	-54.2326
11.3393	2.83596	-54.2213
11.3117	2.84523	-54.2113
11.284	2.85366	-54.202
11.2571	2.86319	-54.1916
11.2298	2.87308	-54.1805
11.2014	2.88232	-54.1682
11.1716	2.89166	-54.1542
11.1452	2.90452	-54.1362
11.1253	2.91367	-54.1104
11.1065	2.91202	-54.0812
11.0893	2.91252	-54.0516
11.0754	2.91817	-54.0213
11.0585	2.92368	-53.9948
11.0349	2.9303	-53.9746
11.0106	2.93728	-53.9548
10.9908	2.94401	-53.9301
10.9734	2.94927	-53.9025
10.9571	2.94963	-53.8743
10.9412	2.94297	-53.847
10.9237	2.931	-53.8221
10.906	2.91677	-53.799
10.8891	2.90259	-53.7761
10.8724	2.8895	-53.7531
10.8542	2.87905	-53.7299
10.8361	2.87193	-53.705
10.8179	2.8666	-53.6793
10.7948	2.86171	-53.6577
10.7698	2.85733	-53.6373
10.7477	2.85568	-53.6138
10.7255	2.85845	-53.5911
10.7016	2.86566	-53.5724
10.6798	2.87574	-53.5533
10.6612	2.88535	-53.5317
10.6439	2.89227	-53.5089
10.628	2.8965	-53.485
10.6139	2.89867	-53.4596
10.6015	2.89914	-53.4327
10.5904	2.89828	-53.4047
10.5817	2.89869	-53.3757
10.5759	2.90397	-53.3463
10.5697	2.91393	-53.3175
10.5611	2.92625	-53.2897
10.5504	2.94023	-53.263
10.5385	2.95619	-53.2375
10.5259	2.97335	-53.2129
10.5127	2.98969	-53.1881
10.5001	3.0052	-53.1625
10.4914	3.02204	-53.1356
10.4869	3.03766	-53.1053
10.4826	3.04797	-53.0704
10.4738	3.0521	-53.0337
10.4611	3.04841	-52.998
10.448	3.03865	-52.9644
10.4339	3.02588	-52.934
10.4183	3.00967	-52.9072
10.4033	2.99128	-52.8819
10.3878	2.97291	-52.8575
10.3709	2.95414	-52.8346
10.353	2.93617	-52.8126
10.3317	2.92201	-52.7914
10.3064	2.91284	-52.7714
10.2787	2.90739	-52.7526
10.2492	2.90297	-52.7354
10.2186	2.89748	-52.72
10.1871	2.89108	-52.7057
10.1562	2.88078	-52.6984
10.1286	2.86192	-52.7005
10.1023	2.84104	-52.7051
10.0746	2.82355	-52.7092
10.047	2.80652	-52.7139
10.0194	2.78989	-52.7175
9.99099	2.77513	-52.7201
9.96196	2.76145	-52.7244
9.93237	2.75216	-52.733
9.90175	2.75165	-52.7455
9.87041	2.75241	-52.7582
9.83821	2.75086	-52.7655
9.80534	2.7503	-52.7678
9.77287	2.74664	-52.7706
9.7405	2.7384	-52.7725
9.70795	2.72773	-52.7696
9.67557	2.71722	-52.7609
9.64284	2.71073	-52.7485
9.61083	2.70585	-52.733
9.58173	2.70571	-52.7141
9.55454	2.71527	-52.6958
9.52747	2.72698	-52.6801
9.50017	2.73852	-52.6666
9.47217	2.7515	-52.6542
9.44307	2.76451	-52.6418
9.41365	2.77469	-52.627
9.38418	2.778	-52.6091
9.35453	2.77329	-52.5918
9.32581	2.76113	-52.5766
9.30052	2.74562	-52.5591
9.28006	2.72924	-52.5374
9.2624	2.71223	-52.5143
9.24675	2.69682	-52.4898
9.23201	2.68149	-52.4651
9.21638	2.66355	-52.443
9.20148	2.64545	-52.4204
9.18894	2.63006	-52.3952
9.17913	2.61798	-52.3675
9.17076	2.60761	-52.3388
9.16175	2.59712	-52.3104
9.15161	2.58452	-52.283
9.14087	2.56734	-52.2568
9.12805	2.54804	-52.2317
9.10874	2.53414	-52.2096
9.08137	2.52962	-52.1914
9.05062	2.52988	-52.1741
9.02103	2.53006	-52.1553
8.99279	2.52994	-52.1355
8.96482	2.52995	-52.115
8.93825	2.53001	-52.0922
8.91397	2.53006	-52.0661
8.89038	2.52981	-52.0388
8.86488	2.52959	-52.0136
8.83606	2.53105	-51.9931
8.80547	2.53674	-51.9782
8.77623	2.54709	-51.9667
8.74974	2.55876	-51.9533
8.72531	2.57156	-51.9372
8.70446	2.59113	-51.9228
8.68702	2.61675	-51.9117
8.66913	2.64098	-51.9016
8.64919	2.66191	-51.8919
8.62817	2.68009	-51.8807
8.60611	2.6958	-51.8671
8.58301	2.71352	-51.8568
8.55888	2.73363	-51.8519
8.53202	2.7512	-51.8504
8.50327	2.76622	-51.8503
8.47604	2.78215	-51.8483
8.4515	2.80034	-51.8425
8.42809	2.81872	-51.8342
8.40639	2.8354	-51.8219
8.38837	2.85072	-51.803
8.37274	2.86563	-51.7801
8.35786	2.88121	-51.7562
8.34343	2.89981	-51.7338
8.32794	2.92208	-51.7147
8.30924	2.94457	-51.6979
8.28679	2.96598	-51.6846
8.26115	2.98638	-51.6765
8.23212	3.00187	-51.6732
8.20012	3.01056	-51.6735
8.16726	3.01647	-51.6748
8.13454	3.02216	-51.6758
8.10283	3.02991	-51.6753
8.07361	3.04339	-51.6727
8.04587	3.06022	-51.6699
8.01902	3.07751	-51.665
7.994	3.09638	-51.6558
7.96946	3.11557	-51.6437
7.94491	3.13416	-51.6286
7.92106	3.15342	-51.6102
7.89792	3.17445	-51.5892
7.87782	3.20041	-51.5678
7.86467	3.23252	-51.5478
7.85919	3.26751	-51.5299
7.85817	3.30334	-51.5174
7.85817	3.33891	-51.5116
7.85814	3.37314	-51.5097
7.85825	3.40643	-51.5096
7.85793	3.43935	-51.5087
7.85663	3.47203	-51.5042
7.8551	3.50434	-51.4965
7.85418	3.53599	-51.4861
7.85401	3.56662	-51.4733
7.85467	3.59638	-51.4589
7.85611	3.62431	-51.4422
7.85741	3.64552	-51.4194
7.85776	3.66491	-51.3947
7.85772	3.68918	-51.3734
7.85798	3.70934	-51.3477
7.85801	3.7268	-51.3188
7.8586	3.74769	-51.2927
7.86502	3.76645	-51.2667
7.87922	3.78224	-51.2416
7.89582	3.79727	-51.2178
7.91111	3.81179	-51.1938
7.92543	3.82586	-51.1696
7.93981	3.83981	-51.1454
7.95558	3.85463	-51.122
7.97352	3.87104	-51.1001
7.99527	3.88853	-51.0797
8.01239	3.90758	-51.0584
8.0127	3.92664	-51.0327
8.0035	3.94084	-51.0035
7.99495	3.95054	-50.9737
7.98778	3.95922	-50.9444
7.98201	3.96755	-50.9151
7.97841	3.97511	-50.8852
7.97472	3.98355	-50.8553
7.96716	3.99481	-50.8268
7.95814	4.00939	-50.8001
7.94963	4.02586	-50.7745
7.94064	4.04016	-50.748
7.9332	4.05068	-50.7193
7.93081	4.0587	-50.6889
7.93363	4.06596	-50.6579
7.93725	4.07349	-50.6268
7.93836	4.08124	-50.5954
7.93583	4.09295	-50.566
7.92765	4.11379	-50.5451
7.91448	4.13716	-50.5281
7.90189	4.15757	-50.507
7.89383	4.18213	-50.4873
7.88746	4.2098	-50.4704
7.88047	4.23276	-50.4485
7.87567	4.24958	-50.4201
7.87554	4.26125	-50.3887
7.87952	4.26874	-50.3569
7.88593	4.27525	-50.3261
7.89341	4.28562	-50.2978
7.90109	4.30064	-50.2717
