# Supplementary material for: The Impact of Entropy on the Spatial Organization of Synaptonemal Complexes within the Cell Nucleus
Source: PLoS One. 2012 May 4;7(5):e36282. doi: 10.1371/journal.pone.0036282 (PMC3344857; doi:10.1371/journal.pone.0036282)
Supplement: Supporting Information S1 — Reconstructed SC coordinates. (ZIP) [file pone.0036282.s001.zip › SC_positions/Stack03/Stack03_SC13.xls]

## Sheet: Stack03_SC13
// Original File: X:/4Pi_Projects_data/Laura_R/2009_03_16_SYCP3_MLH1/Stack03.ims
// Generated by Bitplane Imaris x64 6.2.1 [Feb 11 2009]
"Filament 13"
6.54707	-4.24289	-53.4345
6.5337	-4.20704	-53.438
6.51961	-4.17287	-53.4428
6.50526	-4.14115	-53.4504
6.49363	-4.11055	-53.4583
6.48492	-4.07933	-53.4627
6.47953	-4.04873	-53.4686
6.48091	-4.01983	-53.4793
6.48352	-3.9905	-53.4839
6.48195	-3.96052	-53.4822
6.47963	-3.93105	-53.4835
6.47797	-3.90192	-53.4888
6.47471	-3.87298	-53.4954
6.46971	-3.84423	-53.5019
6.46448	-3.8158	-53.5091
6.45801	-3.78795	-53.5174
6.44965	-3.7604	-53.5262
6.44012	-3.73271	-53.5349
6.42968	-3.70475	-53.5436
6.41938	-3.67622	-53.5518
6.41164	-3.64654	-53.5586
6.4068	-3.61661	-53.5663
6.40372	-3.5877	-53.5779
6.40197	-3.56008	-53.5926
6.40082	-3.53323	-53.6082
6.39868	-3.50626	-53.6224
6.39316	-3.4793	-53.635
6.38618	-3.45198	-53.6461
6.37917	-3.4247	-53.6574
6.37042	-3.39814	-53.6695
6.3629	-3.3703	-53.6781
6.35905	-3.34031	-53.682
6.35409	-3.31097	-53.6877
6.34618	-3.28359	-53.6994
6.3398	-3.25597	-53.7132
6.33518	-3.22722	-53.7258
6.33028	-3.19777	-53.7364
6.32307	-3.17033	-53.7488
6.31343	-3.14588	-53.765
6.30519	-3.11992	-53.7794
6.29778	-3.09187	-53.7903
6.2885	-3.06499	-53.8019
6.27712	-3.04023	-53.8163
6.26457	-3.01644	-53.8323
6.25231	-2.99202	-53.848
6.24112	-2.96638	-53.8629
6.23121	-2.93971	-53.8774
6.22244	-2.9125	-53.8922
6.21437	-2.88559	-53.9081
6.20636	-2.85979	-53.926
6.19779	-2.83538	-53.9463
6.18853	-2.81095	-53.9677
6.18147	-2.78398	-53.9881
6.17882	-2.75325	-54.0071
6.18177	-2.72019	-54.0246
6.19517	-2.68643	-54.0351
6.21435	-2.65635	-54.0429
6.22779	-2.63521	-54.0658
6.23641	-2.62049	-54.0988
6.24706	-2.60847	-54.1296
6.2608	-2.59646	-54.1573
6.2761	-2.58276	-54.1824
6.29199	-2.56962	-54.207
6.30827	-2.55653	-54.2314
6.32602	-2.54127	-54.2535
6.34483	-2.52426	-54.2737
6.36439	-2.50668	-54.2925
6.38553	-2.48905	-54.3094
6.40725	-2.47083	-54.3248
6.42915	-2.45152	-54.3384
6.45383	-2.43414	-54.3477
6.48272	-2.42124	-54.3528
6.51309	-2.40948	-54.3576
6.54348	-2.39675	-54.3624
6.57369	-2.38256	-54.3686
6.60335	-2.36664	-54.3725
6.63157	-2.34888	-54.3683
6.65562	-2.32684	-54.3651
6.67632	-2.30244	-54.3675
6.69664	-2.27909	-54.3715
6.71778	-2.25679	-54.3773
6.74024	-2.23463	-54.3842
6.76168	-2.20999	-54.3901
6.7793	-2.18083	-54.3949
6.79737	-2.15003	-54.399
6.8169	-2.11879	-54.4043
6.83334	-2.08652	-54.4153
6.84593	-2.05516	-54.4322
6.85241	-2.02423	-54.4502
6.85275	-1.99328	-54.4652
6.84992	-1.96332	-54.4753
6.84582	-1.93421	-54.4812
6.84443	-1.905	-54.4855
6.85046	-1.87466	-54.4906
6.86322	-1.84424	-54.5006
6.87504	-1.81385	-54.5187
6.88019	-1.78503	-54.5439
6.88054	-1.76353	-54.5763
6.88021	-1.74916	-54.6132
6.88014	-1.73824	-54.6505
6.87988	-1.73216	-54.6881
6.87947	-1.73392	-54.7257
6.8786	-1.74371	-54.762
6.87623	-1.76002	-54.7954
6.87157	-1.78064	-54.8256
6.86395	-1.80146	-54.8545
6.85032	-1.81895	-54.882
6.83007	-1.83278	-54.9073
6.80612	-1.84546	-54.9291
6.77966	-1.85862	-54.9454
6.75249	-1.87217	-54.9585
6.72729	-1.8874	-54.971
6.7053	-1.9052	-54.9845
6.68527	-1.92249	-55.0006
6.66638	-1.93808	-55.0191
6.64928	-1.95525	-55.0377
6.63242	-1.97422	-55.0547
6.61415	-1.99329	-55.0702
6.59428	-2.01093	-55.0857
6.57301	-2.02563	-55.1029
6.55322	-2.03827	-55.1231
6.53722	-2.05066	-55.1467
6.52599	-2.06636	-55.1706
6.52105	-2.08695	-55.1935
6.51994	-2.10952	-55.2163
6.51982	-2.13239	-55.2392
6.51964	-2.1564	-55.2617
6.51686	-2.18257	-55.2821
6.50994	-2.20737	-55.3035
6.50024	-2.22634	-55.3303
6.48765	-2.24268	-55.3584
6.46878	-2.25833	-55.3817
6.44341	-2.27022	-55.4006
6.4164	-2.27958	-55.4187
6.39126	-2.28939	-55.4375
6.36832	-2.29837	-55.458
6.34653	-2.30464	-55.4804
6.32329	-2.30793	-55.502
6.29738	-2.30765	-55.5214
6.27674	-2.30781	-55.5446
6.26174	-2.30934	-55.5716
6.24107	-2.30789	-55.5943
6.21768	-2.30626	-55.6161
6.19618	-2.30682	-55.6399
6.17667	-2.30811	-55.6655
6.16021	-2.30861	-55.6935
6.14028	-2.30635	-55.7184
6.11651	-2.30118	-55.74
6.09584	-2.29402	-55.764
6.0776	-2.28591	-55.7905
6.06005	-2.27839	-55.8178
6.04372	-2.27156	-55.8465
6.02569	-2.26242	-55.8742
6.005	-2.24971	-55.9002
5.98095	-2.23484	-55.9225
5.95052	-2.22008	-55.9362
5.91852	-2.20193	-55.9408
5.89234	-2.17573	-55.9411
5.86854	-2.14872	-55.9405
5.8427	-2.12704	-55.9396
5.81681	-2.10849	-55.9382
5.79234	-2.09152	-55.9335
5.76857	-2.07631	-55.9237
5.74466	-2.06259	-55.9106
5.72054	-2.04653	-55.8982
5.69882	-2.02957	-55.8826
5.67865	-2.0169	-55.8613
5.65443	-2.00336	-55.8461
5.62868	-1.98607	-55.8355
5.60713	-1.96647	-55.8211
5.58808	-1.94616	-55.8042
5.56794	-1.92735	-55.7881
5.54671	-1.90725	-55.7762
5.52567	-1.88541	-55.7668
5.50603	-1.86391	-55.7552
5.48863	-1.8423	-55.7409
5.47268	-1.81944	-55.7267
5.45681	-1.79567	-55.7136
5.44058	-1.77171	-55.7012
5.42565	-1.74651	-55.6909
5.41384	-1.71904	-55.6833
5.40255	-1.69114	-55.677
5.38908	-1.66478	-55.6696
5.37326	-1.64041	-55.6601
5.35489	-1.61728	-55.6499
5.33643	-1.59254	-55.6397
5.31904	-1.56555	-55.6281
5.29846	-1.54022	-55.615
5.27173	-1.51931	-55.6023
5.24181	-1.50035	-55.5923
5.21164	-1.48221	-55.5897
5.18114	-1.46626	-55.5944
5.15035	-1.45209	-55.6013
5.11885	-1.43721	-55.609
5.08491	-1.42431	-55.6133
5.04927	-1.42168	-55.6123
5.01604	-1.4273	-55.6095
4.98663	-1.43304	-55.6067
4.95925	-1.43618	-55.6055
4.9325	-1.43627	-55.6062
4.90569	-1.43276	-55.6081
4.87833	-1.42565	-55.6108
4.85052	-1.41575	-55.6156
4.82138	-1.40422	-55.6214
4.79289	-1.39128	-55.6296
4.76677	-1.38121	-55.6433
4.73845	-1.37887	-55.6557
4.70731	-1.37949	-55.6646
4.67619	-1.37893	-55.6722
4.64528	-1.37865	-55.6779
4.61453	-1.37768	-55.6814
4.58379	-1.37491	-55.6817
4.55311	-1.37153	-55.6817
4.52298	-1.36714	-55.6829
4.49355	-1.36045	-55.6804
4.46428	-1.35277	-55.6749
4.43476	-1.34578	-55.6696
4.40637	-1.33679	-55.6633
4.38023	-1.32354	-55.6542
4.35471	-1.30881	-55.6442
4.32878	-1.29471	-55.6344
4.30312	-1.28044	-55.6239
4.27732	-1.26624	-55.6136
4.2502	-1.25413	-55.6049
4.22222	-1.24324	-55.5985
4.19487	-1.23182	-55.5915
4.16887	-1.21877	-55.5828
4.14432	-1.20257	-55.5732
4.12112	-1.18265	-55.5629
4.09796	-1.15845	-55.5548
4.07171	-1.1342	-55.5503
4.04026	-1.1175	-55.5458
4.00606	-1.11081	-55.5383
3.9733	-1.10967	-55.5271
3.94216	-1.10905	-55.5165
3.91195	-1.10828	-55.5072
3.88279	-1.10788	-55.4991
3.8529	-1.10805	-55.4942
3.82219	-1.10861	-55.4873
3.79147	-1.1089	-55.4779
3.76041	-1.10882	-55.4693
3.72904	-1.10866	-55.4603
3.69716	-1.10862	-55.4534
3.66459	-1.10868	-55.4514
3.63184	-1.10876	-55.4536
3.5995	-1.10881	-55.4578
3.56767	-1.10883	-55.4635
3.53634	-1.10882	-55.4698
3.50534	-1.10885	-55.4763
3.4743	-1.10903	-55.4827
3.44291	-1.1083	-55.4897
3.41133	-1.10686	-55.4976
3.38069	-1.11065	-55.5038
3.35155	-1.1233	-55.505
3.32255	-1.13881	-55.5014
3.29302	-1.15187	-55.4958
3.26398	-1.16336	-55.4889
3.23554	-1.17441	-55.4816
3.20699	-1.18501	-55.4755
