# Supplementary material for: The Impact of Entropy on the Spatial Organization of Synaptonemal Complexes within the Cell Nucleus
Source: PLoS One. 2012 May 4;7(5):e36282. doi: 10.1371/journal.pone.0036282 (PMC3344857; doi:10.1371/journal.pone.0036282)
Supplement: Supporting Information S1 — Reconstructed SC coordinates. (ZIP) [file pone.0036282.s001.zip › SC_positions/Stack03/Stack03_SC19.xls]

## Sheet: Stack03_SC19
// Original File: X:/4Pi_Projects_data/Laura_R/2009_03_16_SYCP3_MLH1/Stack03.ims
// Generated by Bitplane Imaris x64 6.2.1 [Feb 11 2009]
"Filament 19"
8.91322	-2.81953	-54.3903
8.91925	-2.78299	-54.3739
8.9156	-2.74884	-54.3644
8.90185	-2.7203	-54.3757
8.88524	-2.69653	-54.4
8.86977	-2.67236	-54.4224
8.85266	-2.64611	-54.4375
8.83207	-2.62002	-54.4441
8.8099	-2.59483	-54.445
8.79	-2.56857	-54.4444
8.77346	-2.54078	-54.4443
8.75962	-2.51235	-54.4443
8.74916	-2.48321	-54.4445
8.74175	-2.45345	-54.4446
8.73456	-2.42384	-54.4446
8.72495	-2.39493	-54.4446
8.71375	-2.36642	-54.4445
8.70257	-2.33777	-54.4445
8.6923	-2.30858	-54.4445
8.68194	-2.27918	-54.4447
8.67028	-2.25001	-54.4452
8.65882	-2.2205	-54.4456
8.64892	-2.19008	-54.4454
8.63991	-2.1589	-54.4449
8.63057	-2.12717	-54.4446
8.61946	-2.09536	-54.4445
8.60436	-2.06455	-54.4447
8.58348	-2.03666	-54.4455
8.55784	-2.01343	-54.4425
8.5308	-1.9929	-54.4318
8.50431	-1.97576	-54.4149
8.48154	-1.96111	-54.3931
8.46446	-1.94071	-54.3714
8.44874	-1.9157	-54.3525
8.43326	-1.89201	-54.3331
8.42147	-1.86834	-54.3124
8.41349	-1.84519	-54.2907
8.4067	-1.82622	-54.2663
8.39848	-1.80994	-54.2409
8.38822	-1.7933	-54.217
8.37721	-1.77678	-54.1935
8.36716	-1.76345	-54.1681
8.35966	-1.75362	-54.1396
8.34827	-1.74257	-54.114
8.32843	-1.73011	-54.0913
8.30602	-1.71436	-54.0685
8.28959	-1.69351	-54.0461
8.28567	-1.67566	-54.017
8.28659	-1.65792	-53.9851
8.28559	-1.63432	-53.9577
8.28508	-1.61239	-53.9281
8.28533	-1.59461	-53.8948
8.28545	-1.58021	-53.8596
8.28496	-1.56949	-53.8226
8.29234	-1.55534	-53.7904
8.31367	-1.54159	-53.7659
8.33991	-1.53831	-53.7418
8.36337	-1.53668	-53.7159
8.38527	-1.52977	-53.6904
8.41165	-1.52093	-53.6703
8.43838	-1.51474	-53.6512
8.45718	-1.51494	-53.6234
8.47432	-1.51816	-53.5927
8.49187	-1.52262	-53.5629
8.50534	-1.52954	-53.5314
8.51553	-1.53847	-53.4992
8.52374	-1.54987	-53.4677
8.53109	-1.56334	-53.4374
8.53745	-1.57801	-53.4082
8.54155	-1.59377	-53.3799
8.54443	-1.61084	-53.3532
8.54874	-1.63147	-53.3319
8.55601	-1.65671	-53.3172
8.56549	-1.68397	-53.3044
8.57424	-1.71171	-53.2901
8.57957	-1.74037	-53.2735
8.58113	-1.76699	-53.2521
8.57937	-1.78815	-53.2243
8.57642	-1.8047	-53.1926
8.573	-1.81737	-53.1599
8.56787	-1.82533	-53.1269
8.56081	-1.82954	-53.0945
8.55179	-1.83378	-53.0633
8.54435	-1.84235	-53.0339
8.54301	-1.85677	-53.0063
8.54647	-1.87313	-52.9792
8.55239	-1.88914	-52.9523
8.55985	-1.91032	-52.9309
8.56882	-1.93528	-52.9135
8.58083	-1.95549	-52.892
8.59389	-1.97437	-52.8687
8.60646	-1.99614	-52.8473
8.6201	-2.01654	-52.8244
8.63464	-2.03483	-52.7993
8.64924	-2.05309	-52.7732
8.66705	-2.07084	-52.7479
8.69139	-2.08616	-52.7249
8.71884	-2.09411	-52.7016
8.74352	-2.09054	-52.6743
8.76254	-2.08046	-52.6423
8.77769	-2.06924	-52.6087
8.79256	-2.05739	-52.5762
8.80452	-2.04244	-52.5453
8.8093	-2.02231	-52.5164
8.81081	-2.00084	-52.4882
8.81472	-1.97987	-52.4617
8.82352	-1.95785	-52.4391
8.83715	-1.93496	-52.4208
8.85418	-1.91157	-52.4062
8.87321	-1.88803	-52.3937
8.89004	-1.86498	-52.3797
8.90104	-1.84317	-52.361
8.90743	-1.82575	-52.3371
8.91236	-1.81424	-52.3094
8.91679	-1.80379	-52.2807
8.91918	-1.79175	-52.2521
8.91977	-1.78026	-52.2226
8.91966	-1.77038	-52.192
8.91625	-1.7619	-52.1614
8.90702	-1.75247	-52.1326
8.89489	-1.73997	-52.1061
8.88276	-1.72662	-52.0804
8.87069	-1.7139	-52.0545
8.85881	-1.70149	-52.0283
8.84865	-1.69071	-52.0007
8.84167	-1.68246	-51.9713
8.83621	-1.67478	-51.9413
8.8318	-1.66594	-51.9114
8.83084	-1.65633	-51.8811
8.83323	-1.64489	-51.8508
8.83685	-1.63044	-51.8212
8.83994	-1.61456	-51.7918
8.84249	-1.59687	-51.7639
8.84658	-1.57583	-51.739
8.85265	-1.55337	-51.7159
8.85946	-1.53266	-51.6919
8.86633	-1.51496	-51.6658
8.8769	-1.49548	-51.6441
8.89334	-1.47494	-51.6272
8.91094	-1.45983	-51.6058
8.92841	-1.44694	-51.5825
8.94637	-1.43327	-51.561
8.96294	-1.41902	-51.5391
8.97728	-1.40378	-51.5161
8.98662	-1.39028	-51.4897
8.99156	-1.37591	-51.4617
8.9943	-1.36075	-51.4326
8.99658	-1.34958	-51.4007
9.00525	-1.33977	-51.3702
9.01888	-1.33419	-51.3405
9.0319	-1.33288	-51.3083
9.04965	-1.33341	-51.2795
9.0767	-1.33757	-51.2584
9.10732	-1.34253	-51.2408
9.13644	-1.35005	-51.2232
9.1617	-1.36102	-51.2028
9.18188	-1.37273	-51.1779
9.19858	-1.38761	-51.1538
9.21235	-1.4087	-51.1335
9.22212	-1.42884	-51.1114
9.22959	-1.44403	-51.0847
9.2394	-1.46247	-51.0609
9.25074	-1.48366	-51.0397
9.26043	-1.50125	-51.0155
9.26777	-1.51508	-50.9881
9.27333	-1.52838	-50.9594
9.27848	-1.54227	-50.9308
9.2856	-1.55355	-50.9019
9.29592	-1.55933	-50.8722
9.30674	-1.56062	-50.8417
9.31568	-1.55981	-50.8104
9.32261	-1.55781	-50.7788
9.3292	-1.55427	-50.7473
9.33721	-1.548	-50.7165
9.34571	-1.53921	-50.6864
9.35401	-1.52962	-50.6564
9.36254	-1.52016	-50.6263
9.37005	-1.50622	-50.5991
9.37555	-1.48368	-50.5776
9.38115	-1.45909	-50.5571
9.38861	-1.43844	-50.5332
9.39574	-1.42251	-50.5059
9.40085	-1.41019	-50.476
9.4072	-1.39597	-50.4475
9.41803	-1.37575	-50.4247
9.43245	-1.35227	-50.4056
9.44755	-1.33455	-50.3827
9.46253	-1.32519	-50.3553
9.47939	-1.31491	-50.3313
9.49712	-1.3017	-50.3105
9.51364	-1.28961	-50.2879
9.53356	-1.27794	-50.267
9.55587	-1.26689	-50.2464
9.57387	-1.25589	-50.2212
9.59032	-1.24382	-50.1956
9.60723	-1.23088	-50.1727
9.62247	-1.2169	-50.1513
9.63548	-1.20266	-50.13
9.6461	-1.18964	-50.1068
9.65511	-1.17701	-50.0808
9.66527	-1.16092	-50.0531
9.685	-1.14496	-50.0296
9.71649	-1.138	-50.0118
9.74945	-1.13812	-49.993
9.77889	-1.13909	-49.9723
9.80469	-1.13957	-49.9502
9.82563	-1.13954	-49.9253
9.84395	-1.13922	-49.899
9.86192	-1.139	-49.873
9.88068	-1.13899	-49.8477
9.90024	-1.13902	-49.823
9.91839	-1.13904	-49.7969
9.93441	-1.13906	-49.7688
9.94984	-1.13907	-49.7397
9.96616	-1.13897	-49.7105
9.98439	-1.1384	-49.6818
10.0056	-1.13968	-49.655
10.0292	-1.14869	-49.6328
10.0516	-1.16456	-49.6134
10.0716	-1.18103	-49.5936
10.0916	-1.19639	-49.575
10.1121	-1.21043	-49.5576
10.1319	-1.22427	-49.5403
10.151	-1.23889	-49.5235
10.1696	-1.25389	-49.5065
10.1876	-1.26934	-49.4886
10.2042	-1.28545	-49.4694
10.214	-1.30138	-49.447
10.2142	-1.31482	-49.4201
