# Supplementary material for: The Impact of Entropy on the Spatial Organization of Synaptonemal Complexes within the Cell Nucleus
Source: PLoS One. 2012 May 4;7(5):e36282. doi: 10.1371/journal.pone.0036282 (PMC3344857; doi:10.1371/journal.pone.0036282)
Supplement: Supporting Information S1 — Reconstructed SC coordinates. (ZIP) [file pone.0036282.s001.zip › SC_positions/Stack03/Stack03_SC09.xls]

## Sheet: Stack03_SC09
// Original File: X:/4Pi_Projects_data/Laura_R/2009_03_16_SYCP3_MLH1/Stack03.ims
// Generated by Bitplane Imaris x64 6.2.1 [Feb 11 2009]
"Filament 9"
7.64962	-4.12156	-51.5029
7.65608	-4.08429	-51.5036
7.66368	-4.04478	-51.5067
7.66405	-4.00527	-51.5054
7.64787	-3.97262	-51.4939
7.62279	-3.94719	-51.4825
7.60046	-3.92377	-51.4795
7.58236	-3.9012	-51.4826
7.56719	-3.87966	-51.4894
7.55469	-3.85775	-51.4984
7.54292	-3.83526	-51.5091
7.52996	-3.81225	-51.5209
7.51547	-3.78771	-51.5324
7.49949	-3.76092	-51.5407
7.48222	-3.73257	-51.5444
7.4645	-3.70364	-51.5449
7.44785	-3.67398	-51.5444
7.43167	-3.64406	-51.5443
7.41532	-3.61426	-51.5444
7.39662	-3.58655	-51.5445
7.37331	-3.56289	-51.5446
7.34916	-3.5401	-51.5446
7.32673	-3.51608	-51.5446
7.30374	-3.49302	-51.5445
7.27837	-3.47251	-51.5444
7.25123	-3.45347	-51.5443
7.22285	-3.43558	-51.5443
7.19244	-3.42018	-51.5444
7.15988	-3.40753	-51.5444
7.12505	-3.40008	-51.5443
7.08792	-3.39987	-51.5447
7.04927	-3.40434	-51.5462
7.01336	-3.41189	-51.5405
6.98609	-3.41666	-51.5184
6.96436	-3.41274	-51.4886
6.94042	-3.40568	-51.4638
6.91424	-3.39951	-51.4434
6.88768	-3.39593	-51.4236
6.86328	-3.39134	-51.4033
6.84338	-3.37809	-51.3829
6.8237	-3.36239	-51.3638
6.80335	-3.35096	-51.3435
6.78412	-3.34243	-51.3204
6.76465	-3.33523	-51.2962
6.74378	-3.32656	-51.2727
6.72114	-3.31385	-51.2516
6.69682	-3.29829	-51.2334
6.67181	-3.28041	-51.2183
6.64721	-3.25946	-51.2067
6.62233	-3.23696	-51.2009
6.5976	-3.21367	-51.2016
6.57262	-3.19119	-51.205
6.54819	-3.16939	-51.209
6.52813	-3.14476	-51.215
6.51087	-3.11847	-51.2222
6.49463	-3.09232	-51.2297
6.48088	-3.06505	-51.2361
6.46791	-3.03706	-51.2399
6.45354	-3.00962	-51.2422
6.43759	-2.98325	-51.2438
6.41885	-2.95924	-51.243
6.39843	-2.93679	-51.2405
6.3792	-2.91335	-51.238
6.35957	-2.89029	-51.2339
6.33742	-2.8695	-51.2288
6.31331	-2.8509	-51.2244
6.2886	-2.83411	-51.2176
6.26434	-2.81793	-51.2076
6.24064	-2.80142	-51.1969
6.21758	-2.78445	-51.1857
6.19516	-2.76707	-51.1735
6.17113	-2.75155	-51.1627
6.14342	-2.74021	-51.1552
6.11596	-2.72885	-51.1472
6.09227	-2.71285	-51.1364
6.06952	-2.69456	-51.1276
6.04568	-2.6769	-51.1219
6.02103	-2.66031	-51.1168
5.99626	-2.64379	-51.1109
5.97497	-2.62323	-51.1024
5.95419	-2.60206	-51.0918
5.9276	-2.58664	-51.0824
5.90013	-2.57083	-51.0737
5.87508	-2.55091	-51.0651
5.85021	-2.52996	-51.057
5.82511	-2.50893	-51.0492
5.79807	-2.48947	-51.0437
5.76842	-2.47059	-51.0428
5.73866	-2.45206	-51.0397
5.71178	-2.4385	-51.028
5.68908	-2.42976	-51.0127
5.66875	-2.42427	-50.9958
5.6504	-2.42224	-50.9723
5.63234	-2.42162	-50.9444
5.60844	-2.42118	-50.9214
5.57842	-2.42099	-50.9053
5.54578	-2.42097	-50.8928
5.51149	-2.42101	-50.8819
5.47599	-2.42094	-50.8706
5.4394	-2.42055	-50.8576
5.4006	-2.4215	-50.8456
5.36338	-2.4309	-50.8341
5.33589	-2.45383	-50.8176
5.317	-2.48407	-50.799
5.30082	-2.51499	-50.7839
5.28536	-2.54433	-50.7696
5.26894	-2.56954	-50.7513
5.25295	-2.59284	-50.7304
5.24106	-2.6176	-50.7088
5.23164	-2.64368	-50.6871
5.22479	-2.67087	-50.6671
5.2217	-2.69655	-50.6465
5.21533	-2.7164	-50.6229
5.20552	-2.73466	-50.6011
5.1968	-2.75835	-50.5872
5.18697	-2.784	-50.5766
5.17651	-2.8067	-50.5614
5.16794	-2.82914	-50.5457
5.16126	-2.85411	-50.5349
5.15326	-2.87886	-50.5238
5.14337	-2.9026	-50.5085
5.13525	-2.92984	-50.4938
5.12813	-2.95927	-50.4795
5.12024	-2.98611	-50.4613
5.11379	-3.01187	-50.4429
5.10997	-3.03837	-50.4277
5.10644	-3.06591	-50.4152
5.09785	-3.09469	-50.4031
5.0853	-3.12528	-50.3886
5.08243	-3.15598	-50.3692
5.09437	-3.18021	-50.3425
5.1111	-3.19552	-50.3107
5.12836	-3.20524	-50.2787
5.14048	-3.21353	-50.2477
5.13915	-3.22439	-50.217
5.1307	-3.23929	-50.1882
5.12347	-3.25596	-50.1612
5.11819	-3.27198	-50.1344
5.11392	-3.2868	-50.1073
