# Supplementary material for: The Impact of Entropy on the Spatial Organization of Synaptonemal Complexes within the Cell Nucleus
Source: PLoS One. 2012 May 4;7(5):e36282. doi: 10.1371/journal.pone.0036282 (PMC3344857; doi:10.1371/journal.pone.0036282)
Supplement: Supporting Information S1 — Reconstructed SC coordinates. (ZIP) [file pone.0036282.s001.zip › SC_positions/Stack03/Stack03_SC17.xls]

## Sheet: Stack03_SC17
// Original File: X:/4Pi_Projects_data/Laura_R/2009_03_16_SYCP3_MLH1/Stack03.ims
// Generated by Bitplane Imaris x64 6.2.1 [Feb 11 2009]
"Filament 17"
4.45903	4.35855	-51.8867
4.49696	4.33951	-51.8964
4.52625	4.31151	-51.901
4.54818	4.27754	-51.8976
4.56726	4.24369	-51.8889
4.58243	4.21135	-51.8784
4.59439	4.18098	-51.8671
4.60662	4.15322	-51.8551
4.61943	4.12685	-51.8442
4.63235	4.10029	-51.8379
4.64408	4.07251	-51.8367
4.65506	4.04392	-51.8374
4.66693	4.0155	-51.8394
4.6811	3.98845	-51.845
4.69911	3.96384	-51.8526
4.71884	3.94042	-51.8609
4.74011	3.91843	-51.8664
4.76222	3.89742	-51.8692
4.78167	3.87491	-51.875
4.80144	3.85287	-51.8816
4.82438	3.83339	-51.8862
4.84837	3.81497	-51.8911
4.87219	3.79643	-51.8967
4.8959	3.77746	-51.9024
4.92124	3.75863	-51.9063
4.94412	3.73898	-51.9132
4.95967	3.71603	-51.9241
4.97571	3.69182	-51.931
4.99636	3.66953	-51.9369
5.01726	3.64805	-51.9452
5.03697	3.62608	-51.9535
5.05567	3.60367	-51.9621
5.07331	3.58063	-51.9707
5.08955	3.55658	-51.9791
5.10403	3.53123	-51.9873
5.11978	3.50542	-51.995
5.13469	3.47866	-52.0035
5.14317	3.44831	-52.0105
5.15178	3.41785	-52.0169
5.16974	3.39423	-52.0273
5.19446	3.37531	-52.0384
5.21714	3.35427	-52.0515
5.23679	3.33072	-52.0668
5.25511	3.30717	-52.0834
5.27038	3.28391	-52.1034
5.28083	3.26166	-52.1269
5.28645	3.24309	-52.1548
5.29006	3.22507	-52.1833
5.29329	3.20175	-52.2079
5.29606	3.17652	-52.2321
5.29577	3.1543	-52.2608
5.29281	3.13551	-52.295
5.28566	3.11624	-52.3298
5.27235	3.08838	-52.3514
5.26006	3.05234	-52.3563
5.25033	3.01691	-52.356
5.24183	2.98477	-52.3569
5.23659	2.95333	-52.3593
5.2365	2.921	-52.3629
5.24438	2.88828	-52.3663
5.26099	2.85778	-52.3678
5.28314	2.83011	-52.3681
5.3062	2.8034	-52.369
5.33067	2.7791	-52.3701
5.35888	2.75958	-52.3699
5.38852	2.74182	-52.3688
5.41806	2.72433	-52.3681
5.44808	2.70798	-52.3668
5.47772	2.69165	-52.3634
5.50682	2.67697	-52.3561
5.53488	2.66303	-52.3456
5.55922	2.64626	-52.3328
5.57895	2.62662	-52.3184
5.59877	2.60777	-52.3049
5.62002	2.59074	-52.2925
5.63935	2.57139	-52.2813
5.6588	2.55059	-52.2736
5.67908	2.52974	-52.2701
5.69891	2.50759	-52.2691
5.72038	2.48589	-52.2682
5.74079	2.46307	-52.2669
5.7564	2.43625	-52.2655
5.7704	2.40761	-52.2649
5.78536	2.37997	-52.2624
5.79892	2.35315	-52.2545
5.80899	2.32541	-52.2459
5.81847	2.29747	-52.2386
5.82981	2.27014	-52.2316
5.84287	2.24293	-52.2255
5.85663	2.21529	-52.2196
5.86993	2.18624	-52.2155
5.88459	2.15645	-52.2146
5.9017	2.12686	-52.2149
5.92157	2.09776	-52.2157
5.94396	2.0688	-52.2168
5.96812	2.03962	-52.2171
5.99588	2.0145	-52.214
6.02837	1.9987	-52.2052
6.06266	1.99019	-52.194
6.09553	1.98429	-52.183
6.12631	1.97891	-52.1711
6.15598	1.97367	-52.1588
6.18498	1.96807	-52.1461
6.21294	1.96228	-52.1316
6.24225	1.95726	-52.1185
6.27115	1.95528	-52.105
6.29526	1.95727	-52.0849
6.31812	1.95854	-52.0637
6.34316	1.96049	-52.0458
6.36664	1.96009	-52.0254
6.39071	1.95631	-52.0083
6.41818	1.95496	-51.9987
6.44339	1.94865	-51.9845
6.46889	1.93868	-51.97
6.49702	1.93045	-51.9601
6.52488	1.92146	-51.9513
6.55284	1.91186	-51.9445
6.58109	1.90214	-51.9397
6.6098	1.89301	-51.9365
6.63901	1.88496	-51.9342
6.66854	1.87745	-51.9325
6.69815	1.86949	-51.9318
6.72791	1.86128	-51.9309
6.7579	1.85302	-51.9285
6.7882	1.8447	-51.9266
6.81907	1.83853	-51.928
6.85045	1.83605	-51.9333
6.88159	1.83467	-51.9419
6.91182	1.83106	-51.953
6.94138	1.82501	-51.9653
6.96935	1.81751	-51.9796
6.99477	1.80866	-51.9971
7.01958	1.79905	-52.0154
7.04523	1.79039	-52.0334
7.07144	1.78365	-52.0526
7.09819	1.77757	-52.073
7.12477	1.77092	-52.0955
7.14968	1.76245	-52.1217
7.17334	1.74953	-52.1505
7.19595	1.73023	-52.179
7.21552	1.70266	-52.2032
7.23041	1.66769	-52.2202
7.24003	1.63046	-52.2342
7.24797	1.59399	-52.2485
7.2569	1.55705	-52.2632
7.26494	1.51668	-52.2764
7.27023	1.47298	-52.2793
7.27172	1.43054	-52.2652
7.26981	1.39145	-52.2427
7.26472	1.35514	-52.2205
7.25646	1.32374	-52.1961
7.24751	1.29776	-52.168
7.23913	1.27625	-52.1378
7.22985	1.25951	-52.1063
7.21944	1.24509	-52.0747
7.21107	1.23073	-52.0435
7.20828	1.21643	-52.0119
7.20996	1.20124	-51.9808
7.21352	1.18481	-51.9506
7.21857	1.16885	-51.9206
7.2259	1.15375	-51.891
7.23611	1.13884	-51.8623
7.24991	1.12602	-51.834
7.26841	1.11777	-51.8067
7.29033	1.11355	-51.7807
7.31271	1.11109	-51.7549
7.33478	1.10667	-51.7296
7.3569	1.09689	-51.7056
7.38159	1.08631	-51.6843
7.41091	1.07676	-51.6689
7.44144	1.06446	-51.6563
7.47074	1.05053	-51.6431
7.49926	1.03403	-51.6339
7.52805	1.01698	-51.629
7.55821	1.00385	-51.6258
7.58848	0.992028	-51.6232
7.61769	0.978943	-51.6204
7.64664	0.965533	-51.6182
7.67607	0.952758	-51.6172
7.70455	0.938065	-51.6166
7.73092	0.919356	-51.615
7.75784	0.900856	-51.6128
7.78757	0.886179	-51.6102
7.81743	0.872237	-51.6045
7.84588	0.857063	-51.5942
7.87436	0.84498	-51.5806
7.90018	0.837566	-51.5616
7.92181	0.830897	-51.5386
7.94206	0.822286	-51.5165
7.96292	0.811755	-51.4966
7.98248	0.799646	-51.4765
8.00016	0.785845	-51.4565
8.02062	0.770675	-51.4409
8.04339	0.754481	-51.4282
8.06528	0.73801	-51.4141
8.08697	0.722777	-51.3982
8.10911	0.709795	-51.3804
8.13003	0.694706	-51.3632
8.14853	0.675716	-51.3471
8.16665	0.659527	-51.3284
8.18579	0.64698	-51.308
8.20615	0.635539	-51.2891
8.22914	0.624439	-51.2752
8.25504	0.614817	-51.2664
8.28067	0.608078	-51.2544
8.3046	0.602209	-51.2373
8.32869	0.594169	-51.2208
8.35283	0.584802	-51.2045
8.37442	0.576961	-51.1843
8.39304	0.566341	-51.1622
8.41199	0.553336	-51.141
8.4322	0.541887	-51.1191
8.45172	0.530868	-51.0954
8.46947	0.519777	-51.0699
8.48568	0.507449	-51.0442
8.50087	0.492965	-51.0196
8.51513	0.477795	-50.9955
8.52929	0.463231	-50.9713
8.54409	0.449036	-50.9472
8.55935	0.434835	-50.9227
8.57474	0.420452	-50.8976
8.59197	0.405058	-50.8743
8.61236	0.386974	-50.8553
8.632	0.363573	-50.8381
8.65442	0.340813	-50.8229
8.68725	0.329858	-50.8109
8.72573	0.327598	-50.7983
8.76252	0.32727	-50.7801
8.79247	0.327382	-50.7503
8.8162	0.327536	-50.7105
8.83502	0.339678	-50.6737
8.84445	0.372761	-50.6495
8.84795	0.413518	-50.6337
8.85121	0.451133	-50.6194
8.85559	0.486887	-50.6067
8.86504	0.519886	-50.5939
8.88023	0.546816	-50.5758
8.89826	0.565588	-50.5513
8.91803	0.577137	-50.5242
8.93842	0.583336	-50.4968
8.95893	0.585372	-50.4692
8.97932	0.584687	-50.4415
8.99938	0.5827	-50.4138
9.0211	0.579799	-50.3887
9.04651	0.575072	-50.3688
9.07456	0.568437	-50.3538
9.10395	0.561731	-50.3434
9.13427	0.558635	-50.3355
9.16488	0.559572	-50.3287
9.19571	0.560957	-50.3236
9.22678	0.560455	-50.3194
9.25784	0.563104	-50.3147
9.28821	0.564115	-50.3076
9.31492	0.556911	-50.2938
9.33631	0.553578	-50.2716
9.35787	0.552976	-50.2488
9.37902	0.550662	-50.2269
9.39602	0.550809	-50.2018
9.4151	0.549721	-50.1778
9.43703	0.545828	-50.1561
9.45579	0.539129	-50.1324
9.47069	0.532997	-50.1058
9.48381	0.533442	-50.0771
9.49533	0.536494	-50.0475
9.50843	0.534991	-50.0194
9.52697	0.531309	-49.9952
9.54814	0.532253	-49.973
9.57045	0.537176	-49.9526
9.59492	0.542073	-49.9347
9.61856	0.545857	-49.9157
9.63753	0.548423	-49.8918
9.65387	0.550372	-49.8652
9.67257	0.552168	-49.8403
9.69401	0.554021	-49.8178
9.71568	0.556144	-49.7957
9.73676	0.558411	-49.7735
9.7572	0.560633	-49.7511
9.77663	0.562678	-49.7283
9.79475	0.564138	-49.705
9.8115	0.564319	-49.681
9.82711	0.562491	-49.6566
9.84202	0.558214	-49.632
9.8567	0.55142	-49.6074
9.87145	0.54224	-49.5831
9.8863	0.530953	-49.5589
9.90173	0.519478	-49.5343
9.91723	0.51023	-49.5079
9.93652	0.500827	-49.4841
9.95739	0.490773	-49.4635
9.97071	0.483619	-49.4372
9.98304	0.477245	-49.4083
10.0009	0.469082	-49.3833
10.0211	0.459948	-49.361
10.0414	0.450671	-49.3391
10.06	0.441758	-49.3157
10.0772	0.432408	-49.2914
10.096	0.422524	-49.2687
10.117	0.41324	-49.2479
10.138	0.404338	-49.2272
10.1597	0.395675	-49.2076
10.1833	0.387757	-49.19
10.208	0.38025	-49.1732
10.2332	0.37026	-49.157
10.2575	0.351322	-49.1427
10.2839	0.333991	-49.1351
10.3175	0.335968	-49.1361
10.355	0.348581	-49.1402
