# Supplementary material for: The Impact of Entropy on the Spatial Organization of Synaptonemal Complexes within the Cell Nucleus
Source: PLoS One. 2012 May 4;7(5):e36282. doi: 10.1371/journal.pone.0036282 (PMC3344857; doi:10.1371/journal.pone.0036282)
Supplement: Supporting Information S1 — Reconstructed SC coordinates. (ZIP) [file pone.0036282.s001.zip › SC_positions/Stack03/Stack03_SC08.xls]

## Sheet: Stack03_SC08
// Original File: X:/4Pi_Projects_data/Laura_R/2009_03_16_SYCP3_MLH1/Stack03.ims
// Generated by Bitplane Imaris x64 6.2.1 [Feb 11 2009]
"Filament 8"
8.5915	-3.32949	-50.3168
8.56631	-3.29833	-50.3184
8.53531	-3.27408	-50.3198
8.50433	-3.25264	-50.3212
8.47757	-3.23058	-50.3226
8.45563	-3.20711	-50.3238
8.43721	-3.1826	-50.3257
8.4201	-3.1583	-50.329
8.4059	-3.13272	-50.3334
8.39545	-3.10498	-50.3384
8.38689	-3.07614	-50.344
8.37839	-3.04688	-50.3488
8.36893	-3.01743	-50.3517
8.35845	-2.98795	-50.3525
8.34652	-2.95885	-50.3521
8.33348	-2.93011	-50.3513
8.32147	-2.90116	-50.3485
8.31141	-2.87188	-50.3429
8.3023	-2.84255	-50.3362
8.29351	-2.81337	-50.3291
8.28468	-2.78453	-50.3212
8.27676	-2.75555	-50.3133
8.27155	-2.72568	-50.3071
8.26804	-2.69511	-50.3027
8.26429	-2.66441	-50.3001
8.26	-2.63371	-50.3003
8.25545	-2.60299	-50.3036
8.25094	-2.57204	-50.3082
8.24656	-2.54072	-50.3124
8.24308	-2.50906	-50.3153
8.24172	-2.47724	-50.3161
8.24223	-2.44562	-50.3146
8.24364	-2.41443	-50.3119
8.24542	-2.38363	-50.3086
8.24755	-2.35315	-50.3052
8.25187	-2.32363	-50.3001
8.25939	-2.29531	-50.2937
8.26681	-2.26662	-50.2895
8.27198	-2.23691	-50.2879
8.27596	-2.20679	-50.2864
8.2812	-2.17694	-50.2837
8.28957	-2.14765	-50.2809
8.29899	-2.11809	-50.2806
8.30674	-2.0876	-50.2813
8.31165	-2.05633	-50.2808
8.31338	-2.02471	-50.2792
8.31293	-1.9932	-50.2764
8.31162	-1.96197	-50.2723
8.30986	-1.93083	-50.2669
8.30755	-1.89944	-50.2605
8.30472	-1.86742	-50.2534
8.30176	-1.83472	-50.2453
8.29746	-1.80159	-50.2366
8.28976	-1.76933	-50.2269
8.27751	-1.74029	-50.2147
8.26023	-1.71418	-50.2037
8.24144	-1.68823	-50.1965
8.2224	-1.66303	-50.1911
8.20094	-1.64032	-50.1869
8.17893	-1.61782	-50.1848
8.15591	-1.59531	-50.1863
8.13484	-1.57075	-50.1882
8.11964	-1.54216	-50.1888
8.103	-1.51567	-50.1949
8.08281	-1.49275	-50.2059
8.06243	-1.47077	-50.2177
8.04216	-1.45147	-50.2325
8.02263	-1.43256	-50.2495
8.0035	-1.41476	-50.268
7.98164	-1.4022	-50.288
7.95679	-1.39057	-50.3044
7.93492	-1.38132	-50.324
7.91645	-1.37666	-50.3495
7.89764	-1.37285	-50.3738
7.87893	-1.36956	-50.3972
7.86257	-1.36668	-50.4217
7.85025	-1.36321	-50.4485
7.84134	-1.35868	-50.4771
7.83427	-1.35288	-50.5065
7.82832	-1.34576	-50.536
7.82277	-1.33767	-50.5654
7.81715	-1.32917	-50.5951
7.81124	-1.32128	-50.6254
7.80369	-1.31545	-50.6562
7.79531	-1.30902	-50.6866
7.78649	-1.2972	-50.7147
7.77567	-1.28096	-50.7401
7.76589	-1.26306	-50.7645
7.75821	-1.24455	-50.7892
7.75018	-1.2262	-50.814
7.74101	-1.2083	-50.839
7.72912	-1.19076	-50.8631
7.71315	-1.17336	-50.8848
7.69433	-1.15625	-50.9046
7.67586	-1.13907	-50.9243
7.65999	-1.12095	-50.945
7.64571	-1.10157	-50.9653
7.63238	-1.08078	-50.9841
7.62195	-1.05845	-51.0026
7.61402	-1.03501	-51.0215
7.60334	-1.01066	-51.0384
7.58841	-0.989491	-51.0564
7.57196	-0.972648	-51.0785
7.55241	-0.955721	-51.0988
7.52955	-0.93979	-51.1172
7.50699	-0.923452	-51.1356
7.48409	-0.906477	-51.1526
7.45857	-0.892829	-51.1683
7.43125	-0.881665	-51.1827
7.4052	-0.868922	-51.1965
7.38357	-0.850933	-51.2121
7.365	-0.829366	-51.23
7.3443	-0.809382	-51.2487
7.31899	-0.791218	-51.2636
7.28979	-0.774177	-51.2694
7.25896	-0.759687	-51.269
7.23243	-0.741701	-51.2692
7.20952	-0.721184	-51.2698
7.18471	-0.705075	-51.2697
7.15934	-0.689988	-51.2696
7.13547	-0.672351	-51.2696
7.11224	-0.652966	-51.2696
7.08754	-0.634211	-51.2696
7.06138	-0.615897	-51.2696
7.03523	-0.595915	-51.2699
7.00901	-0.574116	-51.2704
6.98269	-0.55004	-51.2701
6.95342	-0.530693	-51.2696
6.91826	-0.524294	-51.2696
6.88044	-0.524485	-51.2686
6.84271	-0.525103	-51.2683
6.80481	-0.526475	-51.2694
6.76677	-0.527831	-51.2686
6.72973	-0.528528	-51.2624
6.69568	-0.528659	-51.2485
6.66524	-0.528462	-51.2287
6.63794	-0.528117	-51.2055
6.61451	-0.528034	-51.1786
6.59299	-0.528146	-51.1494
6.57154	-0.527994	-51.1189
6.54946	-0.527091	-51.0875
6.51883	-0.52577	-51.0636
6.48145	-0.532129	-51.0492
6.45018	-0.554292	-51.0346
6.43022	-0.58659	-51.017
6.42213	-0.618508	-50.9945
6.42128	-0.646718	-50.9669
6.42115	-0.668704	-50.9365
6.4205	-0.683693	-50.9044
6.41986	-0.701597	-50.8752
6.41984	-0.724618	-50.8497
6.42051	-0.74856	-50.8258
6.42098	-0.774874	-50.8049
6.42093	-0.79602	-50.7813
6.42063	-0.808087	-50.751
6.42198	-0.821406	-50.7198
6.43069	-0.83799	-50.6927
6.44875	-0.851597	-50.6695
6.469	-0.860941	-50.6467
6.48561	-0.869901	-50.6223
6.49885	-0.880297	-50.5965
6.51039	-0.890906	-50.5697
6.5226	-0.902813	-50.5437
6.53706	-0.917042	-50.5201
6.55239	-0.932884	-50.4978
6.56721	-0.949894	-50.4757
6.58195	-0.967845	-50.4539
6.59638	-0.985376	-50.4313
6.60826	-1.00123	-50.4062
6.61664	-1.01508	-50.3784
6.62217	-1.02738	-50.3496
6.62538	-1.03885	-50.3205
6.62765	-1.0486	-50.2912
6.62895	-1.05731	-50.2619
6.63007	-1.06738	-50.233
6.63245	-1.07853	-50.2044
6.63507	-1.09034	-50.1757
6.63759	-1.10139	-50.1467
6.63974	-1.10999	-50.1171
6.64046	-1.1181	-50.0879
6.64267	-1.12717	-50.0597
6.65009	-1.13677	-50.0327
6.6614	-1.14756	-50.0066
6.67344	-1.15952	-49.9802
6.68355	-1.17339	-49.9531
6.69033	-1.18981	-49.9256
6.69418	-1.20227	-49.8952
6.69638	-1.21277	-49.8639
6.69702	-1.23189	-49.8379
6.69616	-1.25634	-49.8163
6.69579	-1.27956	-49.7952
6.69737	-1.30142	-49.7736
6.70188	-1.32224	-49.7519
6.71154	-1.3416	-49.7305
6.72592	-1.35968	-49.7101
6.73975	-1.37955	-49.6912
6.74945	-1.40357	-49.6745
6.75634	-1.43032	-49.6593
6.7623	-1.45703	-49.643
6.77063	-1.48187	-49.6255
6.78384	-1.50217	-49.6063
6.79864	-1.5165	-49.5831
6.81219	-1.52689	-49.5565
6.82573	-1.53622	-49.529
6.83976	-1.5479	-49.5016
6.85486	-1.56291	-49.4753
6.87219	-1.5811	-49.4522
6.8891	-1.60316	-49.4332
6.90177	-1.62839	-49.4168
6.91235	-1.65263	-49.3989
6.92553	-1.67359	-49.3768
6.93742	-1.6982	-49.3563
6.94338	-1.72997	-49.3413
6.94565	-1.7647	-49.3313
6.94543	-1.8002	-49.3268
6.94343	-1.83561	-49.3255
6.94057	-1.87018	-49.3252
6.93675	-1.90394	-49.3264
6.93283	-1.93711	-49.3283
6.92941	-1.96976	-49.3299
6.92633	-2.0017	-49.3313
6.92363	-2.03273	-49.3326
6.92131	-2.06272	-49.3337
6.91905	-2.09177	-49.3345
6.91657	-2.12023	-49.3346
6.91411	-2.14851	-49.3345
6.91112	-2.17654	-49.3327
6.90649	-2.20405	-49.327
6.89702	-2.23052	-49.3213
6.88276	-2.25647	-49.317
6.871	-2.28462	-49.312
6.86457	-2.31576	-49.3088
6.86144	-2.34841	-49.3072
6.86023	-2.38158	-49.3045
6.85969	-2.41483	-49.301
6.85904	-2.44786	-49.297
6.85768	-2.48027	-49.2919
6.85651	-2.51174	-49.2853
6.85679	-2.54201	-49.2771
6.85815	-2.57069	-49.2668
6.86009	-2.59803	-49.2547
6.86141	-2.62527	-49.2418
6.85909	-2.65417	-49.229
6.85017	-2.68658	-49.2205
6.83721	-2.71401	-49.209
6.82729	-2.72475	-49.1812
6.82224	-2.72453	-49.145
6.81968	-2.72171	-49.1112
6.81844	-2.71684	-49.0796
6.81786	-2.7108	-49.0489
