# Supplementary material for: The Impact of Entropy on the Spatial Organization of Synaptonemal Complexes within the Cell Nucleus
Source: PLoS One. 2012 May 4;7(5):e36282. doi: 10.1371/journal.pone.0036282 (PMC3344857; doi:10.1371/journal.pone.0036282)
Supplement: Supporting Information S1 — Reconstructed SC coordinates. (ZIP) [file pone.0036282.s001.zip › SC_positions/Stack03/Stack03_SC12.xls]

## Sheet: Stack03_SC12
// Original File: X:/4Pi_Projects_data/Laura_R/2009_03_16_SYCP3_MLH1/Stack03.ims
// Generated by Bitplane Imaris x64 6.2.1 [Feb 11 2009]
"Filament 12"
5.00782	-4.33241	-52.2846
5.02404	-4.28852	-52.2873
5.04205	-4.24656	-52.2848
5.06659	-4.21316	-52.2791
5.09674	-4.18983	-52.2769
5.12107	-4.16593	-52.2809
5.13771	-4.13805	-52.2861
5.15269	-4.11031	-52.2895
5.16689	-4.08321	-52.2933
5.18034	-4.05637	-52.2977
5.19316	-4.02977	-52.3026
5.20439	-4.00306	-52.3081
5.21304	-3.9757	-52.3124
5.21914	-3.94763	-52.3154
5.22376	-3.91891	-52.3188
5.22864	-3.8892	-52.3232
5.23564	-3.85814	-52.328
5.24633	-3.82672	-52.3349
5.25956	-3.79617	-52.3465
5.2717	-3.76619	-52.3626
5.28275	-3.73743	-52.3815
5.29566	-3.71256	-52.403
5.31123	-3.69173	-52.4257
5.32768	-3.67131	-52.4468
5.34442	-3.65048	-52.4662
5.36327	-3.63064	-52.4836
5.3852	-3.61188	-52.4982
5.40973	-3.59553	-52.5124
5.43394	-3.57791	-52.5242
5.45558	-3.55699	-52.5339
5.47812	-3.53792	-52.5443
5.50304	-3.51955	-52.5495
5.52758	-3.50063	-52.5528
5.55071	-3.48191	-52.5581
5.57223	-3.46154	-52.5621
5.59203	-3.43977	-52.5662
5.60985	-3.41713	-52.5724
5.62498	-3.39328	-52.5807
5.63747	-3.36808	-52.591
5.64867	-3.34191	-52.6026
5.66122	-3.31727	-52.6169
5.67667	-3.29645	-52.6349
5.69425	-3.27805	-52.6545
5.71312	-3.26045	-52.6735
5.73278	-3.24321	-52.6915
5.75312	-3.22549	-52.7072
5.77427	-3.20663	-52.7191
5.79549	-3.18653	-52.7284
5.81592	-3.16489	-52.7334
5.83555	-3.14163	-52.7319
5.85299	-3.11662	-52.7269
5.86566	-3.08902	-52.7223
5.87456	-3.0595	-52.7195
5.88267	-3.02969	-52.717
5.89062	-2.99992	-52.7142
5.89824	-2.96994	-52.7132
5.90615	-2.93994	-52.7143
5.91469	-2.91013	-52.7168
5.92329	-2.88043	-52.7209
5.93121	-2.8507	-52.7268
5.9378	-2.82085	-52.7353
5.9441	-2.79061	-52.7425
5.95194	-2.75986	-52.7435
5.9625	-2.73017	-52.7415
5.97648	-2.70345	-52.7377
5.99095	-2.67866	-52.7303
6.00268	-2.65323	-52.7212
6.0133	-2.62649	-52.7123
6.02295	-2.59937	-52.7012
6.03008	-2.57156	-52.6882
6.03798	-2.54174	-52.68
6.04786	-2.51062	-52.677
6.05872	-2.47961	-52.6764
6.07152	-2.44909	-52.6785
6.08652	-2.41919	-52.6827
6.10318	-2.38984	-52.6887
6.12	-2.36061	-52.697
6.13593	-2.33137	-52.7081
6.15219	-2.30318	-52.7219
6.17116	-2.27719	-52.7372
6.19291	-2.25235	-52.7532
6.21727	-2.22857	-52.7718
6.24802	-2.21242	-52.7901
6.28573	-2.20788	-52.8003
6.32305	-2.20865	-52.8049
6.35437	-2.20937	-52.8132
6.37963	-2.20964	-52.8284
6.40116	-2.20964	-52.85
6.42418	-2.20961	-52.8755
6.45411	-2.20961	-52.8999
6.49141	-2.20962	-52.9189
6.53257	-2.20962	-52.9298
6.57324	-2.20961	-52.9301
6.61084	-2.20948	-52.9228
6.64633	-2.20908	-52.9176
6.68157	-2.20793	-52.9199
6.7172	-2.20574	-52.9307
6.74976	-2.21259	-52.9441
6.77646	-2.23638	-52.9498
6.80107	-2.26486	-52.95
6.82631	-2.28908	-52.95
6.85276	-2.30967	-52.9499
6.88198	-2.32538	-52.9493
6.91166	-2.34029	-52.9488
6.93861	-2.35987	-52.9491
6.96494	-2.38093	-52.9497
6.99256	-2.40075	-52.95
7.02098	-2.42022	-52.9498
7.04989	-2.43772	-52.9459
7.07836	-2.45155	-52.9345
7.1051	-2.46225	-52.917
7.13034	-2.47211	-52.8979
7.15592	-2.48152	-52.8797
7.18152	-2.49082	-52.8621
7.2051	-2.50285	-52.8438
7.22653	-2.51715	-52.8244
7.24713	-2.53235	-52.8051
7.26689	-2.54846	-52.7859
7.28519	-2.56502	-52.7661
7.303	-2.58278	-52.7471
7.32173	-2.60091	-52.7298
7.34158	-2.61687	-52.7117
7.3626	-2.63052	-52.6929
7.38388	-2.64343	-52.6736
7.40547	-2.65586	-52.6546
7.43001	-2.66704	-52.6388
7.45709	-2.67698	-52.626
7.48546	-2.68285	-52.615
7.51456	-2.68398	-52.6041
7.5432	-2.68482	-52.5907
7.57313	-2.68367	-52.5792
7.60432	-2.6835	-52.5703
7.63484	-2.69191	-52.5636
7.66525	-2.70506	-52.562
7.6953	-2.71864	-52.5641
7.72337	-2.73418	-52.5697
7.74898	-2.75351	-52.5763
7.77329	-2.77551	-52.5819
7.79691	-2.7991	-52.5892
7.82037	-2.82594	-52.595
7.84699	-2.85371	-52.5984
7.87927	-2.87502	-52.6002
7.9148	-2.88245	-52.5921
7.9485	-2.87816	-52.5734
7.97658	-2.87477	-52.5498
7.99964	-2.87801	-52.5244
8.02112	-2.88467	-52.5008
8.04183	-2.89396	-52.4794
8.06117	-2.90612	-52.4589
8.08106	-2.9201	-52.4404
8.1031	-2.93528	-52.4253
8.12531	-2.95278	-52.4126
8.14554	-2.9743	-52.4026
8.16442	-2.99895	-52.396
8.18322	-3.0245	-52.3904
8.2022	-3.05016	-52.3847
8.22146	-3.07649	-52.3814
8.23706	-3.10281	-52.3758
8.24501	-3.1284	-52.36
8.24954	-3.15507	-52.3415
8.25582	-3.18115	-52.3233
8.26501	-3.20366	-52.3008
8.27532	-3.22741	-52.2792
8.28651	-3.25578	-52.2626
8.3004	-3.2849	-52.2472
8.3157	-3.31402	-52.233
8.33143	-3.34398	-52.2229
8.34732	-3.37369	-52.2175
8.36049	-3.4035	-52.2162
8.37054	-3.43322	-52.2175
8.38132	-3.46105	-52.2221
8.39504	-3.48583	-52.2307
8.40813	-3.51007	-52.2401
8.41658	-3.53749	-52.2449
8.42239	-3.56743	-52.246
8.42827	-3.59794	-52.2467
8.43469	-3.62859	-52.2475
8.44225	-3.65893	-52.2485
8.45121	-3.68866	-52.2504
8.46088	-3.71797	-52.2519
8.47097	-3.74711	-52.2518
8.48253	-3.77588	-52.2513
8.49635	-3.80405	-52.2498
8.51217	-3.83192	-52.2461
8.52917	-3.8557	-52.2357
8.54661	-3.87087	-52.2133
8.56683	-3.88142	-52.1859
8.59238	-3.89534	-52.1661
8.61961	-3.91629	-52.1567
8.64451	-3.94079	-52.1517
8.66746	-3.9651	-52.1481
8.68978	-3.98896	-52.146
