# Supplementary material for: The Impact of Entropy on the Spatial Organization of Synaptonemal Complexes within the Cell Nucleus
Source: PLoS One. 2012 May 4;7(5):e36282. doi: 10.1371/journal.pone.0036282 (PMC3344857; doi:10.1371/journal.pone.0036282)
Supplement: Supporting Information S1 — Reconstructed SC coordinates. (ZIP) [file pone.0036282.s001.zip › SC_positions/Stack03/Stack03_SC01.xls]

## Sheet: Stack03_SC01
// Original File: X:/4Pi_Projects_data/Laura_R/2009_03_16_SYCP3_MLH1/Stack03.ims
// Generated by Bitplane Imaris x64 6.2.1 [Feb 11 2009]
"Filament 1"
4.46726	3.74951	-54.7209
4.49081	3.7431	-54.6953
4.51373	3.73739	-54.6691
4.53565	3.73182	-54.6424
4.55628	3.7261	-54.6154
4.57246	3.71983	-54.5862
4.58528	3.70991	-54.5568
4.5996	3.69231	-54.5332
4.6133	3.66819	-54.5153
4.62824	3.64371	-54.4996
4.6486	3.62191	-54.4863
4.67137	3.60066	-54.4758
4.69517	3.58118	-54.4661
4.72137	3.5658	-54.4578
4.74919	3.55287	-54.4526
4.77705	3.54173	-54.4463
4.80487	3.53221	-54.4377
4.83322	3.52312	-54.4295
4.86171	3.51315	-54.4214
4.88932	3.50085	-54.4119
4.91561	3.48583	-54.4014
4.94076	3.46872	-54.3907
4.96551	3.45073	-54.3806
4.99023	3.43257	-54.3715
5.01386	3.4132	-54.3637
5.03542	3.39156	-54.3574
5.05592	3.36881	-54.3522
5.07676	3.34654	-54.3474
5.09828	3.32507	-54.3427
5.12033	3.30427	-54.3372
5.14295	3.28403	-54.3314
5.16554	3.26336	-54.3268
5.18678	3.24105	-54.3227
5.20693	3.21764	-54.3178
5.22677	3.1941	-54.3127
5.24522	3.16964	-54.3082
5.2608	3.14308	-54.3052
5.27483	3.1155	-54.3018
5.29065	3.08922	-54.2982
5.30815	3.06409	-54.2963
5.32507	3.03878	-54.2948
5.34159	3.01331	-54.294
5.35819	2.98779	-54.2949
5.37497	2.96226	-54.2966
5.39227	2.93696	-54.2994
5.40999	2.91188	-54.303
5.42802	2.88695	-54.307
5.44648	2.86224	-54.311
5.46561	2.83792	-54.3148
5.48559	2.81418	-54.3185
5.50643	2.79109	-54.3221
5.52802	2.76866	-54.3255
5.55041	2.74736	-54.3298
5.57259	2.7264	-54.3355
5.59307	2.70394	-54.3413
5.61245	2.68024	-54.3463
5.63151	2.65673	-54.3526
5.65014	2.63411	-54.3628
5.66829	2.61066	-54.3736
5.68688	2.58873	-54.3857
5.70687	2.57244	-54.4035
5.72722	2.55768	-54.423
5.74881	2.54272	-54.44
5.77344	2.52971	-54.4544
5.7994	2.51726	-54.4677
5.8262	2.50437	-54.4787
5.85302	2.489	-54.4856
5.87859	2.47157	-54.49
5.90591	2.45753	-54.4912
5.93528	2.44654	-54.4886
5.96432	2.4351	-54.4845
5.99286	2.42252	-54.4811
6.02119	2.41005	-54.4769
6.04972	2.39935	-54.4697
6.0776	2.38812	-54.4607
6.10379	2.37459	-54.4495
6.13085	2.36454	-54.4387
6.16077	2.36276	-54.4307
6.1919	2.36368	-54.4237
6.22316	2.36259	-54.4172
6.25473	2.3619	-54.4111
6.28673	2.36321	-54.4051
6.31896	2.36526	-54.398
6.35007	2.36271	-54.3888
6.37798	2.35307	-54.3758
6.40279	2.34262	-54.358
6.4271	2.3351	-54.3389
6.45214	2.32949	-54.3208
6.47739	2.32515	-54.3031
6.50254	2.32294	-54.2857
6.52776	2.32401	-54.2688
6.55329	2.32654	-54.2527
6.57936	2.32876	-54.2376
6.60613	2.33059	-54.2234
6.63374	2.3328	-54.2103
6.66158	2.33615	-54.1971
6.68857	2.33992	-54.1817
6.71474	2.34293	-54.1642
6.74049	2.34477	-54.1454
6.76584	2.34612	-54.1258
6.78918	2.34748	-54.1043
6.80808	2.3485	-54.0792
6.82281	2.34999	-54.0511
6.83592	2.35328	-54.0222
6.84905	2.35808	-53.9936
6.86246	2.3638	-53.9654
6.87591	2.36916	-53.937
6.891	2.37305	-53.9091
6.90986	2.37451	-53.8829
6.93021	2.37084	-53.8573
6.94909	2.36225	-53.83
6.97093	2.35376	-53.8052
6.99887	2.34671	-53.786
7.02606	2.33528	-53.7672
7.04785	2.31548	-53.7483
7.06775	2.29168	-53.7311
7.08971	2.27116	-53.7117
7.11168	2.25035	-53.6942
7.13085	2.22297	-53.6852
7.14916	2.19263	-53.6818
7.16852	2.16324	-53.6803
7.18855	2.13495	-53.6802
7.2071	2.10665	-53.6808
7.22261	2.07716	-53.6815
7.2366	2.04693	-53.6843
7.25187	2.01852	-53.6939
7.26762	1.99635	-53.7144
7.28371	1.97944	-53.7413
7.30273	1.96234	-53.7665
7.31959	1.94279	-53.7913
7.33622	1.92316	-53.8155
7.35797	1.90741	-53.8382
7.37827	1.89155	-53.8615
7.39802	1.87072	-53.8818
7.42005	1.84642	-53.8988
7.4434	1.82846	-53.9178
7.46978	1.82528	-53.9408
7.49718	1.82804	-53.965
7.52209	1.82952	-53.9891
7.54392	1.83139	-54.0139
7.56391	1.83379	-54.0391
7.58383	1.83708	-54.0639
7.60434	1.84156	-54.0883
7.62424	1.84671	-54.1135
7.64421	1.85209	-54.139
7.66727	1.85766	-54.1615
7.69427	1.86264	-54.1796
7.72352	1.86643	-54.1939
7.75382	1.86907	-54.2045
7.7846	1.86961	-54.2124
7.81544	1.86817	-54.2192
7.84639	1.8665	-54.2254
7.87766	1.86533	-54.2313
7.90942	1.86391	-54.237
7.94173	1.86016	-54.2419
7.97477	1.85266	-54.2452
8.00881	1.8427	-54.2484
8.04369	1.83214	-54.2542
8.07852	1.82859	-54.2593
8.11139	1.83915	-54.2617
8.14092	1.85636	-54.2686
8.1687	1.87245	-54.2805
8.1968	1.88816	-54.2911
8.22478	1.90492	-54.3009
8.25146	1.92422	-54.3099
8.27494	1.94828	-54.3142
8.29464	1.97649	-54.3139
8.31424	2.00449	-54.3124
8.33628	2.02985	-54.3106
8.35963	2.05341	-54.3085
8.38357	2.07582	-54.3063
8.40822	2.09718	-54.304
8.43325	2.11804	-54.3013
8.45738	2.13979	-54.2996
8.47815	2.16389	-54.3027
8.49524	2.18988	-54.3112
8.5124	2.2145	-54.3229
8.53117	2.23641	-54.337
8.54906	2.25888	-54.3516
8.56551	2.28328	-54.365
8.58189	2.30822	-54.3781
8.59819	2.33284	-54.3924
8.61436	2.35632	-54.4091
8.63219	2.37803	-54.4269
8.65161	2.39614	-54.4467
8.67	2.40976	-54.4711
8.68999	2.42106	-54.495
8.71469	2.42985	-54.5144
8.73904	2.43558	-54.5348
8.75991	2.44113	-54.5584
8.78112	2.44746	-54.5813
8.80398	2.45255	-54.6029
8.82051	2.4533	-54.6294
8.83475	2.452	-54.6567
8.85849	2.45324	-54.6763
8.88301	2.45442	-54.6967
8.90401	2.45453	-54.7202
8.92694	2.45651	-54.7416
8.9497	2.462	-54.7624
8.9687	2.47359	-54.7843
8.98818	2.48902	-54.802
9.01271	2.50336	-54.8136
9.03678	2.5173	-54.8268
9.06001	2.52987	-54.8424
9.08522	2.53864	-54.8567
9.11137	2.54294	-54.8697
9.13559	2.54464	-54.884
9.15479	2.54667	-54.9043
9.17213	2.54594	-54.929
9.18963	2.54504	-54.956
9.20906	2.55164	-54.983
9.2345	2.56116	-55.006
9.2623	2.57128	-55.0257
9.2889	2.5854	-55.0422
9.31505	2.6023	-55.0549
9.34132	2.62032	-55.0646
9.36986	2.63621	-55.0709
9.40047	2.64849	-55.0751
9.43188	2.65739	-55.0788
9.4612	2.66816	-55.083
9.48722	2.68349	-55.0907
9.5145	2.69656	-55.0993
9.54387	2.70655	-55.1069
9.57396	2.71597	-55.1126
9.60482	2.7257	-55.1142
9.63511	2.73833	-55.1159
9.66462	2.75365	-55.1188
9.69429	2.76945	-55.1204
9.72234	2.78747	-55.1211
9.74627	2.81041	-55.1225
9.76651	2.83678	-55.1231
9.78436	2.86441	-55.1202
9.80124	2.89247	-55.1159
9.81794	2.92068	-55.1127
9.83551	2.94821	-55.109
9.8548	2.97437	-55.1035
9.87393	3.00088	-55.0986
9.89137	3.02909	-55.0963
9.90789	3.05838	-55.0948
9.92371	3.0882	-55.0951
9.9377	3.11891	-55.0993
9.94747	3.15054	-55.1071
9.95308	3.18113	-55.1205
9.95743	3.20967	-55.139
9.95986	3.23815	-55.158
9.96068	3.26272	-55.18
9.96195	3.28024	-55.208
9.96187	3.29975	-55.2343
9.95865	3.32346	-55.2565
9.95388	3.34371	-55.2805
9.95033	3.36016	-55.3072
9.94884	3.3743	-55.3347
9.94931	3.38532	-55.3636
9.95259	3.39509	-55.3929
9.95944	3.40601	-55.4215
9.97142	3.42014	-55.4468
9.9899	3.43796	-55.4672
10.0147	3.45748	-55.4827
10.0465	3.47721	-55.4932
10.075	3.5001	-55.5058
10.0852	3.5277	-55.5297
10.0834	3.55471	-55.5602
10.0824	3.58147	-55.5887
10.0776	3.60891	-55.6136
10.0637	3.63459	-55.6336
10.0533	3.66319	-55.6442
10.0552	3.69588	-55.6454
10.0624	3.72894	-55.6425
10.0701	3.76248	-55.6414
10.0776	3.79795	-55.6427
10.0814	3.83479	-55.6468
10.0766	3.86984	-55.656
10.0657	3.90076	-55.6692
10.0552	3.92872	-55.684
10.0468	3.95581	-55.6986
10.0395	3.98135	-55.7152
10.0311	4.00505	-55.7339
10.023	4.02941	-55.7515
10.0181	4.05481	-55.7687
10.0154	4.07906	-55.7879
10.0137	4.10198	-55.8088
10.0131	4.12548	-55.8292
10.0141	4.14783	-55.8504
10.017	4.1663	-55.875
10.0203	4.18344	-55.9007
10.0224	4.20077	-55.9261
10.0237	4.21749	-55.9519
10.0244	4.23443	-55.9775
10.0251	4.25193	-56.003
10.0267	4.27085	-56.0278
10.0325	4.29261	-56.0498
10.0458	4.31635	-56.0675
10.0591	4.34226	-56.0812
10.062	4.37138	-56.0922
10.0593	4.40101	-56.1024
10.0585	4.42942	-56.1116
10.0592	4.45765	-56.1186
10.0606	4.48628	-56.1235
10.0629	4.51525	-56.1274
