# Supplementary material for: The Impact of Entropy on the Spatial Organization of Synaptonemal Complexes within the Cell Nucleus
Source: PLoS One. 2012 May 4;7(5):e36282. doi: 10.1371/journal.pone.0036282 (PMC3344857; doi:10.1371/journal.pone.0036282)
Supplement: Supporting Information S1 — Reconstructed SC coordinates. (ZIP) [file pone.0036282.s001.zip › SC_positions/Stack07/Stack07_SC10.xls]

## Sheet: Stack07_SC10
// Original File: X:/4Pi_Projects_data/Laura_R/2009_03_16_SYCP3_MLH1/Stack07.ims
// Generated by Bitplane Imaris x64 6.2.1 [Feb 11 2009]
neuron_name = "Filament 10"
5.51856	3.8876	-53.7099
5.53138	3.82561	-53.5913
5.55889	3.75532	-53.4754
5.60181	3.69659	-53.3532
5.65335	3.67142	-53.2209
5.71087	3.68702	-53.0903
5.77443	3.74317	-52.9746
5.8242	3.82463	-52.8621
5.85667	3.90729	-52.7322
5.90436	3.97789	-52.5823
5.97692	4.03363	-52.412
6.06135	4.06865	-52.2198
6.14371	4.09223	-52.0124
6.19809	4.14312	-51.8045
6.20954	4.2409	-51.619
6.18217	4.37447	-51.4777
6.1386	4.52163	-51.3723
6.10607	4.66457	-51.2866
6.075	4.8006	-51.2326
6.0319	4.9262	-51.2067
5.98681	5.04235	-51.1873
