# Supplementary material for: The Impact of Entropy on the Spatial Organization of Synaptonemal Complexes within the Cell Nucleus
Source: PLoS One. 2012 May 4;7(5):e36282. doi: 10.1371/journal.pone.0036282 (PMC3344857; doi:10.1371/journal.pone.0036282)
Supplement: Supporting Information S1 — Reconstructed SC coordinates. (ZIP) [file pone.0036282.s001.zip › SC_positions/Stack07/Stack07_SC02.xls]

## Sheet: Stack07_SC02
// Original File: X:/4Pi_Projects_data/Laura_R/2009_03_16_SYCP3_MLH1/Stack07.ims
// Generated by Bitplane Imaris x64 6.2.1 [Feb 11 2009]
neuron_name = "Filament 2"
7.57487	-4.15288	-49.4453
7.57044	-4.12935	-49.4425
7.56542	-4.10442	-49.4387
7.55965	-4.07712	-49.4336
7.55368	-4.04746	-49.43
7.55082	-4.01743	-49.4347
7.55094	-3.9876	-49.4458
7.54948	-3.95653	-49.4538
7.54712	-3.92542	-49.4588
7.54535	-3.89521	-49.4633
7.54276	-3.86544	-49.467
7.53782	-3.83637	-49.4707
7.52994	-3.80816	-49.4744
7.5202	-3.78064	-49.4783
7.50914	-3.75365	-49.4824
7.4973	-3.72685	-49.4873
7.48672	-3.69928	-49.4935
7.47898	-3.67025	-49.5006
7.47453	-3.64001	-49.509
7.47371	-3.60854	-49.5156
7.47576	-3.57591	-49.5176
7.47927	-3.54305	-49.5189
7.48402	-3.51064	-49.5222
7.49025	-3.47885	-49.5265
7.49903	-3.44783	-49.5303
7.50559	-3.41719	-49.5318
7.50247	-3.3869	-49.5299
7.49396	-3.35788	-49.5244
7.48553	-3.33005	-49.5172
7.47619	-3.30285	-49.51
7.46458	-3.27654	-49.5012
7.45252	-3.24924	-49.4901
7.44565	-3.21751	-49.4805
7.44518	-3.18173	-49.473
7.44551	-3.14375	-49.465
7.44861	-3.10538	-49.4602
7.46547	-3.07316	-49.4629
7.49318	-3.04892	-49.468
7.5195	-3.02586	-49.4692
7.54169	-3.00121	-49.4683
7.56074	-2.97568	-49.4677
7.57734	-2.94962	-49.4668
7.59379	-2.92431	-49.4657
7.61135	-2.90035	-49.465
7.62884	-2.87664	-49.4646
7.64509	-2.85221	-49.4652
7.66053	-2.82724	-49.4673
7.67735	-2.80317	-49.4705
7.69633	-2.78053	-49.475
7.71531	-2.75763	-49.4813
7.73251	-2.73354	-49.4892
7.74708	-2.70816	-49.4991
7.76028	-2.68218	-49.5104
7.77355	-2.65639	-49.5227
7.78643	-2.63106	-49.537
7.79899	-2.60582	-49.5528
7.81238	-2.57926	-49.5669
7.82647	-2.55046	-49.5771
7.84006	-2.51937	-49.583
7.85184	-2.48645	-49.5857
7.86052	-2.45243	-49.5867
7.8662	-2.41838	-49.5872
7.86979	-2.38554	-49.5875
7.87241	-2.35491	-49.5868
7.87563	-2.32734	-49.584
7.88113	-2.30309	-49.5787
7.88987	-2.28039	-49.5727
7.9034	-2.257	-49.5705
7.92406	-2.23286	-49.5755
7.94778	-2.20573	-49.5833
7.96074	-2.17214	-49.587
7.9568	-2.135	-49.5863
7.94671	-2.09919	-49.5839
7.93927	-2.06563	-49.5807
7.93498	-2.03368	-49.5757
7.93323	-2.00294	-49.5689
7.93346	-1.97329	-49.56
7.93495	-1.94468	-49.5495
7.9371	-1.91728	-49.5372
7.94005	-1.89162	-49.5227
7.94417	-1.86758	-49.5055
7.94946	-1.84424	-49.4864
7.95605	-1.81987	-49.4671
7.96432	-1.79315	-49.4497
7.97267	-1.76437	-49.4343
7.97946	-1.73377	-49.4223
7.98585	-1.70246	-49.4132
7.99203	-1.67131	-49.4058
7.99734	-1.64007	-49.4004
8.00228	-1.60891	-49.3966
8.00663	-1.57808	-49.3939
8.00986	-1.54777	-49.3911
8.01271	-1.51812	-49.3876
8.01741	-1.489	-49.3836
8.0272	-1.46068	-49.3791
8.03792	-1.43229	-49.3741
8.04189	-1.40233	-49.3705
8.04206	-1.37196	-49.3673
8.04278	-1.34218	-49.3635
8.04369	-1.31242	-49.359
8.04485	-1.28237	-49.3537
8.04624	-1.25183	-49.3482
8.04753	-1.22064	-49.3433
8.04827	-1.18879	-49.3395
8.04837	-1.15654	-49.3379
8.04805	-1.12407	-49.3393
8.04744	-1.09133	-49.3418
8.04672	-1.05832	-49.3446
8.04617	-1.02525	-49.3486
8.04569	-0.992386	-49.3535
8.04436	-0.960023	-49.359
8.04078	-0.928585	-49.365
8.03453	-0.898252	-49.3707
8.02747	-0.868228	-49.3752
8.02223	-0.837044	-49.3783
8.01969	-0.803528	-49.3805
8.01707	-0.767702	-49.3819
8.00605	-0.733683	-49.3824
7.98294	-0.705656	-49.3826
7.95528	-0.68162	-49.3827
7.93061	-0.658517	-49.3785
7.91139	-0.634982	-49.3666
7.89564	-0.610863	-49.3509
7.88109	-0.58788	-49.3331
7.8669	-0.566597	-49.3129
7.85047	-0.545639	-49.2948
7.83132	-0.523575	-49.2795
7.81159	-0.499567	-49.2718
7.79162	-0.474625	-49.2774
7.77037	-0.450841	-49.2869
7.74838	-0.428936	-49.2954
7.72683	-0.408526	-49.3062
7.70571	-0.388991	-49.318
7.68481	-0.370089	-49.3304
7.66477	-0.352403	-49.3452
7.64904	-0.332818	-49.3611
7.63824	-0.311291	-49.3783
7.62778	-0.292226	-49.4001
7.61405	-0.27211	-49.4221
7.59349	-0.248721	-49.4383
7.5659	-0.225184	-49.4464
7.5351	-0.202705	-49.4468
7.50443	-0.18069	-49.445
7.47427	-0.160351	-49.4453
7.44307	-0.144427	-49.4486
7.41093	-0.13293	-49.4538
7.37814	-0.125354	-49.459
7.34481	-0.121236	-49.4616
7.31144	-0.11909	-49.4611
7.27838	-0.118002	-49.4584
7.24562	-0.117731	-49.4553
7.21294	-0.11777	-49.4535
7.18015	-0.117751	-49.4528
7.14712	-0.117538	-49.4517
7.11376	-0.11713	-49.4496
7.08045	-0.118388	-49.4454
7.04795	-0.124108	-49.4394
7.01717	-0.135519	-49.4339
6.98848	-0.151289	-49.4304
6.96055	-0.167231	-49.4277
6.9324	-0.181337	-49.4243
6.90462	-0.195564	-49.4204
6.8771	-0.20993	-49.4154
6.84921	-0.223251	-49.4086
6.82151	-0.23728	-49.4023
6.79482	-0.253782	-49.3983
6.76919	-0.272043	-49.3962
6.74372	-0.289818	-49.3939
6.71765	-0.306561	-49.3917
6.6902	-0.32205	-49.3891
6.6612	-0.337677	-49.3859
6.63134	-0.350491	-49.3901
6.59973	-0.355785	-49.4024
6.56612	-0.360439	-49.4108
6.53138	-0.367973	-49.4098
6.49766	-0.377485	-49.4019
6.46784	-0.392375	-49.3891
6.44211	-0.410202	-49.3729
6.41994	-0.42676	-49.3544
6.40059	-0.443501	-49.3369
6.38153	-0.460013	-49.3224
6.36061	-0.474857	-49.3099
6.33603	-0.487051	-49.2986
6.30789	-0.49821	-49.2876
6.27682	-0.510457	-49.2752
6.24471	-0.524494	-49.2594
6.22179	-0.546169	-49.2382
6.21077	-0.575252	-49.2156
6.20094	-0.604742	-49.1984
6.18802	-0.633557	-49.188
6.17405	-0.662711	-49.1815
6.15972	-0.69183	-49.1761
6.1451	-0.721217	-49.1702
6.13022	-0.750663	-49.1673
6.11666	-0.779739	-49.1671
6.10458	-0.808808	-49.164
6.09032	-0.836987	-49.1606
6.0726	-0.862664	-49.1568
6.05403	-0.886906	-49.1502
6.03588	-0.911047	-49.1424
6.01699	-0.93466	-49.1341
5.99722	-0.956846	-49.1232
5.97746	-0.978578	-49.1101
5.95604	-1.00101	-49.0996
5.93327	-1.02281	-49.0888
5.91343	-1.04588	-49.0743
5.89836	-1.07201	-49.0589
5.8881	-1.09886	-49.0416
5.88235	-1.12575	-49.0225
5.8807	-1.14961	-49.0006
5.88134	-1.16702	-48.9729
5.88105	-1.18158	-48.9425
5.87889	-1.19662	-48.912
5.87606	-1.21391	-48.8825
5.87392	-1.23706	-48.8574
5.87269	-1.26677	-48.8396
5.87195	-1.30026	-48.8284
5.8714	-1.33503	-48.8199
5.8709	-1.36984	-48.8115
5.87384	-1.40237	-48.8015
5.88472	-1.42939	-48.7863
5.90176	-1.452	-48.7682
5.91996	-1.47411	-48.7528
5.93605	-1.49703	-48.7387
5.94983	-1.51999	-48.7235
5.96257	-1.54285	-48.7074
5.9745	-1.56647	-48.692
5.9855	-1.59083	-48.6779
5.99471	-1.61574	-48.6647
6.0019	-1.64071	-48.6514
6.00803	-1.6644	-48.6361
6.01413	-1.68713	-48.6194
6.02117	-1.71034	-48.6033
6.02886	-1.73433	-48.5878
6.03688	-1.75835	-48.5716
6.04539	-1.78211	-48.5544
6.05421	-1.80585	-48.5368
6.06359	-1.82973	-48.5194
6.07362	-1.8533	-48.5021
6.08459	-1.87577	-48.4842
6.0968	-1.8984	-48.4672
6.10887	-1.92261	-48.4518
6.12016	-1.94812	-48.4366
6.13248	-1.97435	-48.4214
6.14818	-2.00034	-48.4066
6.16642	-2.02671	-48.3947
6.18282	-2.05443	-48.3941
6.19571	-2.08156	-48.4082
6.20712	-2.10698	-48.4286
6.21831	-2.13237	-48.4474
6.22881	-2.16008	-48.4616
6.23849	-2.19033	-48.4707
6.25015	-2.22094	-48.4775
6.26383	-2.25092	-48.4795
6.27733	-2.27907	-48.4711
6.29224	-2.30337	-48.4539
6.30774	-2.32558	-48.4332
6.32049	-2.34768	-48.4108
6.32796	-2.37237	-48.3916
6.33097	-2.40193	-48.3794
6.33257	-2.43144	-48.3659
6.33561	-2.4595	-48.3502
6.34203	-2.48904	-48.3394
6.34532	-2.51908	-48.3315
6.34186	-2.5492	-48.3269
6.33857	-2.5799	-48.3256
6.33755	-2.61084	-48.3256
6.33638	-2.64175	-48.3263
6.33409	-2.67247	-48.3268
6.32995	-2.70281	-48.3264
6.32439	-2.73277	-48.3256
6.31834	-2.76245	-48.3254
6.3115	-2.79175	-48.3258
6.30415	-2.82066	-48.3272
6.29742	-2.84931	-48.3312
6.29096	-2.87769	-48.3376
6.28464	-2.90609	-48.345
6.27947	-2.93505	-48.3527
6.27545	-2.96484	-48.3604
6.27216	-2.99547	-48.3681
6.26975	-3.027	-48.3765
6.26778	-3.05986	-48.3856
6.26577	-3.09498	-48.3953
6.26347	-3.1333	-48.4056
6.26373	-3.17004	-48.4056
6.2706	-3.19537	-48.3822
6.27997	-3.20906	-48.3455
6.2865	-3.21945	-48.3093
6.29006	-3.2342	-48.2786
6.2907	-3.25707	-48.2558
6.28955	-3.2844	-48.2379
6.28728	-3.31226	-48.222
6.28238	-3.33972	-48.2071
6.27439	-3.36639	-48.193
6.26384	-3.39289	-48.1807
6.25045	-3.41943	-48.1704
6.2329	-3.44529	-48.1612
6.2122	-3.4711	-48.1526
6.19124	-3.49865	-48.1483
6.16982	-3.52725	-48.1516
