# Supplementary material for: The Impact of Entropy on the Spatial Organization of Synaptonemal Complexes within the Cell Nucleus
Source: PLoS One. 2012 May 4;7(5):e36282. doi: 10.1371/journal.pone.0036282 (PMC3344857; doi:10.1371/journal.pone.0036282)
Supplement: Supporting Information S1 — Reconstructed SC coordinates. (ZIP) [file pone.0036282.s001.zip › SC_positions/Stack07/Stack07_SC01.xls]

## Sheet: Stack07_SC01
// Original File: X:/4Pi_Projects_data/Laura_R/2009_03_16_SYCP3_MLH1/Stack07.ims
// Generated by Bitplane Imaris x64 6.2.1 [Feb 11 2009]
neuron_name = "Filament 1"
7.44137	-4.00189	-48.2638
7.44477	-3.99128	-48.2645
7.44298	-3.9873	-48.2648
7.43645	-3.9812	-48.2627
7.43872	-3.96534	-48.26
7.45793	-3.94518	-48.2608
7.48054	-3.922	-48.2635
7.49653	-3.89536	-48.2665
7.50778	-3.8677	-48.27
7.51665	-3.83962	-48.2737
7.52441	-3.81117	-48.277
7.53179	-3.78218	-48.2797
7.53966	-3.75248	-48.2816
7.54858	-3.72193	-48.2829
7.5595	-3.69086	-48.2828
7.57225	-3.65943	-48.2818
7.58765	-3.62949	-48.2797
7.60737	-3.60326	-48.2754
7.62805	-3.57892	-48.2705
7.64681	-3.55443	-48.2667
7.66452	-3.52992	-48.2636
7.68224	-3.50603	-48.2582
7.69943	-3.48224	-48.2498
7.7142	-3.45677	-48.2405
7.72685	-3.4294	-48.2315
7.73892	-3.40107	-48.223
7.74999	-3.37203	-48.2136
7.7588	-3.34278	-48.2007
7.77186	-3.3173	-48.1864
7.79455	-3.29664	-48.1746
7.82139	-3.27791	-48.1675
7.84988	-3.26202	-48.1657
7.87789	-3.24629	-48.1636
7.90186	-3.22726	-48.1579
7.92235	-3.20683	-48.1483
7.94037	-3.18528	-48.1371
7.95631	-3.16192	-48.127
7.97081	-3.13901	-48.1147
7.98553	-3.11745	-48.1003
7.99868	-3.09406	-48.0871
8.00701	-3.06758	-48.073
8.01183	-3.03936	-48.0556
8.01604	-3.00977	-48.0355
8.0239	-2.98034	-48.0138
8.04001	-2.95447	-47.9905
8.06353	-2.93177	-47.9671
8.09193	-2.90939	-47.9461
8.12438	-2.88889	-47.9255
8.16087	-2.87247	-47.906
8.20076	-2.86043	-47.8906
8.24229	-2.85382	-47.8799
8.28377	-2.85364	-47.8733
8.32371	-2.85976	-47.8702
8.36099	-2.87089	-47.8694
8.39536	-2.88485	-47.8695
8.42741	-2.8994	-47.8697
8.4579	-2.91332	-47.8699
8.48799	-2.92543	-47.8701
8.51885	-2.93453	-47.8701
8.55082	-2.94131	-47.8697
8.58377	-2.94726	-47.8686
8.6182	-2.94922	-47.868
8.65244	-2.95235	-47.8688
8.68476	-2.9641	-47.872
8.71681	-2.97356	-47.8801
8.7477	-2.97505	-47.8956
8.77565	-2.9737	-47.9157
8.80068	-2.9713	-47.9378
8.82307	-2.96823	-47.9615
8.84439	-2.96426	-47.9855
8.86566	-2.95924	-48.0094
8.88564	-2.95212	-48.0343
8.90329	-2.94192	-48.0612
8.92183	-2.93603	-48.0874
8.94458	-2.94257	-48.1092
8.9695	-2.95657	-48.127
8.99206	-2.97262	-48.1444
9.00989	-2.98986	-48.1645
9.02491	-3.00633	-48.1869
9.0406	-3.02113	-48.2091
9.05818	-3.03421	-48.2304
9.07728	-3.04644	-48.2505
9.09793	-3.05855	-48.2688
9.12007	-3.07022	-48.2855
9.14327	-3.08132	-48.3009
9.16691	-3.09146	-48.316
9.19057	-3.10015	-48.3316
9.21465	-3.10808	-48.3472
9.23948	-3.1159	-48.3623
9.26422	-3.12403	-48.3782
9.28645	-3.13349	-48.3972
9.30532	-3.14463	-48.4194
9.32182	-3.15618	-48.4432
9.33587	-3.16725	-48.4684
9.34747	-3.17804	-48.4945
9.35665	-3.18862	-48.5213
9.36378	-3.19982	-48.5484
9.36903	-3.20984	-48.576
9.37147	-3.2174	-48.6046
9.37234	-3.2271	-48.6327
9.37364	-3.24115	-48.6589
9.37362	-3.25768	-48.6841
9.36637	-3.27665	-48.7079
9.34877	-3.29732	-48.7311
9.33509	-3.31246	-48.7599
9.34104	-3.31753	-48.7951
9.35923	-3.31946	-48.829
9.37838	-3.32408	-48.8588
9.39712	-3.33034	-48.8864
9.41409	-3.33657	-48.9141
9.43016	-3.34263	-48.9419
9.4502	-3.35091	-48.9678
9.47402	-3.36307	-48.9931
9.49659	-3.37477	-49.0227
9.5065	-3.37909	-49.0576
9.49771	-3.375	-49.0927
9.48258	-3.36749	-49.1236
9.47171	-3.36011	-49.1517
9.46777	-3.35386	-49.1792
9.47355	-3.34966	-49.2064
9.4904	-3.34757	-49.2308
9.51318	-3.34792	-49.2533
9.53164	-3.35214	-49.2798
9.54431	-3.35945	-49.3108
9.55759	-3.37025	-49.3419
9.5735	-3.38712	-49.3725
9.59047	-3.40567	-49.4072
9.5989	-3.41287	-49.4472
9.58888	-3.40004	-49.4845
9.56902	-3.37639	-49.5142
9.54871	-3.35664	-49.5404
9.52812	-3.34289	-49.5659
9.50886	-3.33586	-49.591
9.49242	-3.33839	-49.6174
9.47695	-3.34604	-49.6437
9.46134	-3.35478	-49.6688
9.44717	-3.36403	-49.6943
9.4349	-3.37353	-49.7207
9.42285	-3.38239	-49.7474
9.40801	-3.38941	-49.7733
9.38987	-3.39594	-49.7975
9.37078	-3.40456	-49.8205
9.35214	-3.41557	-49.8435
9.33606	-3.42815	-49.8678
9.32631	-3.44213	-49.8948
9.32221	-3.45652	-49.9246
9.32012	-3.46941	-49.9564
9.31925	-3.47891	-49.9909
9.32005	-3.48569	-50.0283
9.32451	-3.49212	-50.068
9.33488	-3.48743	-50.1013
9.34759	-3.46226	-50.1216
9.35737	-3.43188	-50.1383
9.36475	-3.40828	-50.1579
9.37047	-3.38988	-50.179
9.37302	-3.37745	-50.203
9.37301	-3.36958	-50.2295
9.3716	-3.36206	-50.2571
9.36914	-3.35526	-50.2856
9.36624	-3.35102	-50.3154
9.36152	-3.34712	-50.3457
9.35664	-3.34271	-50.3764
9.35682	-3.34396	-50.4091
9.36043	-3.34714	-50.4438
9.3595	-3.33713	-50.4751
9.35376	-3.31726	-50.5013
9.35223	-3.30171	-50.5279
9.35704	-3.2911	-50.5559
9.36665	-3.28085	-50.5823
9.38191	-3.27218	-50.6066
9.40242	-3.26665	-50.6293
9.4266	-3.26164	-50.651
9.45036	-3.252	-50.6729
9.4636	-3.23737	-50.6966
9.45983	-3.22358	-50.7241
9.44845	-3.21201	-50.7537
9.43817	-3.20244	-50.7834
9.42893	-3.19647	-50.8137
9.42105	-3.19082	-50.8441
9.41559	-3.18206	-50.8742
9.41164	-3.17152	-50.9042
9.40718	-3.15963	-50.9338
9.40214	-3.1448	-50.9627
9.40237	-3.12724	-50.9896
9.41328	-3.11174	-51.015
9.43034	-3.10119	-51.0411
9.44979	-3.09066	-51.0659
9.46861	-3.08029	-51.0909
9.48399	-3.07224	-51.1192
9.49985	-3.0592	-51.1455
9.51096	-3.04042	-51.1703
9.51106	-3.02344	-51.1987
9.50866	-3.00737	-51.227
9.50924	-2.9894	-51.2525
9.51216	-2.97092	-51.2766
9.5184	-2.95154	-51.2992
9.52663	-2.93144	-51.3208
9.53114	-2.91375	-51.3443
9.52832	-2.90011	-51.3713
9.52211	-2.88881	-51.4002
9.5168	-2.87789	-51.4297
9.51238	-2.86655	-51.4594
9.50741	-2.85424	-51.4892
9.50003	-2.84212	-51.5192
9.48876	-2.8314	-51.5498
9.47974	-2.81625	-51.5781
9.48206	-2.79319	-51.6014
9.49363	-2.76882	-51.6223
9.50678	-2.74946	-51.6452
9.51773	-2.73663	-51.6722
9.52833	-2.72541	-51.7
9.54175	-2.7117	-51.7251
9.55702	-2.69665	-51.7488
9.57199	-2.68051	-51.7723
9.58675	-2.66284	-51.7951
9.6021	-2.64327	-51.816
9.61789	-2.62239	-51.8356
9.6339	-2.60121	-51.8544
9.64936	-2.57936	-51.8725
9.66387	-2.55883	-51.8917
9.67458	-2.54366	-51.9158
9.6793	-2.53291	-51.9438
9.68385	-2.52191	-51.971
9.69373	-2.50966	-51.9961
9.70783	-2.49524	-52.0202
9.71967	-2.47297	-52.0414
9.72481	-2.44197	-52.0573
9.72546	-2.40809	-52.0708
9.725	-2.37536	-52.0866
9.7248	-2.3435	-52.1038
9.72504	-2.31146	-52.1206
9.72487	-2.27962	-52.1378
9.72044	-2.2482	-52.1538
9.70915	-2.21736	-52.166
9.69379	-2.18789	-52.176
9.67986	-2.1577	-52.184
9.66565	-2.12927	-52.1923
9.64609	-2.10797	-52.2063
9.62528	-2.08855	-52.2212
9.60639	-2.06696	-52.2338
9.58728	-2.04551	-52.2464
9.56619	-2.0255	-52.2588
9.54241	-2.00707	-52.2697
9.51652	-1.98977	-52.2781
9.48917	-1.97413	-52.2854
9.46104	-1.96027	-52.2928
9.4334	-1.94596	-52.3002
9.40679	-1.93082	-52.3082
9.37967	-1.91732	-52.3159
9.35127	-1.90627	-52.3219
9.32247	-1.89593	-52.3265
9.29398	-1.8843	-52.33
9.2656	-1.87113	-52.3321
9.23684	-1.85643	-52.3328
9.20712	-1.84093	-52.333
9.17583	-1.83104	-52.3369
9.14353	-1.83204	-52.3456
9.11164	-1.84006	-52.3542
9.08144	-1.85204	-52.3605
9.05389	-1.86885	-52.3652
9.02931	-1.89067	-52.3688
9.00493	-1.91392	-52.374
8.97626	-1.93239	-52.3795
8.9437	-1.94595	-52.3853
8.90949	-1.95453	-52.393
8.87436	-1.9531	-52.3986
8.84098	-1.94213	-52.4051
8.81134	-1.92676	-52.4162
8.78521	-1.91052	-52.4315
8.75997	-1.89387	-52.4486
8.73473	-1.878	-52.4666
8.70958	-1.86369	-52.4872
8.68232	-1.8571	-52.5066
8.65555	-1.86603	-52.5261
8.63249	-1.88253	-52.548
8.61179	-1.89864	-52.5704
8.59265	-1.91547	-52.5918
8.57524	-1.93379	-52.6117
8.55732	-1.95085	-52.6309
8.53687	-1.96381	-52.6501
8.51475	-1.97535	-52.6687
8.49302	-1.98553	-52.6885
8.47294	-1.99343	-52.7114
8.45313	-2.00327	-52.7345
8.43414	-2.014	-52.7581
8.41869	-2.02316	-52.7851
8.40472	-2.03348	-52.813
8.39121	-2.04621	-52.8402
8.38153	-2.06137	-52.8678
8.37452	-2.07856	-52.8953
8.36803	-2.09571	-52.9225
8.36436	-2.11209	-52.9499
8.36408	-2.12964	-52.9759
8.36432	-2.14775	-53.0007
8.36449	-2.16389	-53.026
8.36428	-2.17805	-53.0518
8.36264	-2.19297	-53.0771
8.36111	-2.20922	-53.1022
8.36347	-2.22731	-53.1268
8.36533	-2.24546	-53.1511
8.3592	-2.25748	-53.1786
8.35181	-2.26672	-53.208
8.34751	-2.27895	-53.2364
8.34344	-2.29386	-53.2636
8.33972	-2.31114	-53.2893
8.3368	-2.33039	-53.3134
8.33546	-2.34977	-53.3373
8.33525	-2.36808	-53.3622
8.33528	-2.38585	-53.3878
8.33558	-2.40558	-53.4124
8.33339	-2.42718	-53.4348
8.32354	-2.44367	-53.4566
8.30408	-2.45093	-53.478
8.27953	-2.45387	-53.4987
8.25591	-2.45741	-53.5208
8.23427	-2.46133	-53.5445
