# Supplementary material for: The Impact of Entropy on the Spatial Organization of Synaptonemal Complexes within the Cell Nucleus
Source: PLoS One. 2012 May 4;7(5):e36282. doi: 10.1371/journal.pone.0036282 (PMC3344857; doi:10.1371/journal.pone.0036282)
Supplement: Supporting Information S1 — Reconstructed SC coordinates. (ZIP) [file pone.0036282.s001.zip › SC_positions/Stack07/Stack07_SC17.xls]

## Sheet: Stack07_SC17
// Original File: X:/4Pi_Projects_data/Laura_R/2009_03_16_SYCP3_MLH1/Stack07.ims
// Generated by Bitplane Imaris x64 6.2.1 [Feb 11 2009]
neuron_name = "Filament 17"
11.8529	-1.24517	-53.0098
11.6269	-1.24999	-52.9098
11.3892	-1.28947	-52.8321
11.1335	-1.35709	-52.8008
10.867	-1.43685	-52.8258
10.5995	-1.51186	-52.9
10.3323	-1.55782	-53
10.0658	-1.55912	-53.1003
9.81015	-1.51038	-53.2004
9.57812	-1.42093	-53.3175
9.36443	-1.30721	-53.4426
9.1497	-1.17526	-53.5342
8.93178	-1.02261	-53.5678
8.72305	-0.848848	-53.5409
8.53193	-0.653039	-53.4719
8.36903	-0.430106	-53.3895
8.24331	-0.183664	-53.3094
8.14927	0.0745323	-53.2647
8.06581	0.323747	-53.2825
7.97168	0.539126	-53.3563
7.87212	0.717838	-53.4681
7.78418	0.865515	-53.6063
7.71226	0.97044	-53.7723
7.65733	1.02629	-53.9595
7.6102	1.03929	-54.149
7.56355	1.03444	-54.3306
7.52337	1.04415	-54.507
