# Supplementary material for: The Impact of Entropy on the Spatial Organization of Synaptonemal Complexes within the Cell Nucleus
Source: PLoS One. 2012 May 4;7(5):e36282. doi: 10.1371/journal.pone.0036282 (PMC3344857; doi:10.1371/journal.pone.0036282)
Supplement: Supporting Information S1 — Reconstructed SC coordinates. (ZIP) [file pone.0036282.s001.zip › SC_positions/Stack07/Stack07_SC08.xls]

## Sheet: Stack07_SC08
// Original File: X:/4Pi_Projects_data/Laura_R/2009_03_16_SYCP3_MLH1/Stack07.ims
// Generated by Bitplane Imaris x64 6.2.1 [Feb 11 2009]
neuron_name = "Filament 8"
5.65822	-0.82132	-54.3645
5.6324	-0.736938	-54.2327
5.59319	-0.656309	-54.0941
5.52149	-0.583029	-53.9478
5.41003	-0.513096	-53.8006
5.25633	-0.433392	-53.6727
5.06284	-0.340359	-53.5795
4.85216	-0.231094	-53.5065
4.65515	-0.098408	-53.4179
4.47741	0.0545915	-53.3123
4.31129	0.228021	-53.2158
4.16581	0.428699	-53.1328
4.04434	0.657418	-53.0641
3.94326	0.902398	-52.9941
3.8767	1.15536	-52.9109
3.85661	1.4159	-52.8458
3.8761	1.6734	-52.8325
3.92095	1.90852	-52.8886
3.96947	2.10139	-53.0213
3.99968	2.23614	-53.2223
3.99791	2.30683	-53.4683
3.94956	2.33112	-53.7306
3.85946	2.34079	-53.9914
