# Supplementary material for: The Impact of Entropy on the Spatial Organization of Synaptonemal Complexes within the Cell Nucleus
Source: PLoS One. 2012 May 4;7(5):e36282. doi: 10.1371/journal.pone.0036282 (PMC3344857; doi:10.1371/journal.pone.0036282)
Supplement: Supporting Information S1 — Reconstructed SC coordinates. (ZIP) [file pone.0036282.s001.zip › SC_positions/Stack07/Stack07_SC19.xls]

## Sheet: Stack07_SC19
// Original File: X:/4Pi_Projects_data/Laura_R/2009_03_16_SYCP3_MLH1/Stack07.ims
// Generated by Bitplane Imaris x64 6.2.1 [Feb 11 2009]
neuron_name = "Filament 19"
12.5417	-0.786756	-52.0359
12.3627	-0.724225	-51.98
12.1747	-0.661326	-51.8907
11.9608	-0.597177	-51.7759
11.7182	-0.533083	-51.6403
11.4646	-0.455896	-51.4761
11.2124	-0.354334	-51.2909
10.9554	-0.235416	-51.11
10.6747	-0.108415	-50.9726
10.3645	0.00675363	-50.8899
10.039	0.0945952	-50.8466
9.72142	0.176773	-50.8441
9.43673	0.281542	-50.8961
9.20159	0.406327	-51.0127
9.02503	0.546674	-51.1859
8.91618	0.710653	-51.3974
8.88366	0.892136	-51.6424
8.9328	1.07697	-51.9181
9.06501	1.2534	-52.213
9.26135	1.42902	-52.5051
9.48082	1.60964	-52.779
9.68863	1.75925	-53.0384
9.86247	1.85781	-53.2763
9.98262	1.91974	-53.4806
10.053	1.95487	-53.6513
10.1042	1.97669	-53.7967
