# Supplementary material for: The Impact of Entropy on the Spatial Organization of Synaptonemal Complexes within the Cell Nucleus
Source: PLoS One. 2012 May 4;7(5):e36282. doi: 10.1371/journal.pone.0036282 (PMC3344857; doi:10.1371/journal.pone.0036282)
Supplement: Supporting Information S1 — Reconstructed SC coordinates. (ZIP) [file pone.0036282.s001.zip › SC_positions/Stack07/Stack07_SC18.xls]

## Sheet: Stack07_SC18
// Original File: X:/4Pi_Projects_data/Laura_R/2009_03_16_SYCP3_MLH1/Stack07.ims
// Generated by Bitplane Imaris x64 6.2.1 [Feb 11 2009]
neuron_name = "Filament 18"
8.92609	2.13713	-54.1912
8.80658	2.10678	-53.9689
8.67252	2.08742	-53.7501
8.52514	2.08655	-53.5327
8.38005	2.1014	-53.3117
8.2394	2.12728	-53.0924
8.0826	2.14377	-52.8929
7.90073	2.15362	-52.7231
7.71428	2.17828	-52.5653
7.53839	2.21507	-52.4023
7.36125	2.23227	-52.2448
7.17233	2.19215	-52.1157
6.98263	2.08425	-52.0309
6.80989	1.9222	-52.0014
6.66835	1.72574	-52.0299
6.57369	1.50709	-52.1001
6.53939	1.27452	-52.1945
6.56778	1.0352	-52.3018
6.63699	0.792231	-52.4209
6.70362	0.54787	-52.5716
6.75883	0.303345	-52.759
6.82033	0.0657106	-52.9745
6.87097	-0.165568	-53.2046
6.88679	-0.391518	-53.4275
6.85899	-0.591884	-53.6328
6.79876	-0.757357	-53.8106
6.73281	-0.89075	-53.9562
6.67376	-0.994218	-54.0772
6.63005	-1.07509	-54.1839
6.60274	-1.1373	-54.2903
