# Supplementary material for: The Impact of Entropy on the Spatial Organization of Synaptonemal Complexes within the Cell Nucleus
Source: PLoS One. 2012 May 4;7(5):e36282. doi: 10.1371/journal.pone.0036282 (PMC3344857; doi:10.1371/journal.pone.0036282)
Supplement: Supporting Information S1 — Reconstructed SC coordinates. (ZIP) [file pone.0036282.s001.zip › SC_positions/Stack07/Stack07_SC06.xls]

## Sheet: Stack07_SC06
// Original File: X:/4Pi_Projects_data/Laura_R/2009_03_16_SYCP3_MLH1/Stack07.ims
// Generated by Bitplane Imaris x64 6.2.1 [Feb 11 2009]
neuron_name = "Filament 6"
3.08428	-0.605878	-52.0593
3.17823	-0.592619	-51.9779
3.27101	-0.569939	-51.8889
3.36133	-0.546173	-51.7885
3.43884	-0.534785	-51.6721
3.49677	-0.539942	-51.5459
3.52865	-0.566948	-51.4216
3.52568	-0.606486	-51.3025
3.49052	-0.630558	-51.1846
3.43741	-0.631648	-51.0624
3.38061	-0.612766	-50.931
3.33322	-0.564127	-50.7873
3.30717	-0.475437	-50.6369
3.2985	-0.344341	-50.4949
3.29211	-0.182702	-50.3697
3.28717	-0.0137144	-50.2549
3.29582	0.148852	-50.1531
3.31579	0.303429	-50.0758
3.33261	0.448002	-50.0205
3.33956	0.583297	-49.9907
3.33318	0.712499	-50.007
3.30125	0.833673	-50.0652
3.23305	0.945848	-50.1415
3.13945	1.04507	-50.2361
3.04415	1.13325	-50.3587
2.95675	1.21576	-50.4991
2.86166	1.2762	-50.6398
2.74446	1.31303	-50.7584
2.61473	1.33838	-50.8456
2.48946	1.34908	-50.9146
2.37177	1.34894	-50.965
2.25501	1.3441	-50.9902
