# Supplementary material for: The Impact of Entropy on the Spatial Organization of Synaptonemal Complexes within the Cell Nucleus
Source: PLoS One. 2012 May 4;7(5):e36282. doi: 10.1371/journal.pone.0036282 (PMC3344857; doi:10.1371/journal.pone.0036282)
Supplement: Supporting Information S1 — Reconstructed SC coordinates. (ZIP) [file pone.0036282.s001.zip › SC_positions/Stack07/Stack07_SC11.xls]

## Sheet: Stack07_SC11
// Original File: X:/4Pi_Projects_data/Laura_R/2009_03_16_SYCP3_MLH1/Stack07.ims
// Generated by Bitplane Imaris x64 6.2.1 [Feb 11 2009]
neuron_name = "Filament 11"
8.25249	2.80898	-54.2983
8.22941	2.85141	-54.2009
8.19412	2.87399	-54.087
8.14005	2.8872	-53.9576
8.05153	2.89566	-53.8299
7.92549	2.90398	-53.7227
7.77708	2.91989	-53.6418
7.62776	2.94697	-53.5669
7.49564	2.99734	-53.472
7.37226	3.08233	-53.3712
7.24334	3.20374	-53.2864
7.11806	3.34802	-53.1938
7.01563	3.5039	-53.0735
6.95141	3.66634	-52.9313
6.92855	3.80763	-52.7599
6.94975	3.90126	-52.5575
7.02968	3.94987	-52.346
7.17944	3.96918	-52.1542
7.3948	3.96819	-52.0054
7.66094	3.9497	-51.915
7.95495	3.90925	-51.8665
8.25199	3.83506	-51.8304
8.54186	3.74126	-51.8072
8.8229	3.6632	-51.784
9.08675	3.61375	-51.7299
9.32393	3.58853	-51.6374
9.53699	3.58178	-51.5228
9.7416	3.58462	-51.4214
9.94727	3.5928	-51.3612
10.1462	3.61749	-51.3397
10.331	3.6613	-51.3344
10.5076	3.7048	-51.3306
