# Supplementary material for: The Impact of Entropy on the Spatial Organization of Synaptonemal Complexes within the Cell Nucleus
Source: PLoS One. 2012 May 4;7(5):e36282. doi: 10.1371/journal.pone.0036282 (PMC3344857; doi:10.1371/journal.pone.0036282)
Supplement: Supporting Information S1 — Reconstructed SC coordinates. (ZIP) [file pone.0036282.s001.zip › SC_positions/Stack07/Stack07_SC12.xls]

## Sheet: Stack07_SC12
// Original File: X:/4Pi_Projects_data/Laura_R/2009_03_16_SYCP3_MLH1/Stack07.ims
// Generated by Bitplane Imaris x64 6.2.1 [Feb 11 2009]
neuron_name = "Filament 12"
11.3137	3.18767	-51.5537
11.1861	3.02329	-51.4633
11.0856	2.84182	-51.3747
11.0312	2.64751	-51.2722
11.0137	2.45721	-51.146
11.0092	2.28497	-50.9984
11.0018	2.12721	-50.8442
10.9707	1.9734	-50.7041
10.8928	1.84068	-50.5731
10.7637	1.75775	-50.4397
10.5916	1.73811	-50.3111
10.3958	1.78554	-50.1926
10.2036	1.89851	-50.0815
10.0245	2.05927	-49.9798
9.85714	2.24286	-49.889
9.71546	2.44228	-49.8078
9.60632	2.6456	-49.725
9.52334	2.83823	-49.6415
9.46927	3.02457	-49.5736
9.43713	3.20698	-49.5141
