# Supplementary material for: The Impact of Entropy on the Spatial Organization of Synaptonemal Complexes within the Cell Nucleus
Source: PLoS One. 2012 May 4;7(5):e36282. doi: 10.1371/journal.pone.0036282 (PMC3344857; doi:10.1371/journal.pone.0036282)
Supplement: Supporting Information S1 — Reconstructed SC coordinates. (ZIP) [file pone.0036282.s001.zip › SC_positions/Stack07/Stack07_SC07.xls]

## Sheet: Stack07_SC07
// Original File: X:/4Pi_Projects_data/Laura_R/2009_03_16_SYCP3_MLH1/Stack07.ims
// Generated by Bitplane Imaris x64 6.2.1 [Feb 11 2009]
neuron_name = "Filament 7"
7.45045	-1.53312	-54.186
7.53769	-1.45858	-53.9816
7.60241	-1.38906	-53.7537
7.64035	-1.30253	-53.5011
7.66326	-1.18738	-53.2309
7.69215	-1.05879	-52.9468
7.73907	-0.915269	-52.6635
7.77383	-0.743553	-52.3978
7.75368	-0.556976	-52.1507
7.6631	-0.376852	-51.92
7.52334	-0.19893	-51.7035
7.37261	-0.00166179	-51.4968
7.20647	0.219783	-51.3105
6.98866	0.444984	-51.1652
6.70649	0.652024	-51.0736
6.37201	0.833324	-51.0475
6.00206	0.9877	-51.0988
5.60182	1.10159	-51.2095
5.17597	1.16138	-51.3527
4.74423	1.16761	-51.5257
4.32038	1.13413	-51.7013
3.91546	1.08518	-51.8444
3.54863	1.03657	-51.9484
3.23114	0.999668	-52.0049
2.96471	0.977065	-52.0202
2.74312	0.956574	-52.0261
2.5479	0.93357	-52.0431
