# Supplementary material for: The Impact of Entropy on the Spatial Organization of Synaptonemal Complexes within the Cell Nucleus
Source: PLoS One. 2012 May 4;7(5):e36282. doi: 10.1371/journal.pone.0036282 (PMC3344857; doi:10.1371/journal.pone.0036282)
Supplement: Supporting Information S1 — Reconstructed SC coordinates. (ZIP) [file pone.0036282.s001.zip › SC_positions/Stack07/Stack07_SC09.xls]

## Sheet: Stack07_SC09
// Original File: X:/4Pi_Projects_data/Laura_R/2009_03_16_SYCP3_MLH1/Stack07.ims
// Generated by Bitplane Imaris x64 6.2.1 [Feb 11 2009]
neuron_name = "Filament 9"
6.26578	-0.177169	-54.762
6.24636	-0.095052	-54.6564
6.22627	-0.012443	-54.5427
6.18844	0.0828727	-54.4325
6.13166	0.197997	-54.3387
6.07409	0.332557	-54.262
6.02067	0.479477	-54.197
5.95712	0.625033	-54.1334
5.86969	0.750225	-54.0538
5.74687	0.84852	-53.9716
5.59623	0.945761	-53.922
5.44241	1.0659	-53.9008
5.29125	1.19948	-53.882
5.1429	1.33389	-53.8503
5.01632	1.47655	-53.7961
4.93318	1.63866	-53.7277
4.90441	1.82006	-53.6658
4.9329	2.01081	-53.6254
5.01729	2.19435	-53.6082
5.15264	2.35133	-53.6072
5.32454	2.46789	-53.6323
5.51217	2.53614	-53.6991
5.69674	2.55183	-53.8062
5.86895	2.51299	-53.9318
6.03234	2.42653	-54.0428
6.1918	2.30836	-54.1121
6.34937	2.17956	-54.1476
6.51329	2.07174	-54.186
6.68863	2.00049	-54.241
6.8642	1.95584	-54.3144
7.02757	1.92071	-54.4124
7.1799	1.87876	-54.5226
7.32806	1.83041	-54.6335
