# Supplementary material for: The Impact of Entropy on the Spatial Organization of Synaptonemal Complexes within the Cell Nucleus
Source: PLoS One. 2012 May 4;7(5):e36282. doi: 10.1371/journal.pone.0036282 (PMC3344857; doi:10.1371/journal.pone.0036282)
Supplement: Supporting Information S1 — Reconstructed SC coordinates. (ZIP) [file pone.0036282.s001.zip › SC_positions/Stack07/Stack07_SC16.xls]

## Sheet: Stack07_SC16
// Original File: X:/4Pi_Projects_data/Laura_R/2009_03_16_SYCP3_MLH1/Stack07.ims
// Generated by Bitplane Imaris x64 6.2.1 [Feb 11 2009]
neuron_name = "Filament 16"
12.4763	-0.0783633	-52.4668
12.3457	-0.0205147	-52.4971
12.2116	0.060224	-52.496
12.0733	0.172295	-52.4655
11.9292	0.315744	-52.4252
11.7742	0.480558	-52.3861
11.6073	0.650999	-52.351
11.4211	0.796068	-52.3207
11.2096	0.887157	-52.2966
10.9856	0.9171	-52.2804
10.7672	0.875946	-52.2768
10.5718	0.765402	-52.2887
10.4169	0.607154	-52.322
10.3131	0.421446	-52.3833
10.2511	0.232725	-52.4765
10.2041	0.0763383	-52.6137
10.155	-0.0201328	-52.7921
10.0998	-0.0461656	-52.9864
10.037	-0.0156801	-53.1765
9.95197	0.0388811	-53.3478
9.82367	0.10442	-53.4814
9.65521	0.186291	-53.5622
9.46889	0.282581	-53.6078
9.28722	0.38177	-53.6631
9.12375	0.46796	-53.7495
8.98929	0.542385	-53.8549
8.89487	0.62186	-53.962
8.83955	0.695154	-54.0682
8.80958	0.737386	-54.179
8.78816	0.753731	-54.2916
