# Supplementary material for: The Impact of Entropy on the Spatial Organization of Synaptonemal Complexes within the Cell Nucleus
Source: PLoS One. 2012 May 4;7(5):e36282. doi: 10.1371/journal.pone.0036282 (PMC3344857; doi:10.1371/journal.pone.0036282)
Supplement: Supporting Information S1 — Reconstructed SC coordinates. (ZIP) [file pone.0036282.s001.zip › SC_positions/Stack07/Stack07_SC04.xls]

## Sheet: Stack07_SC04
// Original File: X:/4Pi_Projects_data/Laura_R/2009_03_16_SYCP3_MLH1/Stack07.ims
// Generated by Bitplane Imaris x64 6.2.1 [Feb 11 2009]
neuron_name = "Filament 4"
4.38046	-1.36239	-53.3538
4.39289	-1.3734	-53.3173
4.40504	-1.36338	-53.2844
4.41538	-1.34105	-53.2569
4.42301	-1.31913	-53.2315
4.42879	-1.29874	-53.2063
4.43418	-1.27654	-53.1834
4.43903	-1.25267	-53.1618
4.43966	-1.23169	-53.1378
4.4339	-1.21229	-53.1144
4.4256	-1.18781	-53.0981
4.41721	-1.1587	-53.0879
4.408	-1.12926	-53.0794
4.39773	-1.10013	-53.072
4.38534	-1.07118	-53.0659
4.372	-1.0418	-53.0635
4.36106	-1.01094	-53.064
4.3531	-0.979313	-53.0598
4.34716	-0.948515	-53.0485
4.34223	-0.919498	-53.0325
4.33769	-0.893265	-53.0127
4.33328	-0.872302	-52.9883
4.32872	-0.857074	-52.9598
4.32396	-0.845028	-52.9299
4.31896	-0.835009	-52.8993
4.31352	-0.826818	-52.8681
4.30697	-0.819092	-52.837
4.29935	-0.809792	-52.8065
4.29076	-0.797036	-52.7776
4.28018	-0.778706	-52.7531
4.26931	-0.755019	-52.734
4.2604	-0.729979	-52.7164
4.25132	-0.706205	-52.6985
4.24079	-0.683536	-52.6808
4.23016	-0.661625	-52.6628
4.22074	-0.640708	-52.6438
4.21349	-0.621929	-52.6227
4.20723	-0.605919	-52.5995
4.19958	-0.592796	-52.5747
4.19094	-0.582773	-52.5482
4.18083	-0.574231	-52.5208
4.16737	-0.565465	-52.4938
4.15169	-0.556549	-52.4672
4.13524	-0.547602	-52.4406
4.11673	-0.538221	-52.4157
4.09443	-0.528664	-52.3939
4.06893	-0.519828	-52.3737
4.04069	-0.510545	-52.3545
4.01083	-0.497817	-52.3365
3.98795	-0.480234	-52.3144
3.97952	-0.459406	-52.2862
3.98001	-0.438457	-52.2565
3.98084	-0.418051	-52.2288
3.98018	-0.397486	-52.2031
3.97888	-0.377493	-52.1774
3.97836	-0.356769	-52.1523
3.9783	-0.333126	-52.1288
3.97733	-0.306168	-52.1066
3.9802	-0.277515	-52.0849
3.99294	-0.252461	-52.0624
4.01376	-0.235558	-52.0387
4.03476	-0.224087	-52.0138
4.05147	-0.212098	-51.9884
4.06682	-0.198475	-51.9639
4.08316	-0.184806	-51.9402
4.09863	-0.171902	-51.9153
4.1131	-0.160498	-51.8886
4.13065	-0.150764	-51.8632
4.15184	-0.140776	-51.8404
4.17322	-0.128058	-51.8191
4.19451	-0.113332	-51.7983
4.21742	-0.0970372	-51.7795
4.242	-0.0763423	-51.768
4.26629	-0.0507529	-51.763
4.2904	-0.0305208	-51.7531
4.31618	-0.0252114	-51.7335
4.34295	-0.0274107	-51.7109
4.36926	-0.0283726	-51.6894
4.39276	-0.0282613	-51.6665
4.41265	-0.0280162	-51.6406
4.43309	-0.0277359	-51.6153
4.4559	-0.0274681	-51.5923
4.47858	-0.0274144	-51.5693
4.50003	-0.0281089	-51.5458
4.52057	-0.0307191	-51.5225
4.54065	-0.0362183	-51.5007
4.56072	-0.0440328	-51.4811
4.58061	-0.0501817	-51.4621
4.6	-0.0502622	-51.4417
4.61891	-0.0453383	-51.4195
4.63514	-0.0393477	-51.3947
4.64891	-0.0343158	-51.3675
4.66546	-0.030858	-51.3414
4.68583	-0.0294257	-51.3176
4.70883	-0.0291026	-51.296
4.73434	-0.0287255	-51.2766
4.76086	-0.0284075	-51.2577
4.78514	-0.0283672	-51.2356
4.80769	-0.0292548	-51.2114
4.83341	-0.0340071	-51.1925
4.86129	-0.0429694	-51.1792
4.88858	-0.0511541	-51.1662
4.91518	-0.0563455	-51.1512
4.9418	-0.0602946	-51.1354
4.96793	-0.0672236	-51.1199
4.99264	-0.0789407	-51.1051
5.0186	-0.0906271	-51.0934
5.04501	-0.100737	-51.0818
5.0699	-0.110914	-51.0674
5.09502	-0.119659	-51.0523
5.12114	-0.125625	-51.0377
5.14736	-0.130029	-51.0224
5.17367	-0.133724	-51.0067
5.20109	-0.137459	-50.9928
5.22928	-0.142908	-50.9808
5.25873	-0.144485	-50.9719
5.28969	-0.142968	-50.9656
5.3205	-0.147048	-50.9575
5.35022	-0.152571	-50.946
5.37762	-0.15684	-50.9305
5.40245	-0.158705	-50.9117
5.42658	-0.156734	-50.8917
5.4493	-0.154571	-50.8683
5.47333	-0.151083	-50.8432
5.50356	-0.151462	-50.8239
5.53701	-0.160343	-50.8117
5.56882	-0.173212	-50.8047
5.5977	-0.186326	-50.7997
5.62624	-0.197505	-50.7941
5.65647	-0.209927	-50.7894
5.68746	-0.226748	-50.7869
5.71832	-0.245766	-50.7856
5.74836	-0.264859	-50.7844
5.77688	-0.283956	-50.7839
5.80355	-0.303899	-50.7837
5.82951	-0.324242	-50.7834
5.85695	-0.342872	-50.7832
5.88679	-0.358866	-50.7832
5.91829	-0.373432	-50.7831
5.95113	-0.385391	-50.7846
5.98379	-0.392763	-50.7926
6.01264	-0.39762	-50.811
6.03785	-0.402659	-50.8351
6.06301	-0.41161	-50.8566
6.0891	-0.42674	-50.8727
6.11194	-0.447115	-50.8869
6.128	-0.473197	-50.8996
6.13956	-0.503396	-50.9077
6.1486	-0.534727	-50.9123
6.15648	-0.565938	-50.9148
6.16516	-0.59645	-50.9153
6.1754	-0.625989	-50.9165
6.18718	-0.654791	-50.9187
6.19936	-0.683584	-50.9185
6.21307	-0.711049	-50.9144
6.2299	-0.735659	-50.9065
6.24794	-0.759086	-50.8974
6.26694	-0.782034	-50.8887
6.28481	-0.806015	-50.8811
6.29734	-0.833766	-50.8752
6.30653	-0.863817	-50.8701
6.31774	-0.89339	-50.8669
6.33439	-0.921069	-50.8677
6.35521	-0.945411	-50.8735
6.37694	-0.967397	-50.8844
6.3971	-0.990805	-50.8969
6.41274	-1.01678	-50.9094
6.42134	-1.04503	-50.9225
6.42743	-1.07468	-50.934
6.43462	-1.10476	-50.9417
6.43987	-1.13512	-50.9485
6.44374	-1.16511	-50.956
6.44825	-1.19449	-50.9637
6.45335	-1.2232	-50.9721
6.45883	-1.25121	-50.9818
6.46437	-1.27899	-50.9922
6.46974	-1.30743	-51.001
6.47525	-1.33668	-51.0077
6.48152	-1.36619	-51.013
6.48888	-1.39565	-51.0173
6.4972	-1.42486	-51.0212
6.50607	-1.45371	-51.0255
6.51539	-1.48224	-51.0302
6.52533	-1.5104	-51.0354
6.53581	-1.5382	-51.041
6.5469	-1.56554	-51.0474
6.55913	-1.59223	-51.0544
6.5718	-1.61883	-51.0613
6.58424	-1.64609	-51.0669
6.59672	-1.67413	-51.0709
6.60856	-1.70309	-51.0746
6.61982	-1.7329	-51.0784
6.63112	-1.76313	-51.0814
6.64229	-1.79352	-51.0835
6.65314	-1.82396	-51.0848
6.66329	-1.85469	-51.086
6.67271	-1.88632	-51.0866
6.68035	-1.91949	-51.085
6.68305	-1.95447	-51.0847
6.67875	-1.99015	-51.0862
6.66828	-2.02466	-51.0862
6.65378	-2.05693	-51.0855
6.63664	-2.0863	-51.0847
6.61797	-2.1131	-51.0842
6.59932	-2.13847	-51.0846
6.58212	-2.16353	-51.0854
6.56833	-2.19004	-51.0855
6.55726	-2.21813	-51.0856
6.5462	-2.24667	-51.0862
6.53118	-2.27427	-51.0874
6.51654	-2.30266	-51.0897
6.51091	-2.33507	-51.0908
6.50837	-2.3688	-51.0932
6.50454	-2.40125	-51.1004
6.5029	-2.43295	-51.1114
6.50437	-2.46271	-51.1259
6.50888	-2.48923	-51.1449
6.5156	-2.51355	-51.1658
6.52297	-2.53646	-51.1872
6.52983	-2.55749	-51.21
6.53665	-2.57743	-51.2334
6.54398	-2.59733	-51.2564
6.55214	-2.61655	-51.2793
6.5615	-2.63391	-51.303
6.56885	-2.65201	-51.326
6.5734	-2.67313	-51.347
6.58034	-2.69485	-51.3667
6.58737	-2.71616	-51.3866
6.59046	-2.73776	-51.4072
6.59518	-2.75718	-51.4295
6.60365	-2.77247	-51.4545
6.61254	-2.78314	-51.4817
6.62258	-2.78796	-51.5105
6.63425	-2.79046	-51.5409
6.64591	-2.79491	-51.5726
6.65751	-2.80204	-51.605
6.66896	-2.81312	-51.6366
6.67921	-2.83128	-51.6638
6.68698	-2.85618	-51.6856
6.69075	-2.88052	-51.7085
6.69246	-2.90074	-51.7361
6.69445	-2.92169	-51.7638
6.69562	-2.94959	-51.7843
6.69623	-2.98066	-51.8014
6.69464	-3.00808	-51.8234
6.6858	-3.03415	-51.8448
6.6691	-3.05803	-51.8629
6.64863	-3.07946	-51.8785
6.62774	-3.09931	-51.8924
6.61131	-3.11718	-51.9089
6.60659	-3.13818	-51.9266
6.6124	-3.16113	-51.9461
6.62049	-3.18266	-51.9685
6.62886	-3.2035	-51.9917
6.63882	-3.22371	-52.0156
6.65089	-3.24408	-52.0392
6.66493	-3.26599	-52.0609
6.67823	-3.29048	-52.0806
6.68987	-3.31714	-52.0986
