# Supplementary material for: The Impact of Entropy on the Spatial Organization of Synaptonemal Complexes within the Cell Nucleus
Source: PLoS One. 2012 May 4;7(5):e36282. doi: 10.1371/journal.pone.0036282 (PMC3344857; doi:10.1371/journal.pone.0036282)
Supplement: Supporting Information S1 — Reconstructed SC coordinates. (ZIP) [file pone.0036282.s001.zip › SC_positions/Stack07/Stack07_SC13.xls]

## Sheet: Stack07_SC13
// Original File: X:/4Pi_Projects_data/Laura_R/2009_03_16_SYCP3_MLH1/Stack07.ims
// Generated by Bitplane Imaris x64 6.2.1 [Feb 11 2009]
neuron_name = "Filament 13"
10.8514	3.48007	-51.9383
10.7388	3.39054	-52.0379
10.6161	3.29056	-52.138
10.4695	3.18466	-52.2373
10.289	3.06733	-52.3093
10.0807	2.93308	-52.3278
9.85745	2.79634	-52.2875
9.63635	2.67255	-52.1962
9.43108	2.57732	-52.0746
9.24672	2.50928	-51.9549
9.09007	2.45213	-51.8513
8.95453	2.41017	-51.7584
8.81875	2.39268	-51.6742
8.67266	2.40437	-51.5821
8.51218	2.44711	-51.4693
8.33959	2.52554	-51.3422
8.16741	2.644	-51.2117
8.01312	2.801	-51.0959
7.90885	2.99551	-50.9973
7.88206	3.21625	-50.9031
7.93998	3.44371	-50.803
8.06739	3.67318	-50.7111
8.23242	3.90979	-50.6629
8.41447	4.13873	-50.6761
8.59515	4.3486	-50.7233
8.75307	4.55107	-50.7584
8.88977	4.75301	-50.7746
