# Supplementary material for: The Impact of Entropy on the Spatial Organization of Synaptonemal Complexes within the Cell Nucleus
Source: PLoS One. 2012 May 4;7(5):e36282. doi: 10.1371/journal.pone.0036282 (PMC3344857; doi:10.1371/journal.pone.0036282)
Supplement: Supporting Information S1 — Reconstructed SC coordinates. (ZIP) [file pone.0036282.s001.zip › SC_positions/Stack07/Stack07_SC15.xls]

## Sheet: Stack07_SC15
// Original File: X:/4Pi_Projects_data/Laura_R/2009_03_16_SYCP3_MLH1/Stack07.ims
// Generated by Bitplane Imaris x64 6.2.1 [Feb 11 2009]
neuron_name = "Filament 15"
11.5389	-2.83235	-50.9148
11.3746	-2.65866	-50.7685
11.1979	-2.48924	-50.6277
11.011	-2.33253	-50.4858
10.8243	-2.17601	-50.3651
10.6419	-2.01541	-50.3016
10.4655	-1.8695	-50.3033
10.3016	-1.75523	-50.3584
10.155	-1.67302	-50.4466
10.0328	-1.60429	-50.547
9.95457	-1.53056	-50.6574
9.93413	-1.45733	-50.7831
9.97111	-1.40685	-50.9235
10.0591	-1.39303	-51.0723
10.1871	-1.41311	-51.2164
10.338	-1.4598	-51.3458
10.4925	-1.53116	-51.4528
10.6396	-1.61147	-51.5379
10.7773	-1.66615	-51.615
10.9074	-1.68641	-51.6856
11.03	-1.70647	-51.7367
11.1436	-1.75235	-51.7701
11.246	-1.80996	-51.8146
11.3448	-1.86067	-51.8746
11.4508	-1.90473	-51.9259
11.5501	-1.95796	-51.9687
11.6185	-2.03744	-52.0106
11.6581	-2.13663	-52.0484
11.688	-2.2392	-52.0839
