# Supplementary material for: The Impact of Entropy on the Spatial Organization of Synaptonemal Complexes within the Cell Nucleus
Source: PLoS One. 2012 May 4;7(5):e36282. doi: 10.1371/journal.pone.0036282 (PMC3344857; doi:10.1371/journal.pone.0036282)
Supplement: Supporting Information S1 — Reconstructed SC coordinates. (ZIP) [file pone.0036282.s001.zip › SC_positions/Stack07/Stack07_SC03.xls]

## Sheet: Stack07_SC03
// Original File: X:/4Pi_Projects_data/Laura_R/2009_03_16_SYCP3_MLH1/Stack07.ims
// Generated by Bitplane Imaris x64 6.2.1 [Feb 11 2009]
neuron_name = "Filament 3"
5.07752	-1.98839	-53.0754
5.0789	-1.962	-53.0495
5.08146	-1.93575	-53.0255
5.08589	-1.90958	-53.0046
5.0922	-1.88316	-52.9871
5.0999	-1.85612	-52.9721
5.1094	-1.83123	-52.9555
5.11812	-1.80942	-52.9343
5.12065	-1.78641	-52.9119
5.11964	-1.76336	-52.8886
5.12125	-1.74367	-52.8625
5.12544	-1.72621	-52.8352
5.13081	-1.70841	-52.8088
5.13825	-1.68975	-52.7838
5.14923	-1.67252	-52.759
5.16322	-1.65713	-52.7337
5.18237	-1.64431	-52.7096
5.20189	-1.63506	-52.6846
5.21403	-1.62617	-52.656
5.22857	-1.61548	-52.6301
5.25052	-1.60339	-52.6094
5.27328	-1.58973	-52.5896
5.29577	-1.57253	-52.571
5.31881	-1.55021	-52.5543
5.34372	-1.52764	-52.5361
5.37278	-1.51214	-52.5163
5.4043	-1.50339	-52.497
5.43006	-1.49788	-52.4741
5.44192	-1.49556	-52.4423
5.44339	-1.49612	-52.4054
5.44294	-1.499	-52.3676
5.44295	-1.50461	-52.3292
5.44302	-1.51337	-52.2909
5.44278	-1.52718	-52.2549
5.4423	-1.54717	-52.223
5.44008	-1.56871	-52.1936
5.43557	-1.58674	-52.1644
5.43149	-1.6034	-52.1371
5.42919	-1.62205	-52.1136
5.42994	-1.64071	-52.0915
5.43321	-1.65618	-52.0667
5.43693	-1.66934	-52.0389
5.4405	-1.68261	-52.0094
5.44225	-1.70119	-51.9822
5.44246	-1.72551	-51.9585
5.44212	-1.74696	-51.9323
5.43937	-1.76488	-51.9037
5.43085	-1.78154	-51.8769
5.41889	-1.79364	-51.8506
5.40929	-1.80208	-51.8226
5.40104	-1.80928	-51.7936
5.39355	-1.81513	-51.7638
5.38891	-1.82256	-51.733
5.38376	-1.8341	-51.7026
5.36986	-1.84897	-51.6773
5.34472	-1.86688	-51.6601
5.31628	-1.8871	-51.6454
5.29237	-1.9068	-51.6257
5.27966	-1.92281	-51.5977
5.27925	-1.93523	-51.5645
5.2801	-1.9469	-51.5325
5.2775	-1.95953	-51.5031
5.27679	-1.97218	-51.4735
5.27808	-1.98251	-51.4421
5.27966	-1.98905	-51.4092
5.28389	-1.99167	-51.3764
5.29269	-1.9917	-51.3451
5.30615	-1.99104	-51.3168
5.32221	-1.98942	-51.291
5.33778	-1.98788	-51.2655
5.35067	-1.99039	-51.239
5.35934	-1.99774	-51.2112
5.36445	-2.00647	-51.1821
5.3685	-2.01381	-51.1521
5.372	-2.02075	-51.1222
5.37296	-2.02976	-51.0937
5.37072	-2.04067	-51.0668
5.36604	-2.05315	-51.0411
5.36045	-2.06857	-51.0153
5.35809	-2.0872	-50.987
5.36198	-2.10379	-50.9535
5.36406	-2.1067	-50.9158
5.35652	-2.09188	-50.8797
5.34217	-2.07362	-50.8472
5.32611	-2.06001	-50.8153
5.31263	-2.05295	-50.7833
5.30262	-2.06056	-50.7525
5.29914	-2.07461	-50.7218
5.30153	-2.08594	-50.691
5.30113	-2.09998	-50.6633
5.29735	-2.11969	-50.6398
5.29507	-2.14109	-50.617
5.29448	-2.16164	-50.5938
5.29503	-2.18123	-50.5704
5.29802	-2.19927	-50.5461
5.30352	-2.21715	-50.5218
5.3097	-2.23542	-50.4971
5.31833	-2.2556	-50.4747
5.33253	-2.27979	-50.4589
5.34941	-2.30381	-50.443
5.3666	-2.32393	-50.4211
5.38702	-2.34206	-50.3978
5.41047	-2.35676	-50.3744
5.42888	-2.36506	-50.3449
5.43781	-2.36859	-50.3098
5.44091	-2.36954	-50.2739
5.44191	-2.36831	-50.2392
5.44266	-2.3655	-50.2058
5.44417	-2.36376	-50.1726
5.44247	-2.36626	-50.1396
5.42912	-2.37067	-50.1104
5.40415	-2.37223	-50.0869
5.37673	-2.37183	-50.0654
5.35344	-2.3717	-50.0414
5.33581	-2.37169	-50.0139
5.32285	-2.37154	-49.984
5.31294	-2.37126	-49.9531
5.30419	-2.37074	-49.922
5.29455	-2.36988	-49.8915
5.28352	-2.369	-49.862
5.27192	-2.36866	-49.8325
5.25939	-2.36867	-49.8024
5.24474	-2.36828	-49.7711
5.22956	-2.36406	-49.7386
5.21777	-2.35072	-49.7062
5.21025	-2.32903	-49.6759
5.2051	-2.30147	-49.6522
5.20462	-2.26944	-49.6362
5.20841	-2.23626	-49.6226
5.21405	-2.2029	-49.6112
5.22166	-2.16812	-49.6026
5.22799	-2.13443	-49.5879
5.22606	-2.10781	-49.5641
5.2092	-2.08699	-49.5417
5.18593	-2.06797	-49.5224
5.16706	-2.0513	-49.5001
5.15107	-2.03584	-49.4762
5.13392	-2.02023	-49.4543
5.11514	-2.00531	-49.4337
5.09632	-1.99089	-49.4132
5.07581	-1.97654	-49.3945
5.05303	-1.96204	-49.3782
5.03065	-1.94701	-49.3612
5.00902	-1.932	-49.3422
4.98609	-1.91634	-49.3237
4.96237	-1.89912	-49.3057
4.93947	-1.87888	-49.2895
4.91574	-1.85594	-49.2809
4.88858	-1.83454	-49.2806
4.85975	-1.81528	-49.2836
4.83253	-1.79561	-49.2867
4.80727	-1.77528	-49.2896
4.78329	-1.75428	-49.2929
4.75964	-1.73257	-49.2975
4.73375	-1.71263	-49.3043
4.70817	-1.69362	-49.3153
4.68761	-1.67177	-49.3307
4.66779	-1.65111	-49.3469
4.64635	-1.63401	-49.3627
4.62593	-1.61596	-49.3778
4.60496	-1.5963	-49.3912
4.58159	-1.57506	-49.4023
4.5557	-1.55129	-49.4109
4.52806	-1.52515	-49.4189
4.49912	-1.49606	-49.4274
4.47107	-1.47053	-49.4434
4.45044	-1.45836	-49.4749
4.43933	-1.45628	-49.5147
4.43188	-1.45626	-49.5528
4.42239	-1.4563	-49.5878
4.40911	-1.45642	-49.6199
4.39274	-1.45668	-49.6497
4.37532	-1.4568	-49.6786
4.35595	-1.45687	-49.7055
4.33162	-1.45898	-49.7274
4.30548	-1.46827	-49.7444
4.2814	-1.48519	-49.758
4.25836	-1.5016	-49.7716
4.23557	-1.51267	-49.7878
4.21179	-1.52009	-49.8033
4.18525	-1.52543	-49.8148
4.15621	-1.52773	-49.8248
4.12852	-1.52332	-49.839
4.10692	-1.5101	-49.862
4.09117	-1.49236	-49.8932
4.07773	-1.47886	-49.9316
4.0607	-1.48249	-49.9679
4.03512	-1.50414	-49.9903
4.00855	-1.53159	-50.004
3.98715	-1.55721	-50.02
3.96526	-1.57637	-50.0403
3.94348	-1.59221	-50.063
3.92264	-1.60761	-50.0868
3.89737	-1.61832	-50.111
3.87102	-1.6301	-50.135
3.85443	-1.65114	-50.1603
3.84966	-1.67531	-50.1893
3.85006	-1.69869	-50.2188
3.85103	-1.72364	-50.2458
3.85167	-1.74991	-50.2705
3.85217	-1.77827	-50.292
3.85234	-1.8095	-50.3091
3.85219	-1.84301	-50.323
3.85346	-1.87773	-50.3355
3.86318	-1.91022	-50.3474
3.88481	-1.93671	-50.3589
3.9125	-1.95795	-50.3691
3.94238	-1.97596	-50.3763
