# Supplementary material for: The Impact of Entropy on the Spatial Organization of Synaptonemal Complexes within the Cell Nucleus
Source: PLoS One. 2012 May 4;7(5):e36282. doi: 10.1371/journal.pone.0036282 (PMC3344857; doi:10.1371/journal.pone.0036282)
Supplement: Supporting Information S1 — Reconstructed SC coordinates. (ZIP) [file pone.0036282.s001.zip › SC_positions/Stack07/Stack07_SC14.xls]

## Sheet: Stack07_SC14
// Original File: X:/4Pi_Projects_data/Laura_R/2009_03_16_SYCP3_MLH1/Stack07.ims
// Generated by Bitplane Imaris x64 6.2.1 [Feb 11 2009]
neuron_name = "Filament 14"
12.7219	0.710637	-51.3057
12.6237	0.694463	-51.3376
12.5148	0.681705	-51.357
12.3929	0.679063	-51.3419
12.2681	0.699679	-51.2887
12.1575	0.756433	-51.2112
12.0802	0.838784	-51.1103
12.0462	0.910624	-50.9752
12.041	0.936454	-50.8051
12.0336	0.900747	-50.6112
12.0112	0.80646	-50.4086
11.9856	0.664707	-50.2123
11.9671	0.487701	-50.04
11.953	0.287571	-49.9102
11.9364	0.0813933	-49.8214
11.915	-0.116202	-49.7604
11.8933	-0.302902	-49.7261
11.8664	-0.475805	-49.703
11.8235	-0.625658	-49.6602
11.7804	-0.75273	-49.5866
11.7688	-0.862349	-49.4885
11.7807	-0.94782	-49.3661
11.7753	-1.01521	-49.2256
11.7393	-1.07671	-49.0788
11.688	-1.11766	-48.9251
11.6387	-1.1262	-48.7638
11.6104	-1.11623	-48.5988
11.6182	-1.11124	-48.4364
11.6692	-1.11758	-48.2892
11.7572	-1.12219	-48.17
11.8642	-1.11876	-48.0821
11.9743	-1.10338	-48.0229
12.0816	-1.07087	-47.9841
