# Supplementary material for: The Impact of Entropy on the Spatial Organization of Synaptonemal Complexes within the Cell Nucleus
Source: PLoS One. 2012 May 4;7(5):e36282. doi: 10.1371/journal.pone.0036282 (PMC3344857; doi:10.1371/journal.pone.0036282)
Supplement: Supporting Information S1 — Reconstructed SC coordinates. (ZIP) [file pone.0036282.s001.zip › SC_positions/Stack07/Stack07_SC05.xls]

## Sheet: Stack07_SC05
// Original File: X:/4Pi_Projects_data/Laura_R/2009_03_16_SYCP3_MLH1/Stack07.ims
// Generated by Bitplane Imaris x64 6.2.1 [Feb 11 2009]
neuron_name = "Filament 5"
7.56679	-3.12224	-52.6055
7.6478	-3.08603	-52.4224
7.70979	-3.03581	-52.2332
7.74803	-2.99657	-52.0334
7.77114	-2.98689	-51.8263
7.78253	-2.99127	-51.6196
7.7851	-2.98582	-51.419
7.78825	-2.96047	-51.2296
7.79478	-2.92267	-51.056
7.80068	-2.86796	-50.9071
7.79756	-2.7873	-50.7897
7.78509	-2.68439	-50.7064
7.77365	-2.56382	-50.6481
7.7685	-2.43107	-50.5937
7.77836	-2.28401	-50.5482
7.80404	-2.11839	-50.5414
7.82842	-1.94293	-50.5891
7.84148	-1.77607	-50.6918
7.83509	-1.63813	-50.8439
7.80801	-1.53093	-51.0308
7.76722	-1.44443	-51.2355
7.7021	-1.39074	-51.4517
7.59818	-1.37926	-51.6734
7.45323	-1.40273	-51.8903
7.27406	-1.4631	-52.0945
7.07497	-1.5481	-52.2898
6.87312	-1.62991	-52.4883
6.68065	-1.69692	-52.6885
6.50944	-1.74278	-52.8855
6.36924	-1.7553	-53.0746
6.26581	-1.74673	-53.2511
6.19223	-1.7566	-53.4123
6.12558	-1.79564	-53.5574
