# Supplementary material for: The Impact of Entropy on the Spatial Organization of Synaptonemal Complexes within the Cell Nucleus
Source: PLoS One. 2012 May 4;7(5):e36282. doi: 10.1371/journal.pone.0036282 (PMC3344857; doi:10.1371/journal.pone.0036282)
Supplement: Supporting Information S1 — Reconstructed SC coordinates. (ZIP) [file pone.0036282.s001.zip › SC_positions/Stack02/Stack02_SC17.xls]

## Sheet: SC_17
// Original File: X:/4Pi_Projects_data/Laura_R/2009_03_16_SYCP3_MLH1/Stack02.ims
// Generated by Bitplane Imaris x64 6.2.1 [Feb 11 2009]
"Filament 17"
11.7441	-1.12421	-50.9362
11.7412	-1.11472	-50.9461
11.7136	-1.09138	-50.9501
11.6826	-1.06893	-50.9515
11.6577	-1.05162	-50.9543
11.6337	-1.03376	-50.9601
11.6113	-1.01505	-50.9687
11.5897	-0.995744	-50.9785
11.5678	-0.977171	-50.9887
11.5448	-0.95996	-50.999
11.5214	-0.943356	-51.0092
11.4971	-0.927838	-51.0193
11.4716	-0.914698	-51.0295
11.445	-0.904364	-51.0403
11.4179	-0.896298	-51.0517
11.3905	-0.889555	-51.0634
11.3629	-0.88339	-51.0752
11.3352	-0.877863	-51.0868
11.3073	-0.873202	-51.0983
11.2792	-0.869146	-51.1097
11.2511	-0.865551	-51.1211
11.2229	-0.8622	-51.1325
11.1948	-0.858835	-51.1439
11.1665	-0.855356	-51.1551
11.1382	-0.851558	-51.1658
11.1095	-0.847855	-51.1758
11.0806	-0.84508	-51.1853
11.0514	-0.843325	-51.1939
11.0218	-0.842362	-51.2017
10.9921	-0.841541	-51.2089
10.9625	-0.840098	-51.2162
10.933	-0.837916	-51.2238
10.9037	-0.834991	-51.2319
10.8747	-0.831374	-51.2409
10.8459	-0.827151	-51.2502
10.8173	-0.82213	-51.2597
10.7888	-0.816748	-51.2694
10.7602	-0.811936	-51.2791
10.7315	-0.807283	-51.2884
10.7027	-0.80229	-51.2974
10.6738	-0.797708	-51.3064
10.6447	-0.793828	-51.3149
10.6154	-0.790192	-51.3227
10.5861	-0.785692	-51.3299
10.5571	-0.778862	-51.3366
10.5286	-0.769762	-51.3425
10.5003	-0.759565	-51.3478
10.4722	-0.748777	-51.353
10.4444	-0.737401	-51.3588
10.4169	-0.725503	-51.3646
10.3894	-0.713129	-51.3695
10.362	-0.700143	-51.3736
10.3351	-0.686131	-51.3769
10.3088	-0.670847	-51.3791
10.2829	-0.654543	-51.3797
10.2575	-0.637535	-51.3791
10.2326	-0.619951	-51.3779
10.2082	-0.60159	-51.3764
10.1844	-0.582564	-51.3748
10.1606	-0.563491	-51.373
10.1368	-0.544394	-51.3711
10.1134	-0.524872	-51.3689
10.0904	-0.504852	-51.3668
10.067	-0.485314	-51.3648
10.0429	-0.466784	-51.3625
10.0187	-0.448376	-51.3606
9.99442	-0.429836	-51.3596
9.97033	-0.411047	-51.3597
9.94647	-0.392064	-51.3611
9.92275	-0.373111	-51.3636
9.90003	-0.353163	-51.3668
9.87842	-0.332082	-51.3708
9.85677	-0.31115	-51.3751
9.83553	-0.289926	-51.3799
9.81514	-0.268011	-51.3853
9.79452	-0.246481	-51.3913
9.77369	-0.225114	-51.3971
9.75358	-0.202815	-51.4017
9.73469	-0.179143	-51.4052
9.71714	-0.154316	-51.4076
9.70088	-0.128582	-51.4092
9.68526	-0.102377	-51.4103
9.66923	-0.0763847	-51.4112
9.65226	-0.0509923	-51.4115
9.63404	-0.0265149	-51.4107
9.61405	-0.00353587	-51.4094
9.59191	0.0173473	-51.4082
9.56769	0.0357608	-51.4077
9.54174	0.0515566	-51.4092
9.51484	0.0648682	-51.414
9.48764	0.0756822	-51.4223
9.46035	0.08465	-51.4326
9.43316	0.0930943	-51.4437
9.40603	0.101023	-51.4553
9.37892	0.107811	-51.4676
9.35186	0.113223	-51.4807
9.32501	0.117354	-51.4947
9.29862	0.120334	-51.5097
9.27244	0.12198	-51.5253
9.24599	0.122456	-51.5406
9.21947	0.121978	-51.5558
9.19334	0.120229	-51.5714
9.16805	0.116757	-51.5881
9.1439	0.112126	-51.6062
9.12064	0.10741	-51.6254
9.09784	0.102853	-51.6452
9.07559	0.0986942	-51.6656
9.05418	0.0955325	-51.6871
9.0333	0.0934365	-51.7093
9.01249	0.0922217	-51.7316
8.99162	0.0924989	-51.7539
8.97012	0.0949541	-51.7752
8.94726	0.0993015	-51.7946
8.92422	0.105612	-51.8132
8.90203	0.114315	-51.832
8.88013	0.124774	-51.8502
8.85857	0.136199	-51.8682
8.8372	0.148636	-51.8859
8.81597	0.161841	-51.9032
8.79555	0.175151	-51.9214
8.77547	0.188167	-51.9403
8.75558	0.20043	-51.9599
8.73723	0.211877	-51.9812
8.72173	0.222867	-52.0047
8.70882	0.233927	-52.0299
8.69793	0.245517	-52.0559
8.68859	0.257947	-52.0821
8.67995	0.271511	-52.1081
8.67186	0.285838	-52.1338
8.66502	0.300281	-52.1598
8.6595	0.314478	-52.1862
8.65465	0.328964	-52.2126
8.65028	0.34433	-52.2386
8.64637	0.359367	-52.2648
8.64265	0.373047	-52.2918
8.63899	0.385774	-52.3193
8.63566	0.397846	-52.3472
8.63324	0.409353	-52.3753
8.63236	0.420524	-52.4037
8.63348	0.431225	-52.4322
8.63698	0.44136	-52.4607
8.64358	0.451105	-52.4887
8.6535	0.460004	-52.516
8.66568	0.467683	-52.5429
8.67884	0.474907	-52.5695
8.69219	0.482146	-52.596
8.70523	0.488747	-52.6228
8.71761	0.494145	-52.6501
8.72939	0.498307	-52.678
8.74133	0.501292	-52.7059
8.75414	0.503466	-52.7335
8.76779	0.505558	-52.7607
8.78209	0.508084	-52.7876
8.79655	0.511385	-52.8142
8.81042	0.515425	-52.8411
8.82421	0.519671	-52.868
8.83872	0.523468	-52.8946
8.85431	0.525972	-52.9207
8.87089	0.526541	-52.9462
8.88758	0.524183	-52.9715
8.90399	0.5181	-52.9962
8.92138	0.508796	-53.0192
8.94018	0.497442	-53.0402
8.95934	0.485476	-53.0605
8.97776	0.472902	-53.081
8.99472	0.459033	-53.1021
9.01166	0.444057	-53.1224
9.02972	0.428022	-53.1407
9.04688	0.409854	-53.1578
9.06241	0.389173	-53.1738
9.07725	0.367133	-53.1887
9.09169	0.34452	-53.2032
9.10636	0.322129	-53.2178
9.1214	0.300223	-53.2327
9.13743	0.278936	-53.2474
9.15473	0.258549	-53.2619
9.17198	0.239046	-53.2777
9.18907	0.22088	-53.2953
9.20648	0.204995	-53.3145
9.22508	0.192541	-53.335
9.24425	0.183775	-53.3564
9.26112	0.178214	-53.3806
9.27504	0.175133	-53.4074
9.2868	0.174031	-53.4354
9.2971	0.17548	-53.464
9.30633	0.179652	-53.4927
9.3138	0.185649	-53.5216
9.31934	0.193004	-53.5507
9.32379	0.20201	-53.5795
9.3282	0.212522	-53.6078
9.33334	0.223626	-53.6358
9.33946	0.234797	-53.6635
9.34647	0.245878	-53.6911
9.35449	0.256366	-53.7186
9.36336	0.265691	-53.7462
9.37259	0.273812	-53.7742
9.38211	0.280391	-53.8024
9.39182	0.284928	-53.8309
9.40161	0.287977	-53.8597
9.41209	0.290001	-53.8882
9.42357	0.290832	-53.9165
9.43552	0.290496	-53.9446
9.44758	0.289363	-53.9726
9.45987	0.287664	-54.0005
9.47205	0.285419	-54.0284
9.48365	0.282897	-54.0565
9.49478	0.280367	-54.0848
9.50585	0.277554	-54.1131
9.51729	0.273433	-54.1411
9.52921	0.267421	-54.1685
9.5417	0.26066	-54.1955
9.5548	0.254262	-54.2223
9.56806	0.248426	-54.2492
9.58118	0.243309	-54.2763
9.59418	0.239041	-54.3035
9.60704	0.23599	-54.331
9.62	0.234201	-54.3586
9.63358	0.233381	-54.3859
9.64832	0.233689	-54.4126
9.66453	0.235	-54.4384
9.68287	0.236919	-54.4625
9.70368	0.239422	-54.4845
9.7255	0.241975	-54.5056
9.74738	0.244178	-54.5266
9.76998	0.246361	-54.5468
9.79264	0.248071	-54.567
9.8148	0.248735	-54.5877
9.83809	0.248863	-54.6072
9.86318	0.248854	-54.6245
9.88926	0.248714	-54.6403
9.916	0.248733	-54.6549
9.94342	0.249204	-54.6683
9.97134	0.250034	-54.6807
9.99937	0.250818	-54.6928
10.0272	0.251237	-54.7054
10.0548	0.25127	-54.7186
10.0821	0.251022	-54.7322
10.1094	0.250665	-54.7461
10.1363	0.250378	-54.7605
10.1627	0.250326	-54.7758
10.189	0.250597	-54.7913
10.2159	0.251081	-54.8058
10.2432	0.251719	-54.8193
10.2709	0.252682	-54.8322
10.2989	0.254355	-54.8443
10.327	0.257378	-54.856
10.3548	0.262408	-54.8674
10.3823	0.268802	-54.879
10.4095	0.275104	-54.8916
10.4363	0.280743	-54.9049
10.463	0.285394	-54.9191
10.4891	0.289074	-54.9345
10.5145	0.292029	-54.9512
10.5392	0.293738	-54.969
10.5635	0.29435	-54.9874
10.5874	0.294246	-55.0064
10.6109	0.292769	-55.0257
10.6341	0.290116	-55.0455
10.6566	0.287184	-55.0659
10.6788	0.284199	-55.0867
10.7008	0.281473	-55.1077
10.7232	0.279312	-55.1283
10.7462	0.277448	-55.1483
10.7695	0.27561	-55.1679
10.7931	0.273504	-55.187
10.8174	0.271304	-55.2054
10.8421	0.269975	-55.2234
10.8669	0.269841	-55.2411
10.8922	0.270188	-55.258
10.918	0.270579	-55.2744
10.9437	0.270961	-55.2909
10.969	0.270441	-55.3079
10.9938	0.268859	-55.3256
11.0184	0.266352	-55.3432
11.0439	0.262069	-55.3592
11.0697	0.256445	-55.3746
11.0951	0.250267	-55.3903
11.1204	0.243705	-55.4062
