# Supplementary material for: The Impact of Entropy on the Spatial Organization of Synaptonemal Complexes within the Cell Nucleus
Source: PLoS One. 2012 May 4;7(5):e36282. doi: 10.1371/journal.pone.0036282 (PMC3344857; doi:10.1371/journal.pone.0036282)
Supplement: Supporting Information S1 — Reconstructed SC coordinates. (ZIP) [file pone.0036282.s001.zip › SC_positions/Stack02/Stack02_SC11.xls]

## Sheet: SC_11
// Original File: X:/4Pi_Projects_data/Laura_R/2009_03_16_SYCP3_MLH1/Stack02.ims
// Generated by Bitplane Imaris x64 6.2.1 [Feb 11 2009]
"Filament 11"
7.43252	-4.27522	-52.7808
7.44209	-4.24312	-52.7798
7.44527	-4.21219	-52.7775
7.44521	-4.18246	-52.7715
7.4451	-4.15387	-52.7612
7.4449	-4.12595	-52.7488
7.44458	-4.09809	-52.7362
7.4441	-4.07016	-52.7238
7.44332	-4.0421	-52.7117
7.44216	-4.01396	-52.6998
7.44061	-3.98586	-52.6879
7.43861	-3.9578	-52.676
7.43615	-3.9298	-52.664
7.43295	-3.90185	-52.652
7.4291	-3.87392	-52.6402
7.42505	-3.84603	-52.6284
7.42126	-3.81827	-52.6162
7.41817	-3.79082	-52.6032
7.41601	-3.76389	-52.589
7.41489	-3.73767	-52.5734
7.41472	-3.71226	-52.5565
7.41515	-3.68776	-52.5383
7.4155	-3.66426	-52.5188
7.41577	-3.64186	-52.4981
7.41628	-3.62054	-52.4763
7.417	-3.60016	-52.4536
7.41935	-3.5808	-52.4303
7.42523	-3.56287	-52.4065
7.43434	-3.54623	-52.3826
7.44479	-3.53015	-52.3589
7.45519	-3.51407	-52.3351
7.46518	-3.49771	-52.3113
7.47481	-3.48158	-52.2873
7.4842	-3.4659	-52.2628
7.49358	-3.45028	-52.2384
7.50307	-3.43461	-52.214
7.51283	-3.4188	-52.1898
7.52271	-3.40319	-52.1655
7.53244	-3.38789	-52.1409
7.54187	-3.37275	-52.1162
7.55106	-3.35788	-52.0911
7.56043	-3.34325	-52.066
7.57028	-3.32931	-52.0407
7.58055	-3.31734	-52.0146
7.59113	-3.30775	-51.9877
7.60215	-3.29912	-51.9606
7.61424	-3.29058	-51.9339
7.62783	-3.28211	-51.9079
7.6429	-3.27304	-51.883
7.65846	-3.26236	-51.8591
7.67399	-3.24981	-51.8362
7.69086	-3.23563	-51.8153
7.70964	-3.21996	-51.7975
7.73008	-3.20285	-51.7831
7.75187	-3.18454	-51.7723
7.77385	-3.16518	-51.7637
7.79525	-3.14485	-51.7559
7.81635	-3.12398	-51.7487
7.83749	-3.10294	-51.7422
7.85881	-3.08187	-51.7365
7.8808	-3.0614	-51.7312
7.9037	-3.04184	-51.7264
7.92683	-3.02237	-51.7228
7.95006	-3.00286	-51.7201
7.97424	-2.9845	-51.7177
7.99968	-2.96785	-51.7157
8.02574	-2.95202	-51.7143
8.0518	-2.93614	-51.7134
8.07808	-2.92062	-51.7127
8.10458	-2.90548	-51.7117
8.13072	-2.88969	-51.7109
8.15632	-2.87302	-51.71
8.1814	-2.85561	-51.7091
8.20583	-2.83729	-51.7086
8.22981	-2.81835	-51.7087
8.25324	-2.79876	-51.7095
8.2762	-2.77866	-51.7109
8.2991	-2.75856	-51.7122
8.32132	-2.73775	-51.7132
8.34268	-2.71602	-51.7137
8.3643	-2.6946	-51.7138
8.38573	-2.67301	-51.714
8.40652	-2.65078	-51.7142
8.42853	-2.62987	-51.7146
8.45189	-2.61042	-51.7156
8.47472	-2.59051	-51.7178
8.49733	-2.5706	-51.7217
8.52074	-2.55176	-51.7268
8.54471	-2.53357	-51.7318
8.56862	-2.51513	-51.7357
8.59214	-2.49599	-51.7385
8.61616	-2.47731	-51.7401
8.641	-2.45957	-51.7404
8.66591	-2.44189	-51.7397
8.6905	-2.42394	-51.7375
8.71446	-2.4058	-51.7327
8.7378	-2.38777	-51.725
8.76051	-2.36968	-51.7156
8.78291	-2.35148	-51.7058
8.8055	-2.33358	-51.696
8.82762	-2.31549	-51.6854
8.849	-2.29713	-51.6738
8.86864	-2.27819	-51.6604
8.88486	-2.25823	-51.6444
8.89768	-2.23811	-51.6256
8.90788	-2.21859	-51.6047
8.91577	-2.19972	-51.5821
8.92105	-2.18093	-51.5588
8.92344	-2.16159	-51.5355
8.92287	-2.14188	-51.5123
8.91946	-2.12214	-51.4893
8.91345	-2.10233	-51.467
8.90559	-2.08212	-51.4455
8.89623	-2.06137	-51.4253
8.88564	-2.04047	-51.4057
8.87551	-2.01966	-51.3859
8.86624	-1.99885	-51.3656
8.85683	-1.97712	-51.3466
8.84775	-1.95351	-51.33
8.83964	-1.92911	-51.3137
8.83242	-1.90481	-51.2968
8.82635	-1.88048	-51.2794
8.82177	-1.85643	-51.2612
8.8195	-1.83317	-51.2418
8.8204	-1.81118	-51.2209
8.82433	-1.79143	-51.1983
8.83079	-1.77487	-51.1738
8.83898	-1.76154	-51.1477
8.84804	-1.75064	-51.1207
8.85781	-1.74086	-51.0935
8.86874	-1.73193	-51.0664
8.88072	-1.72397	-51.0395
8.89349	-1.71676	-51.0128
8.9076	-1.71043	-50.9865
8.92369	-1.70487	-50.9612
8.94192	-1.70017	-50.9373
8.96167	-1.6969	-50.9143
8.98255	-1.69512	-50.8921
9.00448	-1.69411	-50.871
9.02653	-1.69415	-50.8499
9.0481	-1.69632	-50.8286
9.07009	-1.70069	-50.808
9.09233	-1.70721	-50.7883
9.11319	-1.71566	-50.768
9.133	-1.72531	-50.7471
9.15181	-1.73566	-50.7257
9.16838	-1.74653	-50.7027
9.183	-1.75823	-50.6787
9.19596	-1.77127	-50.6544
9.20748	-1.78551	-50.63
9.21823	-1.80052	-50.6057
9.22837	-1.8164	-50.5818
9.23766	-1.83416	-50.559
9.2459	-1.85338	-50.5368
9.25288	-1.87207	-50.5138
9.25874	-1.89031	-50.49
9.26392	-1.90882	-50.4664
9.26882	-1.92799	-50.4432
9.27393	-1.94852	-50.4214
9.27966	-1.96975	-50.4005
9.28574	-1.99207	-50.3809
9.29141	-2.01676	-50.3642
9.29639	-2.04326	-50.35
9.30084	-2.0705	-50.3371
9.30467	-2.09824	-50.3249
9.30771	-2.1263	-50.3132
9.31017	-2.15452	-50.3018
9.31234	-2.18293	-50.2907
9.31427	-2.2116	-50.2803
9.31603	-2.24052	-50.2707
9.31821	-2.26952	-50.2613
9.32152	-2.29844	-50.2521
9.32587	-2.3271	-50.2425
9.33038	-2.35544	-50.232
9.33442	-2.38371	-50.2211
9.33802	-2.412	-50.2101
9.34162	-2.44022	-50.199
9.34595	-2.46831	-50.1877
9.35169	-2.49614	-50.1765
9.35877	-2.52374	-50.1655
9.3664	-2.55138	-50.1549
9.37417	-2.57925	-50.1451
9.38234	-2.60719	-50.1358
9.39109	-2.63501	-50.1267
9.40012	-2.66282	-50.1178
9.40901	-2.69084	-50.1094
9.41726	-2.71922	-50.1017
9.42479	-2.74792	-50.0943
