# Supplementary material for: The Impact of Entropy on the Spatial Organization of Synaptonemal Complexes within the Cell Nucleus
Source: PLoS One. 2012 May 4;7(5):e36282. doi: 10.1371/journal.pone.0036282 (PMC3344857; doi:10.1371/journal.pone.0036282)
Supplement: Supporting Information S1 — Reconstructed SC coordinates. (ZIP) [file pone.0036282.s001.zip › SC_positions/Stack02/Stack02_SC19.xls]

## Sheet: SC_19
// Original File: X:/4Pi_Projects_data/Laura_R/2009_03_16_SYCP3_MLH1/Stack02.ims
// Generated by Bitplane Imaris x64 6.2.1 [Feb 11 2009]
"Filament 19"
11.4814	0.719642	-53.6139
11.4278	0.671291	-53.6149
11.3896	0.623182	-53.6057
11.3514	0.578041	-53.5909
11.2979	0.541028	-53.5734
11.2367	0.51	-53.5498
11.1679	0.478131	-53.5142
11.0915	0.450309	-53.4631
11.0304	0.432201	-53.4049
10.9845	0.419058	-53.3427
10.9157	0.416313	-53.245
10.8316	0.427011	-53.122
10.7857	0.436581	-53.0306
10.7628	0.447753	-52.9579
10.7169	0.471653	-52.8765
10.6634	0.487361	-52.7866
10.6252	0.472648	-52.6995
10.5946	0.43407	-52.6534
10.5641	0.385501	-52.6479
10.5335	0.334539	-52.6515
10.5029	0.282294	-52.6598
10.48	0.225964	-52.6733
10.4723	0.158138	-52.6846
10.4876	0.0722614	-52.6933
10.5182	-0.0218809	-52.6979
10.5335	-0.105725	-52.6904
10.5488	-0.180349	-52.6729
10.587	-0.257208	-52.6539
10.6252	-0.342835	-52.638
10.6558	-0.430541	-52.6252
10.6864	-0.502598	-52.6318
10.7093	-0.568599	-52.6733
10.7169	-0.630891	-52.7291
10.7169	-0.660729	-52.7921
10.7093	-0.655215	-52.8679
10.694	-0.637855	-52.9471
10.6787	-0.628592	-53.0245
10.6634	-0.629627	-53.0906
10.6482	-0.630425	-53.1453
10.6252	-0.628104	-53.1952
10.6023	-0.625783	-53.2451
10.587	-0.623452	-53.305
10.5564	-0.619396	-53.3772
10.5182	-0.614024	-53.4536
10.4953	-0.606333	-53.5183
10.48	-0.599546	-53.5968
10.4571	-0.594653	-53.7144
10.4112	-0.585951	-53.8161
10.3424	-0.580139	-53.8741
10.2659	-0.596321	-53.9168
10.1895	-0.642993	-53.9516
10.1207	-0.70208	-53.9824
10.0672	-0.754338	-54.0087
10.0213	-0.806609	-54.0332
9.98312	-0.869641	-54.067
9.96019	-0.933683	-54.1052
9.96019	-0.993732	-54.1464
9.98312	-1.05454	-54.1937
10.0137	-1.10782	-54.2378
10.0366	-1.15301	-54.2744
10.0519	-1.20254	-54.3121
10.0672	-1.25912	-54.3547
10.0748	-1.32095	-54.3917
10.0748	-1.38724	-54.4191
10.0825	-1.44689	-54.4474
10.1054	-1.49505	-54.4755
10.136	-1.55252	-54.4904
10.1666	-1.62403	-54.4936
10.2124	-1.69783	-54.4958
10.2889	-1.76939	-54.5017
10.3806	-1.82774	-54.5141
10.4647	-1.87592	-54.5289
10.5335	-1.92479	-54.5335
10.587	-1.98218	-54.5264
10.6252	-2.04876	-54.5218
10.6558	-2.11355	-54.5279
