# Supplementary material for: The Impact of Entropy on the Spatial Organization of Synaptonemal Complexes within the Cell Nucleus
Source: PLoS One. 2012 May 4;7(5):e36282. doi: 10.1371/journal.pone.0036282 (PMC3344857; doi:10.1371/journal.pone.0036282)
Supplement: Supporting Information S1 — Reconstructed SC coordinates. (ZIP) [file pone.0036282.s001.zip › SC_positions/Stack02/Stack02_SC10.xls]

## Sheet: SC_10
// Original File: X:/4Pi_Projects_data/Laura_R/2009_03_16_SYCP3_MLH1/Stack02.ims
// Generated by Bitplane Imaris x64 6.2.1 [Feb 11 2009]
"Filament 10"
9.00468	-1.21933	-49.0291
8.97677	-1.1895	-49.0599
8.95624	-1.16963	-49.0837
8.93896	-1.1544	-49.1035
8.92106	-1.13911	-49.1227
8.90234	-1.12395	-49.1413
8.88291	-1.10928	-49.1596
8.86391	-1.09521	-49.1787
8.84502	-1.0813	-49.1979
8.82614	-1.06744	-49.2172
8.80812	-1.05401	-49.2375
8.78989	-1.04068	-49.2579
8.77134	-1.02773	-49.2783
8.75282	-1.01598	-49.2995
8.73394	-1.00547	-49.321
8.71506	-0.996067	-49.3431
8.69667	-0.987475	-49.3658
8.67889	-0.979743	-49.3893
8.66049	-0.973128	-49.4126
8.64071	-0.967752	-49.4351
8.62077	-0.963265	-49.4577
8.60069	-0.95959	-49.4802
8.5797	-0.95741	-49.502
8.55964	-0.956378	-49.5245
8.54051	-0.956403	-49.5478
8.52051	-0.95736	-49.5704
8.50033	-0.958384	-49.593
8.4803	-0.95976	-49.6157
8.46145	-0.960892	-49.6394
8.44441	-0.961865	-49.6645
8.42855	-0.964096	-49.6903
8.41455	-0.967532	-49.7171
8.40174	-0.972317	-49.7443
8.38819	-0.979104	-49.7707
8.37301	-0.987694	-49.7957
8.35629	-0.997469	-49.8193
8.33838	-1.00805	-49.8416
8.31979	-1.0198	-49.8627
8.30131	-1.03315	-49.883
8.28333	-1.04814	-49.9026
8.26629	-1.06492	-49.9214
8.25083	-1.08312	-49.9402
8.23688	-1.10273	-49.9588
8.2234	-1.12285	-49.9771
8.20954	-1.14224	-49.9958
8.19456	-1.16123	-50.0141
8.17827	-1.18035	-50.0309
8.16142	-1.19959	-50.0468
8.14319	-1.21742	-50.0629
8.1236	-1.23355	-50.0795
8.10391	-1.24846	-50.0971
8.08386	-1.26169	-50.1157
8.0629	-1.27375	-50.1341
8.04082	-1.28497	-50.1517
8.01704	-1.29602	-50.167
7.99139	-1.30739	-50.1788
7.96458	-1.31882	-50.1878
7.93744	-1.33085	-50.195
7.91045	-1.34392	-50.2007
7.88355	-1.35765	-50.2054
7.85677	-1.3718	-50.2094
7.8301	-1.38627	-50.2132
7.80333	-1.40063	-50.2165
7.77631	-1.4147	-50.2189
7.74937	-1.42904	-50.2201
7.7228	-1.44411	-50.2211
7.69672	-1.46001	-50.2221
7.67134	-1.47697	-50.2232
7.64662	-1.49485	-50.2246
7.62206	-1.51291	-50.2264
7.59812	-1.5316	-50.229
7.57612	-1.55226	-50.2329
7.55655	-1.57503	-50.2376
7.53961	-1.59965	-50.243
7.52531	-1.62585	-50.2491
7.5131	-1.65284	-50.2564
7.50247	-1.68009	-50.2652
7.4928	-1.70745	-50.2748
7.48356	-1.73476	-50.2849
7.47501	-1.76204	-50.2956
7.46733	-1.78945	-50.3068
7.46045	-1.81702	-50.318
7.45453	-1.84459	-50.3297
7.44966	-1.87196	-50.3424
7.446	-1.89915	-50.3558
7.44377	-1.92642	-50.3694
7.44257	-1.9539	-50.3827
7.44171	-1.98156	-50.3956
7.44039	-2.00938	-50.4082
7.43743	-2.03725	-50.4202
7.4318	-2.06482	-50.4318
7.42346	-2.09179	-50.4434
7.41306	-2.11785	-50.4553
7.40122	-2.14286	-50.4682
7.38828	-2.16667	-50.4822
7.3745	-2.18864	-50.4981
7.36019	-2.20861	-50.5161
7.34525	-2.22643	-50.5357
7.32924	-2.24141	-50.5568
7.31236	-2.25381	-50.5789
7.29457	-2.26395	-50.6014
7.27584	-2.27238	-50.6239
7.25595	-2.2796	-50.6458
7.23432	-2.2855	-50.6664
7.21183	-2.29043	-50.6863
7.18938	-2.2947	-50.7065
7.16681	-2.29839	-50.7267
7.14525	-2.30197	-50.7479
7.12515	-2.30553	-50.7705
7.10404	-2.30837	-50.792
7.08115	-2.31043	-50.8119
7.05828	-2.31238	-50.8318
7.03527	-2.31394	-50.8515
7.01087	-2.3143	-50.8698
6.98514	-2.31331	-50.8861
6.9585	-2.31058	-50.9005
6.93146	-2.30506	-50.9133
6.90445	-2.29697	-50.9249
6.87753	-2.28809	-50.9364
6.85067	-2.27953	-50.9482
6.82385	-2.27143	-50.9604
6.79704	-2.26349	-50.9727
6.77021	-2.25532	-50.9849
6.74333	-2.24686	-50.9967
6.71644	-2.23817	-51.0084
6.68962	-2.22883	-51.0196
6.66283	-2.2185	-51.0301
6.63585	-2.20745	-51.0392
6.60844	-2.19608	-51.0464
6.58051	-2.18486	-51.0516
6.55223	-2.17398	-51.0555
6.52388	-2.16317	-51.0593
6.49554	-2.15238	-51.0631
6.46723	-2.14156	-51.0672
6.43907	-2.13061	-51.0718
6.41116	-2.11944	-51.0774
6.38353	-2.10809	-51.0838
6.35602	-2.09669	-51.0906
6.32838	-2.08523	-51.0968
6.30054	-2.07381	-51.1021
6.27258	-2.06263	-51.1074
6.24466	-2.05173	-51.1133
6.21692	-2.04085	-51.1201
6.18925	-2.0297	-51.1268
6.16157	-2.01829	-51.1329
6.13403	-2.00689	-51.1397
6.10666	-1.99585	-51.1476
6.07936	-1.98544	-51.1565
6.0521	-1.97563	-51.1662
6.02493	-1.9664	-51.1767
5.99801	-1.95795	-51.1884
5.97176	-1.95056	-51.2021
5.94639	-1.94443	-51.2179
5.92183	-1.93975	-51.2353
5.898	-1.9368	-51.2541
5.8745	-1.93529	-51.2736
5.85056	-1.93411	-51.2925
5.82568	-1.93216	-51.31
5.79997	-1.92882	-51.326
5.77369	-1.92387	-51.3407
5.74707	-1.91781	-51.3544
5.72031	-1.91164	-51.3678
5.69326	-1.90617	-51.3809
5.66562	-1.90157	-51.3929
5.63758	-1.89761	-51.4044
5.60934	-1.89432	-51.4156
5.58098	-1.89155	-51.4267
5.55273	-1.88857	-51.438
5.52475	-1.88449	-51.4495
5.49724	-1.87871	-51.4614
5.47036	-1.87137	-51.4739
5.44393	-1.86322	-51.4869
5.41762	-1.85482	-51.5
5.3913	-1.84626	-51.513
5.36498	-1.83744	-51.5257
5.33846	-1.82847	-51.538
5.31161	-1.81948	-51.5494
5.28462	-1.81024	-51.5604
5.25772	-1.80064	-51.5713
5.23091	-1.79101	-51.5823
5.20395	-1.7812	-51.5928
5.17683	-1.771	-51.6026
5.14964	-1.76059	-51.6119
5.1224	-1.74976	-51.6205
5.09507	-1.73882	-51.6287
5.06756	-1.72844	-51.637
5.03983	-1.71847	-51.6451
5.0119	-1.70871	-51.6528
4.98384	-1.69921	-51.6603
4.95577	-1.69006	-51.6683
4.92759	-1.68169	-51.6766
4.89906	-1.6747	-51.685
4.87015	-1.66902	-51.6931
4.84103	-1.664	-51.7009
4.81178	-1.6593	-51.7083
4.78227	-1.6551	-51.715
4.75243	-1.65154	-51.7205
4.72236	-1.6486	-51.7251
4.69217	-1.64616	-51.7291
4.66184	-1.64419	-51.7323
4.63141	-1.64295	-51.7348
4.60092	-1.64238	-51.737
4.5704	-1.64211	-51.7388
4.53986	-1.64202	-51.74
4.50929	-1.64229	-51.7408
4.47873	-1.64298	-51.7412
4.44818	-1.64416	-51.7412
4.41773	-1.64628	-51.7404
4.38798	-1.65094	-51.7373
4.35961	-1.65917	-51.7307
4.33247	-1.66942	-51.7213
4.30599	-1.68034	-51.7106
4.2798	-1.69164	-51.6997
4.25378	-1.70301	-51.6884
4.22785	-1.71445	-51.677
4.20153	-1.72557	-51.6662
4.17471	-1.73614	-51.656
4.14765	-1.7464	-51.6462
4.12046	-1.75643	-51.6365
4.09319	-1.76625	-51.6268
