# Supplementary material for: The Impact of Entropy on the Spatial Organization of Synaptonemal Complexes within the Cell Nucleus
Source: PLoS One. 2012 May 4;7(5):e36282. doi: 10.1371/journal.pone.0036282 (PMC3344857; doi:10.1371/journal.pone.0036282)
Supplement: Supporting Information S1 — Reconstructed SC coordinates. (ZIP) [file pone.0036282.s001.zip › SC_positions/Stack02/Stack02_SC01.xls]

## Sheet: SC_01
// Original File: X:/4Pi_Projects_data/Laura_R/2009_03_16_SYCP3_MLH1/Stack02.ims
// Generated by Bitplane Imaris x64 6.2.1 [Feb 11 2009]
"Filament 1"
6.31415	-0.253647	-56.7596
6.31404	-0.252641	-56.7404
6.31369	-0.226874	-56.7094
6.31302	-0.20005	-56.6808
6.31179	-0.183991	-56.6555
6.30958	-0.171529	-56.6278
6.30592	-0.160119	-56.5998
6.30082	-0.148741	-56.5719
6.2951	-0.137135	-56.5443
6.28971	-0.12525	-56.5167
6.28471	-0.113149	-56.4891
6.27971	-0.100731	-56.4617
6.27467	-0.08779	-56.4345
6.26997	-0.0741218	-56.4076
6.26593	-0.0596497	-56.381
6.26288	-0.0445617	-56.3547
6.26129	-0.0291972	-56.3284
6.26126	-0.013479	-56.3022
6.26252	0.00300968	-56.2766
6.26447	0.020282	-56.2515
6.26664	0.0382276	-56.227
6.26872	0.0571554	-56.2033
6.27117	0.0777675	-56.1812
6.2741	0.0996368	-56.1602
6.2763	0.121375	-56.1391
6.27778	0.143228	-56.1181
6.27931	0.165931	-56.0978
6.28088	0.18887	-56.0777
6.28247	0.211433	-56.0571
6.28403	0.233561	-56.0361
6.28536	0.25501	-56.0144
6.28661	0.276325	-55.9928
6.28769	0.297783	-55.9715
6.28851	0.319171	-55.9502
6.28925	0.339818	-55.9285
6.28947	0.358312	-55.9049
6.28882	0.374263	-55.8792
6.28711	0.387091	-55.8518
6.28379	0.397548	-55.8233
6.2782	0.406816	-55.7949
6.27013	0.414628	-55.7666
6.26033	0.421081	-55.7384
6.24975	0.426573	-55.7103
6.23867	0.431215	-55.6823
6.22685	0.434659	-55.6544
6.21414	0.436757	-55.6267
6.20088	0.437644	-55.5992
6.18743	0.437748	-55.5718
6.17379	0.437721	-55.5445
6.15999	0.438108	-55.5173
6.14647	0.439328	-55.4899
6.13392	0.440912	-55.4622
6.12235	0.441812	-55.434
6.11128	0.441822	-55.4055
6.10076	0.440932	-55.3769
6.09119	0.438972	-55.348
6.08285	0.436535	-55.3187
6.07536	0.434594	-55.2892
6.06758	0.433736	-55.2598
6.05837	0.434406	-55.2307
6.04788	0.436994	-55.2022
6.03728	0.441405	-55.174
6.02689	0.447464	-55.1459
6.01645	0.454521	-55.1181
6.00651	0.460932	-55.09
5.99748	0.465919	-55.0613
5.98916	0.470293	-55.0323
5.98109	0.47468	-55.0032
5.97224	0.478433	-54.9743
5.96182	0.479929	-54.9458
5.95055	0.47816	-54.9176
5.93954	0.473293	-54.8896
5.92954	0.465353	-54.8621
5.92141	0.45472	-54.8347
5.9153	0.442159	-54.8077
5.91019	0.427643	-54.7814
5.905	0.411104	-54.7563
5.89971	0.392863	-54.7324
5.89484	0.373112	-54.7097
5.89013	0.352148	-54.688
5.88548	0.33034	-54.6672
5.88088	0.307566	-54.6474
5.87555	0.283896	-54.629
5.86949	0.259318	-54.6122
5.8638	0.233238	-54.5978
5.85967	0.205844	-54.585
5.85804	0.177694	-54.5735
5.85961	0.149252	-54.5627
5.86468	0.121128	-54.5522
5.8725	0.0935636	-54.5417
5.88172	0.0663845	-54.5312
5.89161	0.0393244	-54.521
5.9025	0.012408	-54.5115
5.91473	-0.0141323	-54.5026
5.92808	-0.0402358	-54.494
5.94207	-0.0660455	-54.4855
5.95658	-0.0915017	-54.4768
5.97197	-0.116357	-54.4679
5.98843	-0.140518	-54.459
6.00589	-0.163991	-54.4502
6.02398	-0.18707	-54.4416
6.04225	-0.210192	-54.4335
6.06048	-0.233579	-54.4262
6.07917	-0.256832	-54.4199
6.09863	-0.279677	-54.4145
6.11803	-0.302735	-54.4099
6.13743	-0.325947	-54.4066
6.15741	-0.348735	-54.4061
6.17731	-0.371259	-54.4092
6.19703	-0.392971	-54.4164
6.21754	-0.412767	-54.4267
6.238	-0.43201	-54.4381
6.25754	-0.451419	-54.4508
6.27682	-0.470144	-54.4649
6.29516	-0.489173	-54.48
6.31296	-0.507846	-54.4959
6.33158	-0.525025	-54.5124
6.35119	-0.540287	-54.5297
6.37207	-0.55231	-54.5481
6.39323	-0.562244	-54.5678
6.41348	-0.571804	-54.5885
6.43297	-0.581054	-54.6101
6.45239	-0.589882	-54.632
6.47197	-0.59805	-54.6539
6.49152	-0.60542	-54.6761
6.5114	-0.612435	-54.6981
6.53205	-0.619668	-54.7192
6.55311	-0.626935	-54.7399
6.57414	-0.634147	-54.7608
6.59581	-0.642038	-54.7806
6.61735	-0.651286	-54.7999
6.6367	-0.661575	-54.8207
6.65389	-0.67178	-54.8435
6.66899	-0.681493	-54.868
6.68158	-0.6911	-54.894
6.69233	-0.700475	-54.921
6.70162	-0.709442	-54.9487
6.70919	-0.718472	-54.9768
6.71516	-0.728078	-55.0051
6.71913	-0.738674	-55.0334
6.72023	-0.750243	-55.0615
6.71849	-0.762154	-55.0895
6.71416	-0.774062	-55.1172
6.70753	-0.785972	-55.1444
6.69926	-0.797851	-55.1713
6.68993	-0.809781	-55.1978
6.67985	-0.822099	-55.2239
6.66907	-0.835144	-55.2493
6.65775	-0.848895	-55.2741
6.64638	-0.863163	-55.2986
6.63572	-0.87747	-55.3233
6.62619	-0.891394	-55.3488
6.61771	-0.905208	-55.3746
6.60984	-0.919082	-55.4007
6.60231	-0.932923	-55.4268
6.59517	-0.947166	-55.4528
6.58841	-0.962424	-55.4784
6.58217	-0.978828	-55.5033
6.57665	-0.996335	-55.5276
6.57206	-1.01492	-55.5513
6.56825	-1.0345	-55.5743
6.56491	-1.05428	-55.5971
6.56167	-1.07393	-55.6201
6.55799	-1.09444	-55.6422
6.55403	-1.11529	-55.6639
6.5501	-1.13488	-55.6868
6.5461	-1.15252	-55.7113
6.54262	-1.16808	-55.7372
6.54047	-1.18175	-55.7642
6.53981	-1.19401	-55.7921
6.54006	-1.2058	-55.8202
6.54067	-1.21774	-55.8483
6.54145	-1.22977	-55.8764
6.54241	-1.24167	-55.9045
6.54384	-1.25333	-55.9327
6.54619	-1.2648	-55.9609
6.54967	-1.27624	-55.9889
6.55396	-1.28768	-56.0169
6.55841	-1.29915	-56.0449
6.56247	-1.31082	-56.0728
6.56577	-1.32318	-56.1005
6.56834	-1.33696	-56.1276
6.57092	-1.35278	-56.1535
6.57423	-1.37051	-56.178
6.57843	-1.38937	-56.2016
6.5833	-1.40873	-56.2247
6.58877	-1.42838	-56.2473
6.59524	-1.44778	-56.2699
6.60321	-1.46684	-56.2922
6.61215	-1.48535	-56.3145
6.62108	-1.50233	-56.338
6.62969	-1.51763	-56.3628
6.63773	-1.531	-56.389
6.64507	-1.54282	-56.4162
6.65204	-1.5541	-56.4437
6.65886	-1.56516	-56.4713
6.66553	-1.57597	-56.4991
6.67204	-1.58632	-56.527
6.67816	-1.59625	-56.5552
6.68361	-1.60551	-56.5838
6.6885	-1.61375	-56.6128
6.69303	-1.62117	-56.6421
6.697	-1.6285	-56.6714
6.70015	-1.63685	-56.7006
6.70303	-1.64718	-56.7291
6.70674	-1.65953	-56.7567
6.71165	-1.67311	-56.7836
