# Supplementary material for: The Impact of Entropy on the Spatial Organization of Synaptonemal Complexes within the Cell Nucleus
Source: PLoS One. 2012 May 4;7(5):e36282. doi: 10.1371/journal.pone.0036282 (PMC3344857; doi:10.1371/journal.pone.0036282)
Supplement: Supporting Information S1 — Reconstructed SC coordinates. (ZIP) [file pone.0036282.s001.zip › SC_positions/Stack02/Stack02_SC05.xls]

## Sheet: SC_05
// Original File: X:/4Pi_Projects_data/Laura_R/2009_03_16_SYCP3_MLH1/Stack02.ims
// Generated by Bitplane Imaris x64 6.2.1 [Feb 11 2009]
"Filament 5"
11.4202	1.78207	-53.3465
11.4126	1.79159	-53.2944
11.3896	1.79582	-53.2472
11.359	1.81661	-53.1969
11.3208	1.85429	-53.1384
11.2673	1.87756	-53.083
11.2062	1.8824	-53.037
11.1374	1.87582	-52.9887
11.0533	1.85272	-52.9298
10.9692	1.83682	-52.8586
10.908	1.84735	-52.781
10.8622	1.86562	-52.7066
10.8163	1.87784	-52.6274
10.7628	1.87245	-52.5407
10.6864	1.83862	-52.4505
10.6176	1.80104	-52.3505
10.5946	1.77944	-52.2526
10.5946	1.7637	-52.1684
10.5794	1.74619	-52.1005
10.5335	1.72273	-52.0464
10.48	1.70678	-51.9928
10.4341	1.70618	-51.9337
10.373	1.70191	-51.8662
10.2812	1.68699	-51.785
10.1819	1.66752	-51.6937
10.0978	1.64902	-51.6072
10.0137	1.62693	-51.539
9.92197	1.60251	-51.4906
9.8226	1.58975	-51.4445
9.72322	1.59747	-51.3912
9.64678	1.6209	-51.3392
9.59327	1.64639	-51.295
9.54741	1.67672	-51.2605
9.50154	1.72329	-51.2336
9.46333	1.78454	-51.2079
9.43275	1.85076	-51.1755
9.40982	1.91853	-51.134
9.40217	1.98894	-51.0963
9.40217	2.06012	-51.0716
9.40982	2.13833	-51.0596
9.4251	2.22033	-51.0629
9.44804	2.29649	-51.0844
9.4939	2.3822	-51.1214
9.53977	2.47336	-51.1687
9.5627	2.55039	-51.2187
9.58563	2.62375	-51.2711
9.62385	2.69614	-51.3397
9.685	2.75993	-51.4183
9.78438	2.84209	-51.4919
9.90668	2.95448	-51.5693
10.0137	3.05462	-51.6506
10.0978	3.11536	-51.7184
10.1513	3.1473	-51.777
10.1819	3.16632	-51.8397
10.2277	3.19391	-51.8987
10.2736	3.23591	-51.9487
10.2889	3.27508	-51.9963
