# Supplementary material for: The Impact of Entropy on the Spatial Organization of Synaptonemal Complexes within the Cell Nucleus
Source: PLoS One. 2012 May 4;7(5):e36282. doi: 10.1371/journal.pone.0036282 (PMC3344857; doi:10.1371/journal.pone.0036282)
Supplement: Supporting Information S1 — Reconstructed SC coordinates. (ZIP) [file pone.0036282.s001.zip › SC_positions/Stack02/Stack02_SC04.xls]

## Sheet: SC_04
// Original File: X:/4Pi_Projects_data/Laura_R/2009_03_16_SYCP3_MLH1/Stack02.ims
// Generated by Bitplane Imaris x64 6.2.1 [Feb 11 2009]
"Filament 4"
8.43461	1.01593	-56.568
8.42646	1.01593	-56.5327
8.42377	1.01593	-56.5006
8.42383	1.01594	-56.4701
8.42401	1.01597	-56.4396
8.42452	1.01605	-56.409
8.42567	1.01623	-56.3785
8.4276	1.01661	-56.3481
8.43043	1.01748	-56.3177
8.43458	1.0189	-56.2875
8.44006	1.02019	-56.2576
8.44602	1.02101	-56.2277
8.45191	1.02206	-56.1977
8.45786	1.02412	-56.1679
8.46386	1.0272	-56.1381
8.46871	1.0304	-56.1082
8.47114	1.03301	-56.078
8.47173	1.03539	-56.0476
8.47135	1.03796	-56.0172
8.47032	1.04186	-55.987
8.46922	1.04808	-55.9572
8.46818	1.05529	-55.9276
8.4667	1.06179	-55.8978
8.46473	1.06666	-55.8678
8.46288	1.06953	-55.8375
8.46134	1.07115	-55.8071
8.46011	1.07268	-55.7766
8.46007	1.07481	-55.7462
8.46372	1.07719	-55.7164
8.47277	1.0785	-55.6877
8.48552	1.07837	-55.66
8.49975	1.07752	-55.633
8.51455	1.07604	-55.6064
8.52945	1.07378	-55.5798
8.54514	1.07041	-55.5539
8.56196	1.06504	-55.5291
8.5795	1.05771	-55.5054
8.59723	1.04898	-55.4824
8.61365	1.03905	-55.4588
8.62853	1.02887	-55.4343
8.64281	1.01969	-55.4092
8.65612	1.01197	-55.3829
8.66834	1.00553	-55.3557
8.67973	1.00004	-55.328
8.69025	0.995848	-55.2996
8.69966	0.993825	-55.2707
8.70765	0.995349	-55.2415
8.71392	1.00179	-55.2126
8.71866	1.01315	-55.1849
8.72251	1.02874	-55.1592
8.72554	1.04828	-55.1362
8.72743	1.07145	-55.1169
8.7283	1.09779	-55.1023
8.7287	1.12623	-55.0915
8.72968	1.15545	-55.0827
8.73237	1.18478	-55.0748
8.73782	1.21385	-55.0675
8.74629	1.24249	-55.0615
8.75688	1.27078	-55.0572
8.76867	1.29883	-55.0551
8.7817	1.32638	-55.0555
8.79654	1.35295	-55.0576
8.81279	1.37866	-55.0605
8.83001	1.40368	-55.0637
8.84805	1.42811	-55.0669
8.86616	1.4526	-55.0694
8.88355	1.47766	-55.071
8.89979	1.50348	-55.0723
8.91467	1.53005	-55.0744
8.92827	1.55723	-55.0773
8.94127	1.58466	-55.0809
8.95467	1.61185	-55.0848
8.96866	1.63877	-55.0884
8.98259	1.66582	-55.0912
8.99632	1.69301	-55.0937
9.01068	1.71981	-55.0966
9.02644	1.74578	-55.0997
9.04392	1.77066	-55.1021
9.06245	1.79489	-55.1033
9.08049	1.81954	-55.1038
9.09687	1.84527	-55.1045
9.11137	1.87211	-55.1054
9.12454	1.89965	-55.1059
9.13654	1.92763	-55.1046
9.14737	1.95573	-55.1003
9.15734	1.98345	-55.0925
9.16666	2.01057	-55.0821
9.17555	2.03708	-55.0698
9.18402	2.06286	-55.0559
9.19189	2.08739	-55.0396
9.19933	2.11036	-55.021
9.20586	2.13214	-55.0008
9.21076	2.15348	-54.9797
9.21458	2.17495	-54.9586
9.21695	2.19579	-54.9367
9.21735	2.21566	-54.9138
9.21616	2.23432	-54.8903
9.21256	2.24985	-54.8649
9.20613	2.26198	-54.8378
9.19787	2.27206	-54.8102
9.18917	2.28119	-54.7824
9.1808	2.28972	-54.7543
9.17242	2.29722	-54.726
9.16355	2.30377	-54.6975
9.15408	2.31013	-54.6692
9.14442	2.31691	-54.641
9.13495	2.32424	-54.6129
9.12553	2.33233	-54.5851
9.11613	2.34132	-54.5574
9.10699	2.35088	-54.5299
9.09778	2.36075	-54.5025
9.08817	2.37081	-54.4754
9.07828	2.38097	-54.4483
9.06817	2.39154	-54.4215
9.05818	2.40279	-54.395
9.04898	2.41434	-54.3683
9.0405	2.42586	-54.3413
9.03267	2.43726	-54.3141
9.02558	2.44843	-54.2866
9.0189	2.45948	-54.2589
9.01244	2.47059	-54.2312
9.00659	2.48136	-54.2033
9.00164	2.49129	-54.1748
8.99778	2.50021	-54.1459
8.99475	2.50824	-54.1166
8.99163	2.51606	-54.0873
8.98826	2.52458	-54.0582
8.98591	2.53443	-54.0295
8.98535	2.54556	-54.0011
8.98675	2.55791	-53.9733
8.99063	2.57189	-53.9466
8.99632	2.5877	-53.9211
9.00292	2.60504	-53.8969
9.00996	2.62352	-53.8737
9.01684	2.64354	-53.8518
9.0231	2.66567	-53.8318
9.02827	2.68963	-53.8138
9.0324	2.7149	-53.7972
9.03617	2.74102	-53.7819
9.04001	2.7677	-53.7675
9.04436	2.79442	-53.7534
9.04983	2.82033	-53.7383
9.05587	2.84509	-53.7216
9.06153	2.86907	-53.7035
9.06662	2.8923	-53.6844
9.07082	2.915	-53.6645
9.07372	2.93593	-53.6431
9.07538	2.95296	-53.6185
9.07607	2.96654	-53.5913
9.07556	2.97757	-53.563
9.074	2.98655	-53.5339
9.07259	2.9939	-53.5043
9.07228	2.99938	-53.4743
9.0735	3.00301	-53.4441
9.07683	3.00501	-53.4139
9.08267	3.00547	-53.384
9.09082	3.00416	-53.3547
9.10081	3.00032	-53.3262
9.11213	2.9935	-53.2988
9.12441	2.98415	-53.2725
9.13771	2.97263	-53.2477
9.1523	2.95938	-53.2244
9.16799	2.94573	-53.202
9.18436	2.93228	-53.1801
9.20139	2.91811	-53.1592
9.21928	2.90287	-53.1398
9.23829	2.8867	-53.1224
9.25844	2.8693	-53.1077
9.27958	2.85072	-53.096
9.30111	2.83131	-53.0864
9.32252	2.81106	-53.0784
9.34434	2.79084	-53.0717
9.36721	2.7716	-53.0663
9.3899	2.75186	-53.0621
9.41178	2.73092	-53.0595
9.43407	2.71032	-53.0588
9.4563	2.68968	-53.06
9.4778	2.6687	-53.0638
9.49929	2.64866	-53.0711
9.52043	2.629	-53.0806
9.54064	2.60875	-53.0907
9.56085	2.58872	-53.1013
9.5818	2.56979	-53.1127
9.60291	2.55114	-53.1245
9.6236	2.5323	-53.1368
9.64383	2.5137	-53.15
9.66372	2.49531	-53.164
9.68376	2.47786	-53.1789
9.70441	2.46215	-53.1949
9.72542	2.44746	-53.2115
9.74688	2.43353	-53.2281
9.76876	2.42114	-53.2452
9.79087	2.41072	-53.2632
9.81399	2.40094	-53.2805
9.83828	2.3903	-53.2955
9.86299	2.37855	-53.3091
9.88713	2.36554	-53.3225
9.91004	2.35117	-53.3366
9.93184	2.33589	-53.3516
9.9527	2.32028	-53.3675
9.97252	2.30459	-53.3846
9.99189	2.28985	-53.403
10.0115	2.27704	-53.4225
10.0314	2.26619	-53.443
10.0514	2.25637	-53.4638
10.0715	2.24652	-53.4846
10.0921	2.23732	-53.5052
10.1122	2.22964	-53.5266
10.1301	2.22357	-53.5503
10.1464	2.21942	-53.5757
10.1627	2.21737	-53.6013
10.1793	2.217	-53.6269
10.1966	2.21751	-53.652
10.2147	2.2183	-53.6766
10.2338	2.2191	-53.7003
10.2547	2.21987	-53.7222
10.277	2.22053	-53.7428
10.2989	2.22067	-53.7639
10.3206	2.22	-53.7854
10.3427	2.21875	-53.8063
10.366	2.21734	-53.8257
10.3905	2.21621	-53.8435
10.416	2.2154	-53.8603
10.4419	2.21451	-53.8765
10.4678	2.21344	-53.8925
10.4942	2.21238	-53.9077
10.5214	2.21145	-53.9214
10.5491	2.21055	-53.9343
10.5768	2.2096	-53.9471
10.6044	2.20896	-53.9603
10.6318	2.20895	-53.9738
10.6591	2.20951	-53.9876
10.686	2.21072	-54.0019
10.7125	2.21303	-54.0169
10.7384	2.21734	-54.0324
10.7637	2.22404	-54.0481
10.7887	2.23192	-54.0639
10.8135	2.23971	-54.0798
10.8383	2.24698	-54.0962
10.8631	2.25351	-54.1128
10.8881	2.25929	-54.1294
10.9131	2.26449	-54.1461
10.938	2.26944	-54.1631
