# Supplementary material for: The Impact of Entropy on the Spatial Organization of Synaptonemal Complexes within the Cell Nucleus
Source: PLoS One. 2012 May 4;7(5):e36282. doi: 10.1371/journal.pone.0036282 (PMC3344857; doi:10.1371/journal.pone.0036282)
Supplement: Supporting Information S1 — Reconstructed SC coordinates. (ZIP) [file pone.0036282.s001.zip › SC_positions/Stack02/Stack02_SC08.xls]

## Sheet: SC_08
// Original File: X:/4Pi_Projects_data/Laura_R/2009_03_16_SYCP3_MLH1/Stack02.ims
// Generated by Bitplane Imaris x64 6.2.1 [Feb 11 2009]
"Filament 8"
8.66834	3.28965	-55.3142
8.65113	3.28118	-55.2709
8.63654	3.27834	-55.2381
8.62317	3.27832	-55.2106
8.60976	3.27827	-55.1832
8.59649	3.27816	-55.1557
8.58335	3.278	-55.1281
8.57018	3.27767	-55.1006
8.55659	3.27673	-55.0733
8.54242	3.27445	-55.0464
8.52772	3.27017	-55.02
8.51249	3.26387	-54.9943
8.49695	3.2564	-54.9691
8.48146	3.2488	-54.9439
8.46591	3.2417	-54.9186
8.44979	3.23547	-54.8935
8.43286	3.2304	-54.8686
8.41561	3.2264	-54.8437
8.39917	3.22286	-54.8183
8.38475	3.21868	-54.7918
8.37237	3.21326	-54.7645
8.36093	3.20693	-54.7369
8.34943	3.20029	-54.7094
8.33723	3.19399	-54.6821
8.32408	3.1883	-54.6552
8.31033	3.1828	-54.6285
8.29698	3.17689	-54.6017
8.28464	3.17023	-54.5746
8.27307	3.16313	-54.5472
8.26193	3.15583	-54.5197
8.25095	3.14829	-54.4923
8.23991	3.14042	-54.4649
8.2287	3.13241	-54.4376
8.21727	3.12473	-54.4104
8.20582	3.11775	-54.383
8.19457	3.11179	-54.3552
8.18358	3.1072	-54.3271
8.17268	3.10397	-54.2988
8.16165	3.10162	-54.2704
8.15044	3.09968	-54.2421
8.13889	3.09802	-54.2139
8.12664	3.09659	-54.186
8.11342	3.09506	-54.1585
8.09921	3.09317	-54.1316
8.08409	3.09037	-54.1052
8.06814	3.08549	-54.0797
8.05177	3.07801	-54.0552
8.03516	3.0689	-54.0313
8.01789	3.05899	-54.0082
7.99998	3.04856	-53.9858
7.982	3.03789	-53.9635
7.96409	3.02671	-53.9415
7.94617	3.01529	-53.9195
7.92877	3.00411	-53.8971
7.91354	2.99264	-53.8734
7.90138	2.98025	-53.8484
7.89129	2.96698	-53.8229
7.88235	2.95283	-53.7974
7.87403	2.93755	-53.7723
7.86567	2.92102	-53.7481
7.85691	2.90317	-53.725
7.84777	2.88386	-53.7032
7.83862	2.86363	-53.6823
7.82972	2.84279	-53.6619
7.82131	2.8209	-53.6425
7.81411	2.79864	-53.623
7.80863	2.77662	-53.6026
7.80466	2.75436	-53.5822
7.80228	2.73187	-53.5618
7.80152	2.70952	-53.5412
7.80194	2.6868	-53.521
7.8033	2.66373	-53.5013
7.80515	2.641	-53.4812
7.807	2.61806	-53.4612
7.80878	2.59484	-53.4414
7.81049	2.57108	-53.4224
7.81211	2.54611	-53.4052
7.81348	2.52034	-53.389
7.81441	2.49391	-53.3738
7.81522	2.46689	-53.3596
7.81662	2.43952	-53.3461
7.81882	2.41171	-53.3336
7.82157	2.38352	-53.3222
7.82476	2.3552	-53.3111
7.82834	2.32685	-53.3003
7.83204	2.29833	-53.2899
7.8356	2.26962	-53.2801
7.83913	2.24076	-53.2706
7.84317	2.21175	-53.262
7.84696	2.18244	-53.2545
7.84899	2.15268	-53.2483
7.85008	2.1225	-53.2442
7.8519	2.09219	-53.2431
7.85525	2.06234	-53.2464
7.86037	2.03361	-53.2545
7.86674	2.00597	-53.2657
7.87399	1.97907	-53.2782
7.88212	1.95292	-53.2917
7.89107	1.92727	-53.3057
7.90079	1.9018	-53.3194
7.9112	1.87648	-53.3329
7.92295	1.85164	-53.3461
7.93696	1.82772	-53.3587
7.95334	1.80464	-53.37
7.97264	1.78366	-53.3801
7.99532	1.76622	-53.3901
8.02036	1.75171	-53.3995
8.04693	1.73961	-53.4081
8.07446	1.72923	-53.4163
8.1025	1.72005	-53.4242
8.13104	1.71244	-53.432
8.16002	1.70623	-53.4394
8.18928	1.70074	-53.4464
8.21874	1.69565	-53.4527
8.24834	1.69072	-53.4586
8.27786	1.68523	-53.4642
8.30702	1.67812	-53.4697
8.33575	1.66911	-53.4747
8.36433	1.65913	-53.479
8.39276	1.64863	-53.4829
8.42097	1.63755	-53.4868
8.44911	1.62623	-53.4905
8.47718	1.61477	-53.4944
8.50503	1.60275	-53.4981
8.53252	1.58974	-53.5009
8.55974	1.57597	-53.5026
8.5871	1.5624	-53.5035
8.6149	1.54972	-53.5037
8.64308	1.53788	-53.5034
8.67145	1.52652	-53.5024
8.69989	1.51539	-53.5011
8.72839	1.50439	-53.4998
8.75691	1.49348	-53.4995
8.7854	1.48279	-53.5014
8.81381	1.47267	-53.506
8.84197	1.46318	-53.5129
8.86972	1.45422	-53.5219
8.89706	1.44607	-53.5328
8.92408	1.43892	-53.5451
8.95074	1.43268	-53.5587
8.97688	1.42725	-53.5735
9.0022	1.42268	-53.5899
9.02633	1.41903	-53.6082
9.04907	1.41658	-53.6283
9.07049	1.41571	-53.65
9.0905	1.41598	-53.673
9.10935	1.41702	-53.697
9.12745	1.41859	-53.7215
9.14485	1.41971	-53.7465
9.16198	1.41988	-53.7718
9.17917	1.41903	-53.797
9.19568	1.41681	-53.8225
9.21111	1.41286	-53.8484
9.22594	1.40697	-53.8744
9.24065	1.39906	-53.8999
9.2555	1.38932	-53.9247
9.27049	1.37831	-53.9489
9.2859	1.36643	-53.9724
9.30202	1.35378	-53.995
9.31874	1.34022	-54.0167
9.3353	1.32608	-54.038
9.35136	1.31173	-54.0595
9.3676	1.29685	-54.0805
9.38439	1.28151	-54.1008
9.40182	1.26601	-54.1203
9.41987	1.25035	-54.1391
9.43897	1.23488	-54.1569
9.45914	1.22035	-54.1745
9.47966	1.20716	-54.1928
9.50043	1.19575	-54.2119
9.52191	1.18595	-54.2312
9.54377	1.177	-54.2504
9.56591	1.1688	-54.2696
9.5882	1.16139	-54.289
9.60949	1.15463	-54.3095
9.63051	1.14875	-54.3306
9.65212	1.14399	-54.3514
9.67264	1.13997	-54.3734
9.69214	1.13685	-54.3965
9.71328	1.13509	-54.4181
9.73628	1.1342	-54.438
9.76028	1.13363	-54.4565
9.78596	1.13337	-54.4726
9.8132	1.13347	-54.4863
9.84137	1.13402	-54.498
9.87021	1.13477	-54.5081
9.89952	1.1355	-54.5167
9.92931	1.13633	-54.5233
9.95948	1.13715	-54.528
9.98985	1.13776	-54.5314
10.0203	1.13812	-54.534
10.0508	1.13822	-54.5365
10.0812	1.13822	-54.5393
10.1117	1.13822	-54.5422
10.1421	1.13822	-54.5447
10.1726	1.13822	-54.5466
10.2032	1.13822	-54.5481
10.2337	1.13823	-54.5492
10.2643	1.13824	-54.5501
10.2949	1.13827	-54.5508
10.3254	1.13836	-54.5509
10.356	1.13854	-54.5503
10.3865	1.13897	-54.5487
10.4169	1.13975	-54.546
10.4473	1.14047	-54.5426
10.4775	1.14114	-54.5382
10.5076	1.14252	-54.5331
10.5376	1.1451	-54.5279
10.5674	1.1493	-54.523
10.5971	1.15498	-54.5182
10.6267	1.16098	-54.5135
10.6564	1.1664	-54.509
10.6862	1.17156	-54.505
10.7161	1.17685	-54.5013
10.7461	1.18184	-54.4983
10.7762	1.18635	-54.4966
10.8064	1.19087	-54.4971
10.836	1.19556	-54.5013
10.865	1.19983	-54.5095
10.8934	1.20327	-54.5201
10.9216	1.20599	-54.5316
10.9496	1.20793	-54.5436
10.9774	1.20915	-54.5562
11.005	1.20999	-54.5694
11.0325	1.21086	-54.5827
11.0599	1.21227	-54.5961
11.0867	1.21495	-54.6106
11.1124	1.21921	-54.6263
11.1375	1.22433	-54.643
