# Supplementary material for: The Impact of Entropy on the Spatial Organization of Synaptonemal Complexes within the Cell Nucleus
Source: PLoS One. 2012 May 4;7(5):e36282. doi: 10.1371/journal.pone.0036282 (PMC3344857; doi:10.1371/journal.pone.0036282)
Supplement: Supporting Information S1 — Reconstructed SC coordinates. (ZIP) [file pone.0036282.s001.zip › SC_positions/Stack02/Stack02_SC02.xls]

## Sheet: SC_02
// Original File: X:/4Pi_Projects_data/Laura_R/2009_03_16_SYCP3_MLH1/Stack02.ims
// Generated by Bitplane Imaris x64 6.2.1 [Feb 11 2009]
"Filament 2"
7.07858	-3.67378	-54.0631
7.07079	-3.64161	-54.0368
7.06121	-3.61594	-54.0169
7.0493	-3.59602	-53.9982
7.0364	-3.57866	-53.9773
7.02331	-3.56047	-53.9569
7.00998	-3.54096	-53.9376
6.99757	-3.52088	-53.9184
6.98662	-3.49992	-53.8991
6.97633	-3.4779	-53.8808
6.96627	-3.45427	-53.8647
6.95602	-3.42883	-53.8518
6.94523	-3.40225	-53.8414
6.93414	-3.37531	-53.8322
6.92302	-3.34829	-53.8232
6.91186	-3.3212	-53.8145
6.90043	-3.29402	-53.8064
6.88868	-3.26673	-53.7993
6.87671	-3.23922	-53.7937
6.86459	-3.21144	-53.79
6.85243	-3.1835	-53.7878
6.84007	-3.15558	-53.7865
6.82716	-3.12789	-53.7856
6.81347	-3.10058	-53.7845
6.79913	-3.07363	-53.7832
6.78445	-3.04687	-53.7819
6.76912	-3.02047	-53.7808
6.75285	-2.99464	-53.7796
6.7356	-2.96954	-53.7776
6.7175	-2.9451	-53.775
6.69884	-2.92108	-53.7724
6.67937	-2.89769	-53.77
6.65922	-2.87487	-53.7672
6.63887	-2.85228	-53.764
6.61897	-2.82938	-53.7608
6.5999	-2.80578	-53.7585
6.58084	-2.78214	-53.7576
6.56131	-2.75892	-53.7588
6.54195	-2.73584	-53.7627
6.5243	-2.71208	-53.7696
6.50934	-2.6869	-53.778
6.49658	-2.66056	-53.7867
6.48516	-2.63337	-53.7946
6.47532	-2.60523	-53.8009
6.46767	-2.57621	-53.8063
6.46169	-2.54676	-53.8119
6.45695	-2.51711	-53.8175
6.4534	-2.48728	-53.8231
6.45063	-2.45752	-53.8294
6.44797	-2.42808	-53.8371
6.44444	-2.39914	-53.8462
6.43922	-2.3709	-53.8565
6.43229	-2.34348	-53.868
6.42426	-2.31679	-53.8805
6.41538	-2.29095	-53.8941
6.40596	-2.26636	-53.9095
6.39658	-2.24317	-53.927
6.38717	-2.22181	-53.9465
6.37739	-2.20301	-53.9684
6.36748	-2.18676	-53.9921
6.35753	-2.17289	-54.0174
6.34724	-2.16159	-54.0437
6.33637	-2.15258	-54.0708
6.3245	-2.14575	-54.098
6.31122	-2.14099	-54.125
6.29654	-2.13755	-54.1515
6.28062	-2.13506	-54.1774
6.26365	-2.13337	-54.2027
6.24578	-2.13269	-54.2275
6.22733	-2.13298	-54.2518
6.20831	-2.13408	-54.2756
6.18825	-2.13721	-54.2982
6.16727	-2.14324	-54.3194
6.14585	-2.15176	-54.3392
6.12382	-2.1613	-54.358
6.10122	-2.17064	-54.3762
6.07919	-2.17924	-54.3953
6.05757	-2.18603	-54.4154
6.03454	-2.18933	-54.4346
6.00985	-2.1881	-54.4517
5.98451	-2.18277	-54.4672
5.95891	-2.17427	-54.4812
5.93344	-2.16324	-54.4938
5.90819	-2.15036	-54.5051
5.88282	-2.13633	-54.5148
5.85764	-2.12108	-54.5228
5.83351	-2.10374	-54.5295
5.81041	-2.08479	-54.5356
5.78731	-2.06589	-54.542
5.76391	-2.04736	-54.5486
5.74088	-2.02847	-54.5552
5.71847	-2.00916	-54.5627
5.6958	-1.99061	-54.5711
5.67286	-1.97253	-54.5798
5.65038	-1.95371	-54.588
5.62806	-1.93444	-54.5959
5.6054	-1.9155	-54.6035
5.58197	-1.89743	-54.6103
5.55848	-1.87911	-54.6162
5.5355	-1.8598	-54.6211
5.51183	-1.84097	-54.6242
5.48733	-1.82289	-54.6257
5.46272	-1.80487	-54.626
5.43853	-1.78648	-54.6246
5.41532	-1.76704	-54.6215
5.39253	-1.7471	-54.618
5.37023	-1.72659	-54.6151
5.34954	-1.70443	-54.6125
5.33085	-1.68053	-54.6106
5.31474	-1.65479	-54.6094
5.30121	-1.62748	-54.609
5.28924	-1.59939	-54.6091
5.27849	-1.57081	-54.61
5.26911	-1.54192	-54.6128
5.26108	-1.51318	-54.6187
5.2543	-1.4851	-54.6283
5.24869	-1.45753	-54.6402
5.24371	-1.43023	-54.653
5.23871	-1.40353	-54.6669
5.23386	-1.37785	-54.6826
5.22949	-1.35348	-54.7004
5.22581	-1.33066	-54.7203
5.2232	-1.30983	-54.7423
5.22134	-1.29085	-54.7661
5.21979	-1.2727	-54.7906
5.21858	-1.25449	-54.8151
5.21759	-1.23581	-54.8393
5.21724	-1.21693	-54.8632
5.21802	-1.19816	-54.8872
5.21894	-1.17907	-54.9109
5.21949	-1.15973	-54.9344
5.22029	-1.14049	-54.9581
5.22108	-1.12071	-54.9813
5.221	-1.09948	-55.0031
5.22019	-1.0771	-55.0235
5.21967	-1.05442	-55.0437
5.21956	-1.03128	-55.0633
5.22091	-1.00845	-55.0831
5.22496	-0.986866	-55.104
5.23094	-0.965581	-55.1248
5.23814	-0.944383	-55.1454
5.24589	-0.925052	-55.1675
5.25305	-0.908443	-55.1919
5.25905	-0.893844	-55.218
5.26376	-0.881544	-55.2453
5.26709	-0.872161	-55.274
5.26952	-0.865169	-55.3036
5.27184	-0.859652	-55.3335
5.27402	-0.854914	-55.3635
5.27563	-0.850387	-55.3937
5.2765	-0.845566	-55.4238
5.27682	-0.839985	-55.4538
5.27693	-0.833675	-55.4836
5.27714	-0.827294	-55.5135
5.27821	-0.821412	-55.5434
5.28159	-0.816408	-55.5732
5.28825	-0.813025	-55.6026
5.2975	-0.812393	-55.6316
5.30798	-0.815188	-55.66
5.31891	-0.821386	-55.6877
5.3292	-0.83058	-55.7149
5.33779	-0.842405	-55.7416
5.34457	-0.85668	-55.7676
5.34983	-0.872705	-55.793
5.3539	-0.889692	-55.818
5.3569	-0.907237	-55.8428
5.35925	-0.925246	-55.8673
5.36112	-0.94381	-55.8914
5.36247	-0.962565	-55.9154
5.36306	-0.981645	-55.9392
5.36286	-1.00087	-55.9629
5.36249	-1.01966	-55.9867
5.3611	-1.03904	-56.0099
5.35774	-1.05918	-56.0324
5.35332	-1.07827	-56.0555
5.34843	-1.09617	-56.0796
5.3429	-1.11333	-56.1042
5.3368	-1.12842	-56.1298
5.33006	-1.14115	-56.1566
5.32251	-1.15266	-56.1839
5.31433	-1.16368	-56.2112
5.30583	-1.17478	-56.2383
5.29698	-1.18641	-56.2651
5.28764	-1.19863	-56.2915
