# Supplementary material for: The Impact of Entropy on the Spatial Organization of Synaptonemal Complexes within the Cell Nucleus
Source: PLoS One. 2012 May 4;7(5):e36282. doi: 10.1371/journal.pone.0036282 (PMC3344857; doi:10.1371/journal.pone.0036282)
Supplement: Supporting Information S1 — Reconstructed SC coordinates. (ZIP) [file pone.0036282.s001.zip › SC_positions/Stack02/Stack02_SC13.xls]

## Sheet: SC_13
// Original File: X:/4Pi_Projects_data/Laura_R/2009_03_16_SYCP3_MLH1/Stack02.ims
// Generated by Bitplane Imaris x64 6.2.1 [Feb 11 2009]
"Filament 13"
4.30092	-2.19042	-53.1471
4.32186	-2.16825	-53.1429
4.34431	-2.14921	-53.1365
4.36469	-2.12977	-53.1267
4.38271	-2.10906	-53.1153
4.40218	-2.08966	-53.1038
4.42288	-2.07109	-53.092
4.44428	-2.05305	-53.0804
4.46539	-2.0344	-53.0694
4.48557	-2.01471	-53.0581
4.50638	-1.99548	-53.047
4.52702	-1.97604	-53.0359
4.54709	-1.95644	-53.024
4.56681	-1.93689	-53.0115
4.58536	-1.91654	-52.9984
4.6036	-1.89635	-52.9848
4.62173	-1.87618	-52.971
4.63917	-1.85504	-52.9578
4.6555	-1.83281	-52.9453
4.66917	-1.80851	-52.9335
4.68031	-1.78245	-52.9223
4.6907	-1.75613	-52.9108
4.70156	-1.73011	-52.899
4.71321	-1.70425	-52.8877
4.7253	-1.67837	-52.8769
4.73783	-1.65235	-52.8669
4.75075	-1.62622	-52.8578
4.76379	-1.6	-52.849
4.77668	-1.57357	-52.8407
4.7894	-1.54694	-52.8327
4.80245	-1.52042	-52.825
4.81619	-1.4941	-52.8178
4.83055	-1.46788	-52.8115
4.84556	-1.44185	-52.8059
4.86114	-1.41621	-52.8002
4.87715	-1.39094	-52.794
4.89332	-1.36564	-52.7884
4.90948	-1.34009	-52.784
4.92568	-1.31443	-52.7804
4.94198	-1.2888	-52.7771
4.95818	-1.26327	-52.773
4.97427	-1.23802	-52.7672
4.99052	-1.213	-52.7607
5.00688	-1.18796	-52.7547
5.02265	-1.16264	-52.7485
5.03671	-1.13641	-52.7421
5.04918	-1.10939	-52.7352
5.06111	-1.08205	-52.7285
5.07271	-1.05429	-52.7233
5.08393	-1.02616	-52.7192
5.0951	-0.997926	-52.7156
5.10658	-0.969784	-52.7124
5.11839	-0.941781	-52.7092
5.1307	-0.913998	-52.7062
5.14407	-0.886718	-52.7034
5.15868	-0.860099	-52.7002
5.17402	-0.833908	-52.6969
5.18957	-0.807751	-52.6943
5.20522	-0.781562	-52.6927
5.22167	-0.755881	-52.6914
5.23958	-0.731218	-52.6899
5.25895	-0.707651	-52.6886
5.27952	-0.685112	-52.6874
5.30116	-0.663656	-52.6859
5.32391	-0.64365	-52.6827
5.34797	-0.626022	-52.6769
5.37356	-0.611706	-52.6688
5.4002	-0.599946	-52.6596
5.42718	-0.589379	-52.6499
5.45422	-0.579732	-52.6395
5.4809	-0.570908	-52.6276
5.50662	-0.562246	-52.6137
5.53089	-0.55306	-52.5977
5.55385	-0.543154	-52.5802
5.57524	-0.532213	-52.5615
5.59504	-0.519637	-52.542
5.61359	-0.504572	-52.5232
5.62993	-0.485911	-52.506
5.64341	-0.463578	-52.4906
5.65446	-0.438586	-52.4772
5.66379	-0.411894	-52.4658
5.67184	-0.384102	-52.4561
5.67864	-0.355494	-52.4479
5.68439	-0.326196	-52.4415
5.68923	-0.296365	-52.4372
5.69331	-0.266209	-52.4345
5.69668	-0.235874	-52.433
5.69945	-0.205443	-52.4328
5.70207	-0.175	-52.4336
5.70532	-0.144663	-52.4352
5.71075	-0.114795	-52.4376
5.71942	-0.0858165	-52.441
5.73036	-0.0576969	-52.4457
5.74231	-0.0302652	-52.4518
5.75498	-0.00360596	-52.4596
5.76844	0.0221204	-52.469
5.78271	0.0468631	-52.4798
5.79754	0.0705719	-52.492
5.81245	0.0933704	-52.5058
5.8272	0.115294	-52.521
5.84216	0.136116	-52.5375
5.85764	0.156112	-52.5545
5.87383	0.175615	-52.5715
5.8906	0.195393	-52.5875
5.90787	0.215788	-52.6021
5.92618	0.235912	-52.6159
5.9447	0.256898	-52.6277
5.9625	0.279716	-52.6371
5.98075	0.302614	-52.6455
5.99973	0.325181	-52.6532
6.01891	0.348067	-52.6594
6.03932	0.370219	-52.664
6.06235	0.389596	-52.6669
6.08834	0.404655	-52.6667
6.11618	0.415952	-52.663
6.14445	0.425029	-52.6561
6.17254	0.43194	-52.6466
6.20022	0.43642	-52.6347
6.22715	0.439042	-52.6206
6.25301	0.440361	-52.6046
6.27757	0.440446	-52.5865
6.30086	0.439219	-52.567
6.32388	0.437446	-52.5471
6.34734	0.435433	-52.5279
6.37148	0.433049	-52.5098
6.39729	0.431119	-52.4942
6.42465	0.430024	-52.4809
6.45256	0.429763	-52.4685
6.48051	0.43014	-52.4561
6.50812	0.430994	-52.4431
6.53517	0.432494	-52.429
6.56164	0.434567	-52.4139
6.58732	0.437523	-52.3977
6.6116	0.442112	-52.3799
6.63423	0.448667	-52.3607
6.65511	0.457	-52.3401
6.67362	0.467066	-52.3182
6.69127	0.478878	-52.2965
6.70954	0.49202	-52.2762
6.72718	0.506566	-52.2562
6.74469	0.522817	-52.2376
6.76231	0.540443	-52.2202
6.77967	0.558699	-52.2032
6.79753	0.576709	-52.1865
6.81579	0.594403	-52.1697
6.83478	0.611045	-52.1528
6.85462	0.625067	-52.1346
6.87528	0.636424	-52.1154
6.89652	0.645881	-52.0957
6.91731	0.653754	-52.075
6.93837	0.660539	-52.0542
6.9613	0.666531	-52.0352
6.98616	0.671361	-52.0182
7.01228	0.675123	-52.003
7.03931	0.678054	-51.9892
7.06706	0.680012	-51.9766
7.09518	0.680952	-51.9647
7.12339	0.68095	-51.953
7.15155	0.679841	-51.9411
7.17946	0.677315	-51.929
7.20688	0.672847	-51.9164
7.23337	0.66604	-51.9029
7.25861	0.657692	-51.888
7.28251	0.649168	-51.871
7.30492	0.641167	-51.852
7.32492	0.633751	-51.8303
7.34168	0.626958	-51.806
7.35557	0.620948	-51.7795
7.36763	0.615903	-51.752
7.3787	0.611883	-51.7239
7.38876	0.608689	-51.6952
7.39765	0.605977	-51.6662
7.40541	0.603473	-51.6368
7.41137	0.601134	-51.607
7.41528	0.599013	-51.5768
7.41774	0.596794	-51.5465
7.4192	0.594026	-51.5161
7.41987	0.59081	-51.4858
7.42007	0.587628	-51.4554
7.42036	0.58513	-51.425
7.42116	0.583675	-51.3946
7.42259	0.583485	-51.3641
7.42448	0.585551	-51.3338
7.4269	0.591124	-51.304
7.42986	0.600623	-51.2753
7.43248	0.613238	-51.2477
7.43331	0.627796	-51.221
7.43159	0.643641	-51.1951
7.42755	0.660447	-51.17
7.42127	0.678104	-51.146
7.41335	0.696014	-51.1226
7.40467	0.713004	-51.0989
7.39572	0.72823	-51.074
7.3871	0.741016	-51.0478
7.37915	0.751371	-51.0203
7.37179	0.759487	-50.9919
7.36489	0.764787	-50.9628
7.35873	0.767202	-50.9331
7.35356	0.767571	-50.9031
7.34924	0.76688	-50.8729
7.34573	0.765987	-50.8426
7.34292	0.765508	-50.8122
7.34058	0.765704	-50.7818
7.3384	0.766059	-50.7513
7.33553	0.765876	-50.721
7.33067	0.765781	-50.6909
7.32312	0.767209	-50.6615
7.31313	0.77098	-50.633
7.30137	0.776857	-50.6055
7.28835	0.784296	-50.5789
7.27382	0.792798	-50.5535
7.25716	0.801608	-50.5296
7.23867	0.810352	-50.5071
7.21921	0.819321	-50.4854
7.19896	0.828654	-50.4645
7.17802	0.837765	-50.4443
7.15712	0.846898	-50.424
7.13622	0.856591	-50.4041
7.11513	0.866531	-50.3845
7.0944	0.877274	-50.3651
7.0739	0.889008	-50.346
7.05438	0.901443	-50.3264
7.03687	0.915103	-50.3057
7.02098	0.929864	-50.2844
7.00734	0.945647	-50.2623
6.99661	0.962662	-50.2395
6.98787	0.980383	-50.2162
6.98003	0.998869	-50.1932
6.97246	1.01808	-50.1707
6.96438	1.03697	-50.1482
6.95564	1.05556	-50.1256
6.94678	1.07458	-50.1034
6.93775	1.09389	-50.0815
6.92841	1.11335	-50.0599
6.91891	1.13261	-50.0382
6.90913	1.15118	-50.0161
6.89872	1.1693	-49.9939
6.88738	1.18697	-49.9718
6.87522	1.20426	-49.9498
6.86235	1.22128	-49.9281
6.84882	1.2383	-49.9067
6.83528	1.2569	-49.887
6.82158	1.27644	-49.8685
6.8066	1.29487	-49.8495
6.79041	1.31255	-49.8307
6.77352	1.32881	-49.8113
6.75615	1.34248	-49.7905
6.73836	1.35434	-49.7689
6.7202	1.3647	-49.7468
6.70217	1.37405	-49.724
6.68397	1.38296	-49.7012
6.66495	1.39138	-49.6789
6.64611	1.39964	-49.6564
6.62914	1.40827	-49.6326
6.6136	1.41719	-49.6079
6.59796	1.4262	-49.5833
6.58179	1.43518	-49.559
6.56521	1.44407	-49.535
6.54804	1.45313	-49.5114
6.52992	1.46289	-49.4889
6.51106	1.47367	-49.4674
6.49123	1.4857	-49.4478
6.47014	1.499	-49.4305
6.44923	1.51291	-49.4133
6.42923	1.52672	-49.3949
6.40915	1.53957	-49.3761
6.38912	1.55086	-49.3563
6.37024	1.56092	-49.3349
6.35305	1.56995	-49.3116
6.33824	1.57776	-49.2863
6.32582	1.5837	-49.2591
6.31463	1.58721	-49.231
6.30395	1.58816	-49.2025
6.29378	1.58649	-49.1738
6.28388	1.5828	-49.1452
6.27379	1.57797	-49.1168
6.26342	1.57257	-49.0886
6.25283	1.56689	-49.0605
