# Supplementary material for: The Impact of Entropy on the Spatial Organization of Synaptonemal Complexes within the Cell Nucleus
Source: PLoS One. 2012 May 4;7(5):e36282. doi: 10.1371/journal.pone.0036282 (PMC3344857; doi:10.1371/journal.pone.0036282)
Supplement: Supporting Information S1 — Reconstructed SC coordinates. (ZIP) [file pone.0036282.s001.zip › SC_positions/Stack02/Stack02_SC16.xls]

## Sheet: SC_16
// Original File: X:/4Pi_Projects_data/Laura_R/2009_03_16_SYCP3_MLH1/Stack02.ims
// Generated by Bitplane Imaris x64 6.2.1 [Feb 11 2009]
"Filament 16"
10.612	-0.94077	-49.4278
10.59	-0.919587	-49.4554
10.5698	-0.903104	-49.4773
10.5501	-0.889433	-49.4962
10.53	-0.876202	-49.515
10.5092	-0.86412	-49.5336
10.4878	-0.853428	-49.5526
10.4653	-0.84345	-49.5705
10.4411	-0.834041	-49.5863
10.4161	-0.824959	-49.6013
10.3909	-0.816043	-49.6161
10.3656	-0.807404	-49.6309
10.3403	-0.798917	-49.6457
10.3148	-0.790449	-49.6603
10.2895	-0.781976	-49.6752
10.2647	-0.77353	-49.6909
10.2408	-0.764955	-49.7079
10.2182	-0.755778	-49.7262
10.1966	-0.745977	-49.7454
10.1765	-0.735638	-49.7658
10.1574	-0.724374	-49.7868
10.1382	-0.712071	-49.807
10.1188	-0.699086	-49.8266
10.0995	-0.685818	-49.8461
10.0798	-0.67287	-49.8653
10.0603	-0.660857	-49.8854
10.0408	-0.649704	-49.906
10.0206	-0.639413	-49.9263
10.0002	-0.629935	-49.9467
9.97925	-0.620667	-49.9667
9.95839	-0.611441	-49.9867
9.93794	-0.602191	-50.0073
9.91681	-0.592923	-50.027
9.8952	-0.583803	-50.0463
9.87349	-0.574852	-50.0656
9.8511	-0.566364	-50.0844
9.82828	-0.558703	-50.1031
9.80613	-0.552168	-50.1229
9.78454	-0.54678	-50.1437
9.76362	-0.542413	-50.1654
9.74517	-0.539586	-50.1892
9.72961	-0.538929	-50.2153
9.716	-0.540335	-50.2425
9.70401	-0.543118	-50.2704
9.69292	-0.546551	-50.2987
9.6823	-0.550236	-50.327
9.6723	-0.554109	-50.3556
9.66285	-0.558293	-50.3843
9.65378	-0.563496	-50.413
9.64474	-0.570728	-50.4412
9.63559	-0.580134	-50.4687
9.62708	-0.591176	-50.4958
9.61961	-0.603347	-50.5228
9.61276	-0.6165	-50.5495
9.60632	-0.630506	-50.5758
9.60049	-0.645196	-50.6019
9.59563	-0.660467	-50.6279
9.59197	-0.67596	-50.6539
9.58944	-0.691406	-50.6801
9.58778	-0.706984	-50.7063
9.58651	-0.723111	-50.7322
9.58518	-0.739956	-50.7576
9.58425	-0.757962	-50.7821
9.58391	-0.777026	-50.8059
9.58377	-0.796869	-50.8289
9.58366	-0.818104	-50.8506
9.58308	-0.839709	-50.8719
9.58201	-0.860873	-50.8937
9.58156	-0.882781	-50.9146
9.58261	-0.905479	-50.9347
9.58552	-0.927753	-50.955
9.59075	-0.950021	-50.9748
9.59835	-0.973377	-50.9926
9.60768	-0.997545	-51.0084
9.61796	-1.0228	-51.0216
9.62881	-1.04919	-51.0324
9.64004	-1.07606	-51.0416
9.65149	-1.10325	-51.0496
9.66337	-1.13055	-51.0564
9.67607	-1.15781	-51.0618
9.68956	-1.18494	-51.0657
9.70377	-1.21182	-51.0686
9.71891	-1.23827	-51.0705
9.73532	-1.26401	-51.0712
9.75328	-1.2887	-51.0715
9.77244	-1.31249	-51.0717
9.79205	-1.33587	-51.0719
9.8124	-1.35856	-51.0721
9.83359	-1.38045	-51.0725
9.85398	-1.40305	-51.0728
9.87358	-1.42634	-51.0729
9.89451	-1.44833	-51.0735
9.91749	-1.46805	-51.0746
9.9427	-1.48463	-51.0762
9.97006	-1.49772	-51.0781
9.99849	-1.50876	-51.08
10.0273	-1.51888	-51.0816
10.0564	-1.52808	-51.0823
10.0858	-1.53629	-51.0812
10.115	-1.5437	-51.0769
10.1436	-1.55063	-51.069
10.171	-1.55776	-51.0579
10.197	-1.56547	-51.0439
10.2213	-1.57412	-51.0276
10.2441	-1.58453	-51.0103
10.2656	-1.59704	-50.9927
10.2862	-1.61116	-50.9751
10.3062	-1.62634	-50.9578
10.326	-1.64246	-50.941
10.3456	-1.65939	-50.9248
10.3646	-1.67703	-50.9087
10.3832	-1.69525	-50.8928
10.4019	-1.71396	-50.8777
10.4209	-1.73283	-50.8632
10.4413	-1.75113	-50.8498
10.4621	-1.76939	-50.8374
10.4832	-1.78753	-50.8251
10.5042	-1.80536	-50.8124
10.5239	-1.82424	-50.7992
10.5431	-1.84353	-50.7859
10.562	-1.86312	-50.7727
10.5801	-1.88379	-50.7598
10.5991	-1.90397	-50.7474
10.6176	-1.92445	-50.7348
10.6353	-1.94535	-50.7218
10.6542	-1.96459	-50.7079
10.6736	-1.98278	-50.6932
10.6936	-1.99945	-50.6777
10.7156	-2.0129	-50.6616
10.7394	-2.02352	-50.646
10.7646	-2.03239	-50.6312
10.7907	-2.0404	-50.6175
10.8175	-2.04816	-50.6051
10.8445	-2.05595	-50.593
10.8713	-2.0639	-50.5806
10.8979	-2.07199	-50.5679
