# Supplementary material for: The Impact of Entropy on the Spatial Organization of Synaptonemal Complexes within the Cell Nucleus
Source: PLoS One. 2012 May 4;7(5):e36282. doi: 10.1371/journal.pone.0036282 (PMC3344857; doi:10.1371/journal.pone.0036282)
Supplement: Supporting Information S1 — Reconstructed SC coordinates. (ZIP) [file pone.0036282.s001.zip › SC_positions/Stack02/Stack02_SC15.xls]

## Sheet: SC_15
// Original File: X:/4Pi_Projects_data/Laura_R/2009_03_16_SYCP3_MLH1/Stack02.ims
// Generated by Bitplane Imaris x64 6.2.1 [Feb 11 2009]
"Filament 15"
6.8032	-0.202771	-48.3396
6.84142	-0.21433	-48.448
6.88728	-0.236064	-48.5723
6.91786	-0.261515	-48.7071
6.9255	-0.273778	-48.8416
6.94079	-0.281802	-48.9527
6.98665	-0.295508	-49.0419
7.04781	-0.313902	-49.1324
7.10132	-0.33095	-49.214
7.14718	-0.340075	-49.2876
7.19304	-0.338407	-49.37
7.23891	-0.323375	-49.4543
7.29242	-0.307891	-49.5339
7.35357	-0.30196	-49.6076
7.41472	-0.302149	-49.6849
7.47587	-0.308058	-49.7696
7.52938	-0.314584	-49.8567
7.57525	-0.318378	-49.9466
7.62111	-0.312842	-50.0304
7.65169	-0.275372	-50.1154
7.66698	-0.209107	-50.2009
7.68226	-0.1424	-50.2587
7.68991	-0.0806337	-50.2814
7.68991	-0.0104245	-50.2703
7.69755	0.0706646	-50.2096
7.72813	0.141702	-50.1134
7.77399	0.188922	-50.0349
7.8275	0.236526	-49.983
7.8963	0.284761	-49.9312
7.97274	0.312473	-49.8788
8.07211	0.340886	-49.8278
8.21735	0.382343	-49.7844
8.38552	0.422766	-49.7563
8.5384	0.45663	-49.7418
8.67599	0.487795	-49.7414
8.82887	0.514802	-49.7413
8.97411	0.535081	-49.7452
9.07348	0.554428	-49.7676
9.15756	0.574613	-49.7829
9.2455	0.595898	-49.7827
9.324	0.61321	-49.7781
9.39297	0.632359	-49.7661
9.4533	0.657135	-49.7509
9.50725	0.672895	-49.728
9.56511	0.689053	-49.6898
9.65611	0.704244	-49.6211
9.78342	0.712828	-49.5219
9.89508	0.726343	-49.4227
9.96542	0.737102	-49.3311
10.0118	0.745299	-49.2395
10.0392	0.757459	-49.1556
10.0454	0.773591	-49.0849
10.0364	0.801868	-49.0232
10.0137	0.850567	-48.9698
