# Supplementary material for: The Impact of Entropy on the Spatial Organization of Synaptonemal Complexes within the Cell Nucleus
Source: PLoS One. 2012 May 4;7(5):e36282. doi: 10.1371/journal.pone.0036282 (PMC3344857; doi:10.1371/journal.pone.0036282)
Supplement: Supporting Information S1 — Reconstructed SC coordinates. (ZIP) [file pone.0036282.s001.zip › SC_positions/Stack02/Stack02_SC09.xls]

## Sheet: SC_09
// Original File: X:/4Pi_Projects_data/Laura_R/2009_03_16_SYCP3_MLH1/Stack02.ims
// Generated by Bitplane Imaris x64 6.2.1 [Feb 11 2009]
"Filament 9"
3.75524	-0.543315	-53.027
3.75867	-0.543294	-53.0359
3.7831	-0.543217	-53.0614
3.81037	-0.543045	-53.0876
3.83132	-0.542779	-53.1094
3.85033	-0.542298	-53.1327
3.87056	-0.541313	-53.1547
3.89314	-0.539559	-53.1744
3.91533	-0.536848	-53.1949
3.93506	-0.532776	-53.2175
3.95092	-0.527134	-53.2425
3.96382	-0.520623	-53.2693
3.97594	-0.513822	-53.2965
3.9877	-0.506726	-53.3238
3.99891	-0.499432	-53.3512
4.00963	-0.492023	-53.3788
4.01973	-0.484126	-53.4065
4.02837	-0.474941	-53.4343
4.03475	-0.464043	-53.462
4.0392	-0.451799	-53.4896
4.04287	-0.438795	-53.517
4.04673	-0.425349	-53.5441
4.05099	-0.411426	-53.5709
4.0556	-0.396653	-53.5972
4.06042	-0.380392	-53.6226
4.06547	-0.362782	-53.647
4.07086	-0.344501	-53.6708
4.07587	-0.325101	-53.6938
4.08001	-0.303601	-53.7148
4.08329	-0.279758	-53.7333
4.08592	-0.254242	-53.7496
4.08804	-0.227772	-53.7647
4.08951	-0.200783	-53.7789
4.09022	-0.173671	-53.7929
4.09035	-0.146766	-53.8073
4.09016	-0.12013	-53.8222
4.08965	-0.0935265	-53.8372
4.08893	-0.0671107	-53.8525
4.08813	-0.0410237	-53.8684
4.08747	-0.0148904	-53.8842
4.0874	0.0115989	-53.8993
4.08828	0.0384059	-53.9139
4.09009	0.0652327	-53.9284
4.09197	0.0919625	-53.943
4.09309	0.118345	-53.9583
4.09353	0.143932	-53.9749
4.09307	0.169114	-53.992
4.09193	0.193744	-54.0098
4.0909	0.217374	-54.0289
4.08968	0.240685	-54.0485
4.08802	0.263462	-54.0687
4.08622	0.285741	-54.0894
4.08455	0.308379	-54.1096
4.08317	0.331164	-54.1296
4.08234	0.353808	-54.1498
4.08235	0.376223	-54.1703
4.08296	0.397685	-54.1918
4.08442	0.418249	-54.2142
4.08813	0.439642	-54.2353
4.09484	0.461206	-54.2555
4.10371	0.481283	-54.2765
4.11348	0.501201	-54.2972
4.12368	0.521797	-54.3171
4.13433	0.542629	-54.3363
4.14543	0.563802	-54.355
4.15724	0.584544	-54.3737
4.16951	0.60428	-54.3932
4.18187	0.623433	-54.4133
4.19481	0.64107	-54.4344
4.20897	0.65658	-54.4563
4.22501	0.669772	-54.4784
4.24222	0.680667	-54.5009
4.25973	0.690671	-54.5236
4.27909	0.701036	-54.5444
4.30119	0.712705	-54.5616
4.32532	0.72543	-54.575
4.35109	0.737876	-54.5851
4.37813	0.74969	-54.5928
4.40567	0.761354	-54.599
4.43337	0.773091	-54.6044
4.46128	0.784846	-54.6082
4.48944	0.796541	-54.6097
4.51769	0.808078	-54.6088
4.54578	0.819366	-54.6052
4.57351	0.830068	-54.5985
4.60091	0.840066	-54.5895
4.62816	0.850102	-54.5799
4.65527	0.86058	-54.5705
4.68208	0.871336	-54.5605
4.7085	0.8825	-54.55
4.73485	0.893962	-54.5395
4.76132	0.905432	-54.5294
4.78782	0.916907	-54.5194
4.81443	0.927877	-54.5092
4.84111	0.937609	-54.498
4.8677	0.945765	-54.4854
4.89409	0.952276	-54.4716
4.92019	0.957449	-54.4566
4.94617	0.961485	-54.441
4.97228	0.964397	-54.4255
4.99845	0.966576	-54.4099
5.02465	0.968605	-54.3943
5.05095	0.970569	-54.3789
5.07718	0.9724	-54.3634
5.10319	0.974195	-54.3475
5.12909	0.975751	-54.3315
5.15485	0.976582	-54.3152
5.18009	0.976884	-54.298
5.20431	0.977623	-54.2796
5.22749	0.978454	-54.2598
5.24971	0.978451	-54.2389
5.27039	0.978297	-54.2166
5.28875	0.978853	-54.1924
5.30436	0.980394	-54.1664
5.31768	0.982987	-54.1392
5.32995	0.98597	-54.1114
5.34183	0.989246	-54.0835
5.35327	0.994191	-54.0557
5.36421	1.00168	-54.0283
5.3748	1.01048	-54.001
5.38528	1.01898	-53.9737
5.39561	1.02672	-53.946
5.40548	1.03381	-53.918
5.41445	1.04025	-53.8896
5.42191	1.04595	-53.8606
5.42745	1.05112	-53.831
5.43115	1.05593	-53.8012
5.43277	1.06035	-53.7711
5.43167	1.06458	-53.741
5.42766	1.06942	-53.7112
5.42045	1.07586	-53.6824
5.41019	1.08406	-53.655
5.3981	1.09333	-53.6285
5.3847	1.10303	-53.6029
5.37003	1.1129	-53.578
5.35445	1.12314	-53.5539
5.33759	1.13383	-53.5309
5.31922	1.1442	-53.509
5.29949	1.15369	-53.4879
5.27868	1.16205	-53.4674
5.25806	1.16847	-53.4462
5.23821	1.17217	-53.4236
5.2181	1.17299	-53.401
5.19839	1.17077	-53.3782
5.18125	1.1654	-53.3539
5.16644	1.15768	-53.3284
5.15221	1.14829	-53.3032
5.13761	1.13701	-53.2789
5.12241	1.12366	-53.2561
5.10645	1.10827	-53.2353
5.0893	1.09106	-53.217
5.07119	1.07339	-53.2
5.05224	1.05647	-53.1832
5.0321	1.03982	-53.1675
5.01125	1.02314	-53.1527
4.98914	1.00791	-53.1385
4.9647	0.995583	-53.1254
4.93897	0.984904	-53.1129
4.91382	0.973733	-53.0997
4.89027	0.961048	-53.0851
4.86921	0.946465	-53.0688
4.8517	0.930047	-53.0503
4.83853	0.911563	-53.0303
4.82912	0.891176	-53.0099
4.82214	0.870522	-52.9886
4.81712	0.850268	-52.9664
4.81384	0.829587	-52.9444
4.8117	0.808879	-52.9223
4.81045	0.789211	-52.899
4.80993	0.770531	-52.8749
4.80932	0.753263	-52.8499
4.80797	0.73866	-52.8233
4.80556	0.726364	-52.7956
4.8019	0.714725	-52.7676
4.7976	0.702922	-52.7398
4.79328	0.690993	-52.712
4.78899	0.67927	-52.6841
4.78471	0.668107	-52.656
4.78028	0.657474	-52.6278
4.77544	0.647395	-52.5994
4.76979	0.637211	-52.5712
4.76362	0.625957	-52.5435
4.7586	0.614231	-52.5159
4.75557	0.602698	-52.4878
4.75395	0.591175	-52.4596
4.75325	0.57969	-52.4313
4.75348	0.568549	-52.4029
4.75462	0.557945	-52.3743
4.75638	0.54778	-52.3455
4.75852	0.537777	-52.3168
4.7609	0.527713	-52.2881
4.76323	0.517721	-52.2593
4.76531	0.50796	-52.2305
4.76763	0.498779	-52.2015
4.77118	0.49113	-52.1723
4.77661	0.485352	-52.1429
4.7841	0.481068	-52.1136
4.79361	0.478375	-52.0849
4.80493	0.477795	-52.0566
4.81749	0.479655	-52.0289
4.83067	0.483744	-52.0018
4.84434	0.489484	-51.9751
4.85852	0.496628	-51.949
4.87339	0.504957	-51.9237
4.8893	0.51443	-51.8995
4.9062	0.525736	-51.8769
4.92354	0.539147	-51.8558
4.94048	0.554056	-51.8353
4.95683	0.569939	-51.815
4.97201	0.586433	-51.7945
4.98474	0.603399	-51.7728
4.99543	0.621596	-51.7509
5.00482	0.641004	-51.7294
5.01296	0.661164	-51.708
5.01979	0.68247	-51.6874
5.0251	0.704085	-51.6667
5.02896	0.724629	-51.6445
5.03168	0.744678	-51.6217
5.03341	0.765554	-51.5998
5.03458	0.786478	-51.5779
5.03515	0.806946	-51.5556
5.03438	0.828349	-51.5343
5.03285	0.850135	-51.5135
5.03159	0.871058	-51.4914
5.03035	0.891781	-51.469
5.02858	0.912996	-51.4471
5.02548	0.934656	-51.4259
5.02113	0.955181	-51.4041
5.01698	0.974388	-51.3814
5.0125	0.995493	-51.3606
5.00717	1.01833	-51.3415
5.00229	1.03968	-51.3208
4.99707	1.05946	-51.2986
4.98992	1.08004	-51.2778
4.98124	1.10239	-51.2597
4.97216	1.12464	-51.2415
4.96291	1.14608	-51.2222
4.95378	1.16796	-51.2033
4.94502	1.18923	-51.1835
4.93621	1.209	-51.1622
4.92729	1.22855	-51.1407
4.91835	1.24755	-51.1188
4.90914	1.26611	-51.0966
4.89972	1.28474	-51.0747
4.88991	1.30266	-51.0525
4.87931	1.31985	-51.0299
4.86819	1.33595	-51.0066
4.85607	1.35155	-50.9833
4.84225	1.36756	-50.9614
4.82662	1.38302	-50.9403
4.80901	1.39672	-50.9195
4.78984	1.40875	-50.899
4.76999	1.41955	-50.8785
4.74953	1.42925	-50.8581
4.72831	1.4382	-50.8381
4.70746	1.44648	-50.8176
4.68739	1.45422	-50.796
4.66669	1.4617	-50.7749
4.64555	1.46874	-50.7542
4.6257	1.47485	-50.732
4.60737	1.48009	-50.7082
4.58917	1.48498	-50.6842
4.57084	1.48984	-50.6603
4.55325	1.49483	-50.6359
4.53583	1.49995	-50.6114
4.51776	1.5051	-50.5873
