# Supplementary material for: The Impact of Entropy on the Spatial Organization of Synaptonemal Complexes within the Cell Nucleus
Source: PLoS One. 2012 May 4;7(5):e36282. doi: 10.1371/journal.pone.0036282 (PMC3344857; doi:10.1371/journal.pone.0036282)
Supplement: Supporting Information S1 — Reconstructed SC coordinates. (ZIP) [file pone.0036282.s001.zip › SC_positions/Stack02/Stack02_SC14.xls]

## Sheet: SC_14
// Original File: X:/4Pi_Projects_data/Laura_R/2009_03_16_SYCP3_MLH1/Stack02.ims
// Generated by Bitplane Imaris x64 6.2.1 [Feb 11 2009]
"Filament 14"
5.40561	2.33059	-50.178
5.40927	2.32047	-50.1845
5.43321	2.29496	-50.1883
5.45985	2.26901	-50.1918
5.48121	2.24793	-50.1972
5.50186	2.22672	-50.2046
5.52256	2.20632	-50.2135
5.54454	2.18769	-50.2227
5.56651	2.16903	-50.232
5.58807	2.14984	-50.2415
5.61058	2.1315	-50.2506
5.6332	2.11309	-50.2595
5.65558	2.09447	-50.2687
5.67829	2.07662	-50.2786
5.70109	2.05949	-50.2895
5.72366	2.04247	-50.3011
5.7461	2.02565	-50.3131
5.76916	2.01004	-50.3256
5.793	1.99566	-50.3381
5.81743	1.982	-50.3502
5.84246	1.96891	-50.3618
5.86785	1.95599	-50.3728
5.89352	1.94322	-50.3834
5.91932	1.9306	-50.3938
5.945	1.91754	-50.404
5.97067	1.90426	-50.4138
5.99639	1.89143	-50.4242
6.02195	1.87908	-50.4354
6.04746	1.86766	-50.4477
6.07283	1.85737	-50.4613
6.09751	1.84771	-50.4764
6.1208	1.83865	-50.4938
6.14249	1.83027	-50.5135
6.16238	1.82258	-50.5352
6.1798	1.8157	-50.5592
6.19481	1.80966	-50.585
6.20816	1.80443	-50.6119
6.22015	1.79998	-50.6396
6.23129	1.79598	-50.6678
6.24234	1.79145	-50.6958
6.25349	1.78545	-50.7236
6.26472	1.77801	-50.751
6.27551	1.76959	-50.7782
6.28501	1.76004	-50.8056
6.29342	1.74941	-50.8329
6.30162	1.73806	-50.8601
6.31024	1.72629	-50.8869
6.31995	1.71463	-50.9133
6.33137	1.70321	-50.9392
6.3443	1.69138	-50.9642
6.35796	1.67883	-50.9884
6.37222	1.66565	-51.0119
6.38757	1.65189	-51.0344
6.4042	1.63816	-51.056
6.42095	1.62555	-51.078
6.43622	1.6145	-51.1019
6.44929	1.60451	-51.1275
6.46059	1.59532	-51.1543
6.4712	1.5868	-51.1816
6.48185	1.57843	-51.2089
6.49233	1.5699	-51.2363
6.50189	1.56063	-51.2638
6.51038	1.55035	-51.2912
6.5186	1.54013	-51.3188
6.52712	1.53129	-51.3467
6.53596	1.52433	-51.375
6.54542	1.51979	-51.4035
6.55557	1.51822	-51.4322
6.56517	1.51988	-51.4609
6.57294	1.52419	-51.49
6.57928	1.53036	-51.5192
6.58453	1.53864	-51.548
6.58854	1.54916	-51.5763
6.59184	1.56143	-51.604
6.59501	1.57518	-51.6311
6.5987	1.59008	-51.6575
6.60368	1.60587	-51.6831
6.60978	1.6224	-51.708
6.61592	1.63958	-51.7324
6.62093	1.6574	-51.7567
6.62399	1.67523	-51.7812
6.62526	1.69238	-51.8064
6.6257	1.70904	-51.8319
6.62611	1.72564	-51.8575
6.62687	1.74236	-51.883
6.62857	1.75947	-51.9082
6.6314	1.77621	-51.9336
6.63527	1.7928	-51.9587
6.64063	1.81087	-51.9826
6.64701	1.82986	-52.0056
6.65426	1.84893	-52.0283
6.663	1.86866	-52.0498
6.67276	1.88985	-52.0693
6.68371	1.91256	-52.0862
6.69625	1.93682	-52.0994
6.70924	1.96259	-52.1092
6.72203	1.98909	-52.1174
6.73455	2.01598	-52.1248
6.74653	2.04323	-52.1317
6.75855	2.07052	-52.1384
6.7717	2.09725	-52.1451
6.78667	2.12297	-52.1519
6.80347	2.14756	-52.1586
6.8218	2.1713	-52.1642
6.84144	2.19432	-52.168
6.86204	2.21673	-52.17
6.88279	2.23906	-52.1707
6.90407	2.26082	-52.1708
6.92634	2.28156	-52.1702
6.94873	2.30209	-52.1689
6.97175	2.32166	-52.1662
6.99643	2.33843	-52.1608
7.02237	2.35212	-52.1527
7.04881	2.36401	-52.1431
7.07496	2.37598	-52.1327
7.10039	2.3887	-52.1216
7.12507	2.40199	-52.1094
7.149	2.41567	-52.0963
7.17227	2.42955	-52.0822
7.19488	2.44352	-52.0671
7.21703	2.45742	-52.0513
7.23909	2.47094	-52.0351
7.26147	2.48356	-52.0186
7.28418	2.49511	-52.0018
7.3078	2.50572	-51.9857
7.33318	2.51531	-51.9719
7.35987	2.52401	-51.9599
7.387	2.53231	-51.9485
7.41405	2.54059	-51.9369
7.44069	2.54889	-51.9245
7.46671	2.55732	-51.9109
7.49174	2.56588	-51.8957
7.51581	2.57424	-51.8789
7.53971	2.58201	-51.8616
7.56384	2.58891	-51.8444
7.5874	2.59489	-51.8261
7.61021	2.59971	-51.8065
7.63312	2.60315	-51.7867
7.65605	2.6053	-51.7668
7.67862	2.60604	-51.7464
7.7012	2.60532	-51.7259
7.72369	2.60315	-51.7055
7.74572	2.59962	-51.6847
7.76765	2.59518	-51.6639
7.7893	2.58985	-51.6431
7.81026	2.58366	-51.6217
7.83083	2.57712	-51.6001
7.85122	2.56998	-51.5786
7.86981	2.5618	-51.556
7.88567	2.55316	-51.5316
7.90054	2.54424	-51.5065
7.91553	2.53451	-51.4818
7.93088	2.52375	-51.4578
7.94696	2.51214	-51.4346
7.96415	2.49962	-51.4128
7.98197	2.48594	-51.3922
7.99968	2.47169	-51.3718
8.01754	2.45708	-51.3519
8.03587	2.44144	-51.3332
8.05434	2.42524	-51.3152
8.07229	2.40884	-51.297
8.08924	2.39186	-51.2785
8.10482	2.37428	-51.2593
8.11875	2.35584	-51.2397
8.1303	2.33691	-51.219
8.13993	2.31708	-51.1982
8.1486	2.29597	-51.178
8.15648	2.27558	-51.1569
8.16381	2.25672	-51.1342
8.17078	2.23848	-51.1109
8.17753	2.22191	-51.0864
8.18413	2.20847	-51.0599
8.19044	2.19734	-51.0322
8.19607	2.18686	-51.0041
8.20033	2.17653	-50.9757
8.2029	2.16685	-50.9469
8.20427	2.15792	-50.9178
8.20482	2.14916	-50.8885
8.20464	2.1398	-50.8595
8.2036	2.12963	-50.8308
8.20084	2.11903	-50.8023
8.1956	2.10863	-50.7742
8.18847	2.0988	-50.7462
8.18046	2.08933	-50.7183
8.17222	2.07998	-50.6904
8.16428	2.07128	-50.6623
8.15667	2.06396	-50.6337
8.14877	2.05793	-50.6048
8.13966	2.05327	-50.5761
8.1293	2.05083	-50.5476
8.11891	2.05143	-50.519
8.10943	2.05526	-50.4903
8.1012	2.06222	-50.4619
8.09445	2.07241	-50.4341
8.08916	2.08563	-50.4072
8.08504	2.10202	-50.382
8.0816	2.12219	-50.3596
8.07804	2.14593	-50.3412
8.07373	2.17224	-50.3268
8.06878	2.20008	-50.3155
8.06376	2.22881	-50.3066
8.05896	2.25795	-50.2988
8.05431	2.28722	-50.2914
8.0491	2.3165	-50.2845
8.04242	2.34563	-50.2783
8.03461	2.37458	-50.2725
8.02714	2.40329	-50.2655
8.02086	2.4317	-50.2564
8.0151	2.45994	-50.2462
8.00907	2.4879	-50.2355
8.00258	2.51539	-50.2238
7.99548	2.54245	-50.2115
7.98777	2.56901	-50.1985
7.97973	2.59481	-50.1843
7.9717	2.61973	-50.1686
7.96389	2.64388	-50.1516
7.95634	2.66724	-50.1335
7.94906	2.68932	-50.1138
7.94219	2.7095	-50.092
7.93584	2.72804	-50.0686
