# Supplementary material for: The Impact of Entropy on the Spatial Organization of Synaptonemal Complexes within the Cell Nucleus
Source: PLoS One. 2012 May 4;7(5):e36282. doi: 10.1371/journal.pone.0036282 (PMC3344857; doi:10.1371/journal.pone.0036282)
Supplement: Supporting Information S1 — Reconstructed SC coordinates. (ZIP) [file pone.0036282.s001.zip › SC_positions/Stack02/Stack02_SC18.xls]

## Sheet: SC_18
// Original File: X:/4Pi_Projects_data/Laura_R/2009_03_16_SYCP3_MLH1/Stack02.ims
// Generated by Bitplane Imaris x64 6.2.1 [Feb 11 2009]
"Filament 18"
10.7475	1.58912	-49.9893
10.7246	1.56745	-50.051
10.7093	1.53508	-50.1055
10.6634	1.48332	-50.1737
10.5794	1.4265	-50.2765
10.5106	1.38222	-50.3958
10.4647	1.35003	-50.4934
10.4112	1.31482	-50.5643
10.3424	1.26039	-50.6466
10.2736	1.18861	-50.7522
10.2354	1.11072	-50.8386
10.2277	1.03601	-50.8791
10.2354	0.961114	-50.8909
10.2507	0.88043	-50.8926
10.2583	0.801314	-50.8935
10.2736	0.714861	-50.9026
10.3195	0.625985	-50.9225
10.373	0.553123	-50.9444
10.4265	0.499667	-50.9582
10.4953	0.461332	-50.9626
10.5717	0.44067	-50.9832
10.6558	0.464758	-51.0388
10.7322	0.523389	-51.1075
10.7857	0.576098	-51.1732
10.8316	0.614833	-51.2331
10.8622	0.642039	-51.2898
10.8775	0.664992	-51.3443
10.9004	0.690517	-51.3891
10.931	0.710535	-51.4325
10.9692	0.717841	-51.4852
11.0227	0.697665	-51.5372
11.0686	0.643195	-51.5734
11.0839	0.579922	-51.5952
11.0762	0.519568	-51.6135
11.0686	0.458861	-51.6319
11.0839	0.407053	-51.6473
11.1144	0.355729	-51.6625
11.145	0.284413	-51.6837
11.1832	0.201848	-51.7083
11.2215	0.13246	-51.7288
11.2367	0.0754759	-51.7429
11.2367	-0.00781947	-51.7621
11.2444	-0.124738	-51.8003
11.252	-0.232756	-51.8476
11.2444	-0.32965	-51.8919
11.2444	-0.426381	-51.9301
11.2597	-0.518877	-51.967
11.2597	-0.597863	-52.0062
11.2444	-0.647821	-52.0459
11.2367	-0.671709	-52.0991
11.2215	-0.68059	-52.1604
11.1832	-0.689672	-52.2103
11.145	-0.704666	-52.2532
11.1297	-0.749571	-52.302
11.145	-0.854419	-52.3565
11.1832	-0.978096	-52.4007
11.2444	-1.0825	-52.4223
11.3285	-1.18024	-52.416
11.4126	-1.28049	-52.3981
11.4814	-1.38661	-52.3982
11.5501	-1.49372	-52.408
11.6339	-1.59917	-52.4109
11.7193	-1.68643	-52.4081
11.7937	-1.73568	-52.3972
