# Supplementary material for: The Impact of Entropy on the Spatial Organization of Synaptonemal Complexes within the Cell Nucleus
Source: PLoS One. 2012 May 4;7(5):e36282. doi: 10.1371/journal.pone.0036282 (PMC3344857; doi:10.1371/journal.pone.0036282)
Supplement: Supporting Information S1 — Reconstructed SC coordinates. (ZIP) [file pone.0036282.s001.zip › SC_positions/Stack02/Stack02_SC12.xls]

## Sheet: SC_12
// Original File: X:/4Pi_Projects_data/Laura_R/2009_03_16_SYCP3_MLH1/Stack02.ims
// Generated by Bitplane Imaris x64 6.2.1 [Feb 11 2009]
"Filament 12"
6.24844	-4.08214	-52.6282
6.25173	-4.05376	-52.6282
6.25283	-4.02392	-52.6282
6.25284	-3.99334	-52.6282
6.25286	-3.96277	-52.6283
6.25292	-3.9322	-52.6286
6.2531	-3.90164	-52.6293
6.25337	-3.8711	-52.6305
6.25357	-3.84057	-52.6322
6.25367	-3.81006	-52.6341
6.25364	-3.77956	-52.6361
6.25347	-3.74905	-52.638
6.25317	-3.71851	-52.6393
6.25268	-3.68796	-52.6395
6.25187	-3.65743	-52.6384
6.25046	-3.62697	-52.6363
6.24793	-3.59667	-52.6334
6.24332	-3.56675	-52.6298
6.23613	-3.5374	-52.6257
6.22723	-3.50849	-52.6213
6.21766	-3.47997	-52.616
6.20795	-3.4516	-52.6102
6.19828	-3.42314	-52.6047
6.18836	-3.39475	-52.5992
6.1779	-3.3666	-52.5935
6.16714	-3.3386	-52.5877
6.15633	-3.3107	-52.5814
6.14521	-3.28296	-52.575
6.13348	-3.2554	-52.5689
6.12129	-3.22796	-52.5632
6.10879	-3.20052	-52.5582
6.09612	-3.173	-52.5543
6.08364	-3.14529	-52.5513
6.07159	-3.1173	-52.549
6.05981	-3.08914	-52.5474
6.04812	-3.06092	-52.546
6.03652	-3.03267	-52.5446
6.02489	-3.00443	-52.5433
6.01321	-2.97619	-52.5423
6.00165	-2.9479	-52.5417
5.99036	-2.9195	-52.5414
5.97942	-2.89095	-52.5416
5.96886	-2.86227	-52.5417
5.95888	-2.83338	-52.5413
5.95	-2.80416	-52.5405
5.94203	-2.7747	-52.539
5.93415	-2.74524	-52.5371
5.92661	-2.71571	-52.5352
5.92027	-2.68594	-52.533
5.91538	-2.656	-52.5296
5.91195	-2.62608	-52.5247
5.90991	-2.59619	-52.5188
5.90887	-2.56618	-52.5132
5.90825	-2.53601	-52.5085
5.90777	-2.50569	-52.5049
5.90738	-2.47524	-52.5026
5.90718	-2.44471	-52.5017
5.90727	-2.41415	-52.502
5.90758	-2.3836	-52.5029
5.90802	-2.35305	-52.5041
5.90849	-2.32253	-52.5057
5.90879	-2.29209	-52.5083
5.90881	-2.26205	-52.5133
5.90855	-2.23277	-52.5216
5.9082	-2.20399	-52.5319
5.90844	-2.1753	-52.5423
5.91001	-2.14666	-52.5528
5.91356	-2.11822	-52.5633
5.91983	-2.09015	-52.5734
5.92892	-2.06255	-52.5826
5.93993	-2.0351	-52.5901
5.95169	-2.00744	-52.5954
5.9638	-1.97958	-52.5985
5.97636	-1.95177	-52.5999
5.98963	-1.92426	-52.6001
6.00374	-1.89718	-52.5993
6.01875	-1.87058	-52.5987
6.03464	-1.84449	-52.5988
6.05097	-1.81868	-52.5999
6.06738	-1.79301	-52.6021
6.08411	-1.76792	-52.6065
6.10199	-1.74425	-52.6134
6.12141	-1.72217	-52.6215
6.14243	-1.70159	-52.6296
6.1657	-1.68364	-52.6373
6.1914	-1.66916	-52.6447
6.21873	-1.65728	-52.6512
6.24709	-1.64718	-52.656
6.27616	-1.63845	-52.6591
6.30548	-1.63009	-52.661
6.33468	-1.62114	-52.6621
6.36356	-1.61117	-52.6627
6.392	-1.6	-52.6626
6.42003	-1.58783	-52.662
6.44786	-1.57527	-52.6606
6.47562	-1.56274	-52.6581
6.50328	-1.55042	-52.6541
6.53074	-1.53859	-52.648
6.55792	-1.52735	-52.6398
6.58492	-1.51673	-52.6302
6.61195	-1.50668	-52.6201
6.63905	-1.49705	-52.6098
6.66603	-1.4875	-52.599
6.69282	-1.47771	-52.5881
6.7196	-1.46793	-52.5771
6.74629	-1.45859	-52.5655
6.77263	-1.44974	-52.5528
6.79858	-1.44111	-52.5392
6.8243	-1.43267	-52.525
6.84996	-1.42454	-52.5105
6.87583	-1.41672	-52.4963
6.90228	-1.40954	-52.4828
6.92927	-1.40339	-52.4699
6.95648	-1.3979	-52.4571
6.98381	-1.39248	-52.4445
7.01139	-1.38717	-52.4325
7.03947	-1.38262	-52.4214
7.06812	-1.37903	-52.4115
7.0972	-1.37588	-52.4026
7.12652	-1.37266	-52.3947
7.15596	-1.36932	-52.3872
7.1853	-1.36581	-52.3794
7.21433	-1.36177	-52.3708
7.24304	-1.35688	-52.3616
7.27146	-1.35094	-52.352
7.29941	-1.34411	-52.3418
7.32687	-1.33686	-52.3305
7.35405	-1.32919	-52.3189
7.38107	-1.32086	-52.3072
7.40784	-1.31202	-52.2954
7.43438	-1.30278	-52.2834
7.46073	-1.29322	-52.2712
7.48686	-1.28338	-52.2588
7.51262	-1.27343	-52.2458
7.5375	-1.26345	-52.2312
7.56108	-1.2533	-52.2148
7.58367	-1.24298	-52.1971
7.60561	-1.23241	-52.1787
7.62674	-1.22117	-52.1598
7.64674	-1.20898	-52.1404
7.66573	-1.19599	-52.1204
7.68308	-1.18198	-52.0998
7.69762	-1.1665	-52.078
7.70943	-1.14977	-52.0555
7.71899	-1.13254	-52.0322
7.72687	-1.11538	-52.0082
7.73369	-1.09834	-51.9838
7.73939	-1.0811	-51.9593
7.74376	-1.06323	-51.935
7.7468	-1.04469	-51.911
7.74862	-1.0262	-51.8868
7.75011	-1.00829	-51.8622
7.75178	-0.990003	-51.8379
7.75281	-0.969882	-51.8153
7.75318	-0.947943	-51.7944
7.753	-0.924785	-51.7748
7.75139	-0.900524	-51.7566
7.74762	-0.875203	-51.7401
7.74167	-0.849443	-51.7249
7.734	-0.824075	-51.7098
7.72541	-0.799409	-51.694
7.71653	-0.775639	-51.677
7.70748	-0.75275	-51.659
7.69814	-0.731063	-51.6397
7.68824	-0.711274	-51.6188
7.67741	-0.694383	-51.5962
7.66541	-0.681217	-51.5718
7.65238	-0.671081	-51.5462
7.63832	-0.662652	-51.5205
7.62335	-0.654318	-51.4952
7.60777	-0.645017	-51.4707
7.59174	-0.634876	-51.4469
7.57543	-0.624569	-51.4233
7.55954	-0.614797	-51.3992
7.54445	-0.605497	-51.3744
7.52871	-0.596272	-51.35
7.51123	-0.587187	-51.3267
7.49235	-0.578812	-51.3043
7.47244	-0.571483	-51.2823
7.45179	-0.565333	-51.2607
7.43047	-0.560325	-51.2394
7.40924	-0.556439	-51.218
7.38833	-0.553853	-51.1962
7.36614	-0.552265	-51.1755
7.34183	-0.551251	-51.1572
7.31537	-0.550851	-51.1423
7.28742	-0.551523	-51.1301
7.25899	-0.553165	-51.119
7.23035	-0.555275	-51.1086
7.20153	-0.558183	-51.0989
7.17263	-0.562278	-51.0899
7.1439	-0.567642	-51.081
7.11553	-0.574673	-51.0722
7.0876	-0.583734	-51.0638
7.05989	-0.594275	-51.0567
7.03196	-0.605212	-51.051
7.00382	-0.616289	-51.0466
6.97553	-0.627428	-51.0436
6.94689	-0.637901	-51.0416
6.91783	-0.647206	-51.04
6.88839	-0.655259	-51.0384
6.85861	-0.661879	-51.0368
6.82853	-0.666877	-51.035
6.79823	-0.670084	-51.0329
6.76784	-0.671123	-51.0302
6.73763	-0.669744	-51.0263
6.70797	-0.665618	-51.0208
6.6793	-0.658111	-51.0139
6.65172	-0.647656	-51.0061
6.62474	-0.635986	-50.9977
6.59797	-0.624367	-50.9886
6.57139	-0.612745	-50.979
6.5449	-0.600974	-50.9693
6.51817	-0.589524	-50.9599
6.4912	-0.578707	-50.9505
6.46416	-0.568816	-50.9403
6.43689	-0.560201	-50.9296
6.40928	-0.552668	-50.9189
6.38149	-0.54642	-50.9079
6.35369	-0.541655	-50.8962
6.32601	-0.537439	-50.8839
6.29865	-0.532957	-50.8711
6.27157	-0.527836	-50.8579
6.24464	-0.522512	-50.8445
6.21806	-0.517868	-50.8302
6.19235	-0.51375	-50.8143
6.16774	-0.509653	-50.7968
6.14418	-0.505293	-50.7778
6.12153	-0.500562	-50.7579
6.09925	-0.495685	-50.7376
6.07691	-0.490952	-50.7173
6.05471	-0.485967	-50.6969
6.03264	-0.479582	-50.6769
6.01046	-0.471367	-50.6577
5.98852	-0.461906	-50.6388
5.96662	-0.451176	-50.6207
5.9449	-0.438191	-50.604
5.9242	-0.422489	-50.5884
5.90358	-0.404661	-50.5751
5.88253	-0.385161	-50.5651
5.86114	-0.36497	-50.5577
5.8392	-0.344755	-50.5526
5.81702	-0.324301	-50.5499
5.79484	-0.303665	-50.5491
5.77354	-0.281941	-50.5493
5.75311	-0.259249	-50.5504
5.73254	-0.236935	-50.5533
5.71265	-0.214745	-50.5587
5.69407	-0.19265	-50.5671
5.67537	-0.172047	-50.5788
5.65599	-0.153054	-50.5926
5.63722	-0.134337	-50.6074
5.61965	-0.115548	-50.6235
5.60204	-0.0985808	-50.6413
5.58332	-0.0849572	-50.661
5.5637	-0.0737232	-50.6814
5.54302	-0.0636557	-50.7013
5.52058	-0.0544338	-50.7197
5.49702	-0.0458201	-50.737
5.47287	-0.0376608	-50.7537
5.44752	-0.0303655	-50.7689
5.42116	-0.0245607	-50.7832
5.39466	-0.0203758	-50.7977
5.36866	-0.0173988	-50.8135
5.34322	-0.0154554	-50.8302
5.31831	-0.0142648	-50.8479
5.29396	-0.0133877	-50.8663
5.26988	-0.0131216	-50.8851
5.24587	-0.0138359	-50.9039
5.22188	-0.0153143	-50.9226
5.19769	-0.0173603	-50.9412
5.17347	-0.0197752	-50.9596
5.1496	-0.0224252	-50.9785
5.1261	-0.0258069	-50.9977
5.10283	-0.0306882	-51.0167
5.07948	-0.0373609	-51.0349
5.05545	-0.0453745	-51.0519
5.03077	-0.0536634	-51.0678
5.00598	-0.061707	-51.0837
4.98133	-0.0695653	-51.0999
4.95695	-0.07701	-51.1167
4.93288	-0.0843151	-51.134
4.90906	-0.0920107	-51.1515
4.88571	-0.100237	-51.1693
4.86238	-0.10883	-51.187
4.83841	-0.117852	-51.2036
4.8141	-0.127616	-51.2193
4.78968	-0.137754	-51.2347
4.76476	-0.147679	-51.2492
4.73916	-0.157187	-51.2629
4.71286	-0.166512	-51.2753
4.6856	-0.175976	-51.2851
4.65745	-0.185717	-51.2915
4.62885	-0.195765	-51.295
4.60009	-0.205988	-51.296
4.57143	-0.216562	-51.2955
4.54297	-0.227598	-51.294
4.5145	-0.238464	-51.2918
4.48585	-0.248733	-51.2889
4.45707	-0.25852	-51.2857
4.42822	-0.267778	-51.2818
4.39932	-0.276588	-51.2773
4.37031	-0.285243	-51.2734
4.34085	-0.292415	-51.2707
4.31075	-0.296404	-51.2685
4.28032	-0.298135	-51.2663
4.24985	-0.298976	-51.264
4.21937	-0.299262	-51.2617
4.18887	-0.299253	-51.2597
4.15835	-0.299082	-51.2579
4.12782	-0.298878	-51.2563
4.09728	-0.298823	-51.255
4.06671	-0.298967	-51.2542
4.03615	-0.299341	-51.2537
4.00559	-0.300248	-51.2533
3.97512	-0.302365	-51.2529
3.94492	-0.306605	-51.2533
3.91507	-0.312921	-51.2544
