# Supplementary material for: The Impact of Entropy on the Spatial Organization of Synaptonemal Complexes within the Cell Nucleus
Source: PLoS One. 2012 May 4;7(5):e36282. doi: 10.1371/journal.pone.0036282 (PMC3344857; doi:10.1371/journal.pone.0036282)
Supplement: Supporting Information S1 — Reconstructed SC coordinates. (ZIP) [file pone.0036282.s001.zip › SC_positions/Stack02/Stack02_SC07.xls]

## Sheet: SC_07
// Original File: X:/4Pi_Projects_data/Laura_R/2009_03_16_SYCP3_MLH1/Stack02.ims
// Generated by Bitplane Imaris x64 6.2.1 [Feb 11 2009]
"Filament 7"
8.38893	1.96371	-56.2079
8.38449	1.96352	-56.192
8.366	1.96308	-56.1638
8.34503	1.96269	-56.1354
8.3267	1.96244	-56.1111
8.30801	1.96209	-56.087
8.28879	1.96131	-56.0633
8.26915	1.95925	-56.0401
8.24959	1.95465	-56.0172
8.22963	1.94729	-55.9955
8.20892	1.93856	-55.9748
8.18794	1.92983	-55.9545
8.16633	1.92126	-55.9348
8.14408	1.91245	-55.9159
8.12183	1.9033	-55.8971
8.09934	1.8941	-55.8787
8.0764	1.88521	-55.8606
8.05321	1.87677	-55.8427
8.03036	1.86871	-55.8241
8.00846	1.8608	-55.8044
7.98735	1.85299	-55.7838
7.96694	1.84554	-55.7624
7.94747	1.83885	-55.7399
7.92891	1.83309	-55.7164
7.91054	1.82801	-55.6926
7.89128	1.82311	-55.6694
7.87129	1.81858	-55.6469
7.85142	1.81499	-55.6241
7.83067	1.81219	-55.6022
7.80872	1.81012	-55.5813
7.78724	1.80905	-55.56
7.76583	1.80873	-55.5386
7.74294	1.80889	-55.5185
7.7187	1.8094	-55.5
7.69341	1.80999	-55.483
7.66694	1.81069	-55.4679
7.63991	1.81146	-55.4537
7.61334	1.81217	-55.4387
7.58786	1.8129	-55.4219
7.56348	1.81362	-55.4036
7.53989	1.8143	-55.3843
7.51738	1.81467	-55.3638
7.49603	1.8144	-55.3421
7.47584	1.8134	-55.3195
7.45828	1.81096	-55.295
7.44377	1.80637	-55.2687
7.43119	1.7995	-55.2418
7.41959	1.79097	-55.2149
7.40799	1.7819	-55.1881
7.39557	1.77309	-55.1617
7.38202	1.76468	-55.1357
7.36765	1.75635	-55.11
7.3526	1.74785	-55.0849
7.33683	1.73917	-55.0602
7.32096	1.73042	-55.0357
7.30516	1.72169	-55.0112
7.28912	1.71288	-54.9869
7.27274	1.7039	-54.9628
7.25528	1.69499	-54.9394
7.23669	1.68651	-54.9167
7.21712	1.67861	-54.8948
7.19663	1.67115	-54.8735
7.17568	1.66409	-54.8525
7.15394	1.65756	-54.8322
7.13183	1.65082	-54.8122
7.11079	1.64327	-54.7916
7.09148	1.63592	-54.7695
7.07402	1.62955	-54.7456
7.05894	1.6242	-54.7198
7.04636	1.61988	-54.6924
7.03527	1.61598	-54.6643
7.02478	1.6118	-54.6359
7.01481	1.60752	-54.6074
7.00588	1.6037	-54.5785
6.99829	1.60012	-54.5491
6.99188	1.59615	-54.5196
6.98658	1.59143	-54.4899
6.9818	1.58501	-54.4605
6.9768	1.57644	-54.4317
6.97202	1.56652	-54.4033
6.96777	1.55565	-54.3751
6.96342	1.54392	-54.3472
6.95831	1.53144	-54.3199
6.95229	1.51781	-54.2932
6.94584	1.50247	-54.2677
6.93964	1.48578	-54.2429
6.93425	1.46821	-54.2186
6.93031	1.44904	-54.1953
6.92702	1.42827	-54.1734
6.92376	1.40631	-54.1526
6.92142	1.38287	-54.1334
6.91956	1.35829	-54.1156
6.91848	1.33276	-54.0993
6.91889	1.30618	-54.0846
6.91993	1.2791	-54.0705
6.92155	1.25169	-54.0572
6.92317	1.22383	-54.0448
6.92386	1.19575	-54.0328
6.92345	1.16769	-54.0207
6.92159	1.13993	-54.0081
6.91747	1.11279	-53.9949
6.91047	1.0869	-53.9805
6.90143	1.06241	-53.9647
6.89178	1.03856	-53.9483
6.88186	1.01511	-53.9315
6.87189	0.991875	-53.9145
6.86237	0.968002	-53.8981
6.85353	0.943439	-53.8822
6.84618	0.918242	-53.8667
6.84098	0.892534	-53.8511
6.83762	0.86691	-53.8349
6.83608	0.841563	-53.818
6.83599	0.816598	-53.8004
6.83781	0.792428	-53.782
6.84147	0.768343	-53.7637
6.84634	0.74449	-53.7458
6.85402	0.722593	-53.7266
6.86481	0.701497	-53.7077
6.87789	0.679676	-53.691
6.89313	0.657748	-53.6764
6.90993	0.635612	-53.6639
6.92784	0.612934	-53.6543
6.94676	0.590251	-53.6469
6.96711	0.568393	-53.6413
6.9886	0.547215	-53.6375
7.01061	0.526326	-53.6358
7.03363	0.506387	-53.6352
7.05749	0.487282	-53.635
7.08134	0.468187	-53.6343
7.10517	0.449194	-53.6329
7.12969	0.43148	-53.6299
7.15479	0.415221	-53.6244
7.17938	0.399271	-53.616
7.20333	0.383216	-53.606
7.22638	0.366897	-53.5946
7.24826	0.350458	-53.5812
7.26888	0.334372	-53.5656
7.28787	0.318307	-53.548
7.30536	0.301735	-53.5292
7.32211	0.2852	-53.5099
7.33894	0.26881	-53.4906
7.35551	0.251856	-53.4715
7.3719	0.234565	-53.4524
7.3888	0.217017	-53.434
7.40641	0.198833	-53.417
7.42504	0.180152	-53.4017
7.44464	0.161328	-53.3878
7.46481	0.142249	-53.3753
7.48553	0.123149	-53.3637
7.50637	0.10391	-53.3529
7.52634	0.0832845	-53.3429
7.54651	0.062436	-53.3338
7.56754	0.042508	-53.3249
7.58766	0.0217098	-53.3156
7.6075	0.0005933	-53.3064
7.62798	-0.019593	-53.2969
7.64755	-0.0404319	-53.2867
7.66716	-0.0610607	-53.2762
7.68704	-0.0809867	-53.2659
7.70514	-0.102557	-53.2556
7.72119	-0.125984	-53.2451
7.73447	-0.150985	-53.2341
7.74579	-0.176841	-53.2224
7.75695	-0.202419	-53.21
7.7683	-0.227485	-53.1967
7.78008	-0.251761	-53.1824
7.79258	-0.275065	-53.1671
7.80622	-0.29736	-53.1514
7.82131	-0.318292	-53.1351
7.8379	-0.337931	-53.1187
7.85591	-0.356417	-53.1025
7.87551	-0.373415	-53.0866
7.89691	-0.388976	-53.0715
7.92007	-0.4029	-53.0574
7.94493	-0.414901	-53.0446
7.97142	-0.424372	-53.0329
7.99935	-0.431283	-53.0228
8.02831	-0.436359	-53.0147
8.05787	-0.439956	-53.0078
8.08774	-0.442391	-53.0019
8.11775	-0.444122	-52.9963
8.14771	-0.445818	-52.9906
8.17751	-0.448013	-52.9842
8.20704	-0.451376	-52.9771
8.23604	-0.457225	-52.9699
8.26422	-0.466416	-52.963
8.29165	-0.477876	-52.956
8.31857	-0.490053	-52.9482
8.34511	-0.502797	-52.94
8.37136	-0.516508	-52.9325
8.39734	-0.531257	-52.9261
8.42281	-0.547229	-52.9208
8.4476	-0.564451	-52.9161
8.47152	-0.582966	-52.9121
8.4943	-0.60294	-52.9085
8.51622	-0.623872	-52.9049
8.537	-0.645761	-52.9007
8.55571	-0.669028	-52.8947
8.5721	-0.693461	-52.8868
8.58655	-0.718861	-52.8781
8.59984	-0.744944	-52.8694
8.61305	-0.771149	-52.8609
8.62681	-0.797133	-52.8525
8.64098	-0.822958	-52.8444
8.65551	-0.848557	-52.8362
8.67069	-0.873622	-52.8276
8.68647	-0.898145	-52.8184
8.70281	-0.922278	-52.8092
8.7199	-0.946059	-52.8005
8.73809	-0.969096	-52.7922
8.75773	-0.990872	-52.7838
8.77813	-1.01194	-52.7754
8.79881	-1.03251	-52.7665
8.82041	-1.05179	-52.757
8.84332	-1.06954	-52.7476
8.8675	-1.08574	-52.7385
8.89278	-1.10045	-52.7297
8.91906	-1.1137	-52.7215
8.94617	-1.12569	-52.7142
8.97368	-1.13711	-52.7073
9.00126	-1.14853	-52.7007
9.02878	-1.16033	-52.6946
9.05599	-1.17286	-52.6886
9.08257	-1.18632	-52.6818
9.10824	-1.2008	-52.6738
9.13308	-1.21639	-52.6653
9.15735	-1.23289	-52.6567
9.1812	-1.24989	-52.648
9.20462	-1.26732	-52.6389
9.22765	-1.28526	-52.6299
9.25031	-1.30379	-52.6211
9.27266	-1.32273	-52.6124
9.29496	-1.3417	-52.6036
9.31774	-1.36019	-52.595
9.341	-1.37823	-52.5868
9.36388	-1.39673	-52.5786
9.38626	-1.41592	-52.5707
9.4091	-1.43503	-52.564
9.43277	-1.45364	-52.5589
9.45695	-1.47186	-52.555
9.48116	-1.49021	-52.552
9.5051	-1.50908	-52.5503
9.52955	-1.52723	-52.5508
9.55525	-1.54321	-52.5539
9.58185	-1.5569	-52.5595
9.6088	-1.5688	-52.5673
9.63569	-1.57945	-52.5771
9.66231	-1.58896	-52.5885
9.68867	-1.59754	-52.6014
9.71492	-1.60554	-52.6148
9.74125	-1.61316	-52.6283
9.76769	-1.62076	-52.6416
9.79409	-1.62841	-52.655
9.82051	-1.63615	-52.6682
9.84701	-1.64405	-52.6812
9.8735	-1.65226	-52.6941
9.90011	-1.66116	-52.7061
9.92705	-1.67118	-52.7164
9.95405	-1.68258	-52.7249
9.9805	-1.69563	-52.7328
10.0061	-1.71046	-52.7404
10.0309	-1.72671	-52.7478
10.0549	-1.74397	-52.7556
10.0781	-1.76179	-52.7642
10.1008	-1.77942	-52.7743
10.1225	-1.79619	-52.7872
10.143	-1.81104	-52.8037
10.163	-1.8232	-52.8231
10.1829	-1.83363	-52.8438
10.2027	-1.84314	-52.865
10.2227	-1.85193	-52.8863
10.2435	-1.8606	-52.9069
10.2651	-1.86932	-52.9266
10.2875	-1.87794	-52.9455
10.3104	-1.88654	-52.9638
10.3336	-1.89519	-52.9818
10.3574	-1.90373	-52.9989
10.3821	-1.91183	-53.0148
10.4075	-1.91955	-53.0299
10.4333	-1.92725	-53.0445
10.4592	-1.93503	-53.0586
10.4852	-1.94289	-53.0726
10.5115	-1.95087	-53.086
10.538	-1.95903	-53.0987
10.5646	-1.96761	-53.1112
10.5909	-1.97644	-53.1239
10.6174	-1.98508	-53.1366
10.6439	-1.9937	-53.1491
10.6703	-2.00257	-53.1616
10.6968	-2.01137	-53.1741
10.7233	-2.02014	-53.1865
10.7499	-2.02925	-53.1985
10.7763	-2.03882	-53.2106
10.8026	-2.04885	-53.2225
10.8288	-2.0595	-53.2338
10.8553	-2.0709	-53.244
10.8818	-2.08291	-53.2534
10.9082	-2.09522	-53.2626
10.9346	-2.10764	-53.2718
10.9609	-2.12028	-53.2809
10.987	-2.13326	-53.2901
11.0129	-2.14654	-53.2993
11.0386	-2.16023	-53.3085
11.0641	-2.1745	-53.3176
11.0891	-2.18966	-53.3265
11.1136	-2.20573	-53.3353
11.1377	-2.2223	-53.344
11.1618	-2.23901	-53.3526
11.1862	-2.25543	-53.3608
