# Supplementary material for: The Impact of Entropy on the Spatial Organization of Synaptonemal Complexes within the Cell Nucleus
Source: PLoS One. 2012 May 4;7(5):e36282. doi: 10.1371/journal.pone.0036282 (PMC3344857; doi:10.1371/journal.pone.0036282)
Supplement: Supporting Information S1 — Reconstructed SC coordinates. (ZIP) [file pone.0036282.s001.zip › SC_positions/Stack02/Stack02_SC06.xls]

## Sheet: SC_06
// Original File: X:/4Pi_Projects_data/Laura_R/2009_03_16_SYCP3_MLH1/Stack02.ims
// Generated by Bitplane Imaris x64 6.2.1 [Feb 11 2009]
"Filament 6"
6.58916	3.83663	-55.3366
6.58917	3.81745	-55.343
6.58918	3.78137	-55.3451
6.58921	3.74522	-55.3451
6.58932	3.71465	-55.3451
6.58958	3.68408	-55.345
6.59007	3.65351	-55.3447
6.59077	3.62297	-55.3437
6.59161	3.5926	-55.341
6.59237	3.56293	-55.3347
6.5923	3.53418	-55.3247
6.59046	3.5059	-55.3134
6.58671	3.4778	-55.302
6.5813	3.44998	-55.2906
6.57412	3.42249	-55.2795
6.56569	3.39538	-55.2682
6.55694	3.36869	-55.2562
6.5483	3.34236	-55.2433
6.53988	3.31625	-55.2298
6.53188	3.29009	-55.2162
6.52474	3.26345	-55.2031
6.51851	3.23593	-55.1916
6.51271	3.20741	-55.1828
6.50761	3.17804	-55.1767
6.50363	3.14823	-55.1715
6.49995	3.11839	-55.166
6.49573	3.08874	-55.1599
6.49092	3.05942	-55.1529
6.48636	3.0304	-55.1447
6.48254	3.0013	-55.1363
6.47885	2.97207	-55.1282
6.47536	2.94323	-55.1189
6.4728	2.91486	-55.108
6.4718	2.88659	-55.0965
6.47315	2.8584	-55.085
6.47749	2.83051	-55.0736
6.48455	2.8031	-55.0622
6.49328	2.7762	-55.0507
6.5029	2.74969	-55.0389
6.51316	2.72343	-55.0271
6.52404	2.69758	-55.015
6.53573	2.67241	-55.0022
6.54838	2.64816	-54.9887
6.56199	2.62532	-54.9738
6.57629	2.60449	-54.957
6.59105	2.58711	-54.9372
6.6059	2.57475	-54.914
6.62015	2.56672	-54.8884
6.6342	2.56142	-54.8619
6.64873	2.55894	-54.8354
6.66389	2.55998	-54.8091
6.67999	2.56481	-54.7838
6.69634	2.57325	-54.7597
6.71217	2.58448	-54.7362
6.72766	2.59771	-54.7135
6.74208	2.61279	-54.6913
6.7543	2.62932	-54.6688
6.76437	2.64737	-54.6465
6.77284	2.66778	-54.6257
6.78014	2.6902	-54.6065
6.78665	2.71384	-54.5886
6.79256	2.73837	-54.5714
6.7977	2.76375	-54.5553
6.8021	2.78968	-54.5398
6.80632	2.81531	-54.5238
6.81065	2.84007	-54.5066
6.81508	2.8631	-54.4872
6.81932	2.88335	-54.4651
6.82322	2.90049	-54.4404
6.82698	2.91475	-54.4138
6.83089	2.92628	-54.3859
6.83585	2.93536	-54.3572
6.84298	2.94206	-54.3284
6.85223	2.94635	-54.2997
6.86239	2.94901	-54.2711
6.87244	2.95132	-54.2423
6.88189	2.95424	-54.2135
6.89022	2.95824	-54.1844
6.89705	2.96336	-54.1551
6.9024	2.96959	-54.1258
6.90657	2.97723	-54.0965
6.90985	2.98626	-54.0676
6.91276	2.99617	-54.0389
6.91639	3.00641	-54.0104
6.92123	3.01666	-53.982
6.92747	3.02627	-53.9538
6.93588	3.03438	-53.9257
6.94621	3.04044	-53.8977
6.95662	3.04458	-53.8693
6.96549	3.04772	-53.8403
6.9719	3.05112	-53.8108
6.97502	3.0553	-53.7808
6.97386	3.05899	-53.7508
6.96794	3.06009	-53.7211
6.95828	3.05842	-53.6924
6.94626	3.05522	-53.6645
6.93171	3.0514	-53.6381
6.914	3.04742	-53.6137
6.89446	3.04378	-53.5906
6.87516	3.04147	-53.5672
6.85625	3.04015	-53.5434
6.8364	3.03836	-53.5205
6.81586	3.03674	-53.4983
6.79601	3.03647	-53.4753
6.77651	3.03713	-53.4518
6.7563	3.0381	-53.429
6.73503	3.0394	-53.4071
6.71341	3.04006	-53.3858
6.69243	3.03891	-53.3642
6.67088	3.03761	-53.3433
6.64805	3.03699	-53.3235
6.62432	3.03603	-53.305
6.59846	3.03565	-53.2896
6.57054	3.03603	-53.2775
6.5418	3.03599	-53.2673
6.51269	3.03492	-53.2581
6.4834	3.03212	-53.25
6.45431	3.02614	-53.2437
6.42593	3.01621	-53.2393
6.39823	3.0037	-53.2365
6.37099	2.99004	-53.2341
6.34443	2.97536	-53.2308
6.31877	2.95955	-53.2259
6.29402	2.94263	-53.2201
6.27001	2.9246	-53.2145
6.24647	2.90562	-53.2103
6.22343	2.88575	-53.2077
6.20109	2.86496	-53.2063
6.1795	2.84336	-53.206
6.15851	2.82116	-53.2068
6.13733	2.79924	-53.2078
6.11552	2.77799	-53.2084
6.09471	2.75584	-53.2088
6.0745	2.73337	-53.2094
6.05275	2.71243	-53.2102
6.03034	2.6918	-53.211
6.00814	2.67079	-53.2114
5.9858	2.64993	-53.2113
5.96297	2.62966	-53.2104
5.93839	2.612	-53.2083
5.91154	2.5983	-53.2048
5.88379	2.58688	-53.1992
5.85621	2.57604	-53.1918
5.82878	2.56517	-53.1838
5.80137	2.55389	-53.1764
5.77379	2.54233	-53.1701
5.74611	2.53045	-53.165
5.71857	2.51781	-53.1613
5.69122	2.50438	-53.1593
5.664	2.49058	-53.1597
5.6367	2.47721	-53.1624
5.60915	2.46455	-53.1662
5.58177	2.45158	-53.1702
5.55496	2.4374	-53.1737
5.52899	2.42161	-53.176
5.50401	2.40417	-53.1764
5.47991	2.38561	-53.1748
5.45669	2.36645	-53.1702
5.43463	2.34673	-53.1629
5.41369	2.32659	-53.1537
5.39236	2.30732	-53.1436
5.37086	2.28845	-53.1333
5.35051	2.26877	-53.1222
5.33039	2.24949	-53.11
5.31106	2.23051	-53.0962
5.29295	2.2118	-53.0805
5.27464	2.19436	-53.0636
5.25707	2.17711	-53.0457
5.24183	2.15903	-53.0267
5.2289	2.14004	-53.0068
5.21756	2.1203	-52.9865
5.20767	2.10058	-52.9655
5.19881	2.08142	-52.9435
5.19023	2.06334	-52.9205
5.18186	2.04705	-52.8961
5.1736	2.03291	-52.8704
5.16534	2.02101	-52.8436
5.15744	2.01092	-52.8159
5.15034	2.00179	-52.7877
5.14401	1.99286	-52.7592
5.1387	1.98397	-52.7305
5.13563	1.97598	-52.7014
5.1358	1.96968	-52.6717
5.13935	1.96494	-52.6419
5.1462	1.96102	-52.6126
5.15578	1.95727	-52.5839
5.16691	1.95348	-52.5557
5.17869	1.9495	-52.5278
5.19079	1.94531	-52.5001
5.20334	1.94113	-52.4726
5.21659	1.93688	-52.4454
5.23049	1.93249	-52.4186
5.24451	1.92872	-52.3918
5.258	1.92598	-52.3646
5.27079	1.92372	-52.337
5.28339	1.92177	-52.3092
5.29622	1.92007	-52.2816
5.30876	1.9189	-52.2538
5.32063	1.91977	-52.2258
5.33272	1.92386	-52.1981
5.34607	1.93126	-52.1719
5.36097	1.94163	-52.1474
5.37693	1.95447	-52.1249
5.39286	1.96927	-52.1035
5.40789	1.98517	-52.0822
5.42157	2.00153	-52.0604
5.43294	2.01795	-52.0375
5.44216	2.03382	-52.0131
5.45058	2.04918	-51.9881
5.45854	2.06449	-51.9629
5.46607	2.08013	-51.9378
5.47297	2.09647	-51.913
5.47891	2.1135	-51.8883
5.48401	2.13166	-51.8644
5.48793	2.15196	-51.8422
5.49072	2.17441	-51.822
5.49177	2.19866	-51.8041
5.4897	2.22446	-51.7884
5.48426	2.25097	-51.7745
5.47594	2.27781	-51.7628
5.46586	2.30477	-51.7526
5.45455	2.33127	-51.7424
5.4422	2.35735	-51.7324
5.42941	2.38338	-51.7227
5.41633	2.40943	-51.7136
5.4034	2.43573	-51.7049
5.39125	2.46245	-51.6964
5.37977	2.48943	-51.6878
5.36875	2.51655	-51.679
5.35829	2.54374	-51.6698
5.34815	2.57091	-51.6602
5.33816	2.59825	-51.6509
5.32849	2.62594	-51.6423
5.31917	2.65392	-51.6344
5.31	2.68211	-51.6269
5.3009	2.71053	-51.6204
5.29196	2.73917	-51.6146
5.28313	2.76777	-51.6085
5.27414	2.79624	-51.6019
5.2649	2.82473	-51.5959
5.25568	2.8534	-51.5907
5.24704	2.88236	-51.5862
5.23921	2.91161	-51.582
5.23217	2.94103	-51.5777
5.22617	2.97069	-51.5735
5.22151	3.00063	-51.5697
5.2181	3.03082	-51.5664
5.21574	3.06115	-51.5636
5.21422	3.09156	-51.5609
5.21324	3.12198	-51.5581
