# Supplementary material for: The Impact of Entropy on the Spatial Organization of Synaptonemal Complexes within the Cell Nucleus
Source: PLoS One. 2012 May 4;7(5):e36282. doi: 10.1371/journal.pone.0036282 (PMC3344857; doi:10.1371/journal.pone.0036282)
Supplement: Supporting Information S1 — Reconstructed SC coordinates. (ZIP) [file pone.0036282.s001.zip › SC_positions/Stack02/Stack02_SC03.xls]

## Sheet: SC_03
// Original File: X:/4Pi_Projects_data/Laura_R/2009_03_16_SYCP3_MLH1/Stack02.ims
// Generated by Bitplane Imaris x64 6.2.1 [Feb 11 2009]
"Filament 3"
8.75721	-0.298728	-56.5832
8.75604	-0.298725	-56.5513
8.74936	-0.29872	-56.5216
8.7368	-0.298708	-56.494
8.72201	-0.298685	-56.4673
8.7074	-0.298637	-56.4405
8.69321	-0.298593	-56.4135
8.67927	-0.298761	-56.3863
8.66564	-0.299545	-56.359
8.65229	-0.301298	-56.3316
8.63913	-0.304332	-56.3043
8.62637	-0.309316	-56.2771
8.61416	-0.316153	-56.25
8.60214	-0.323619	-56.2229
8.58999	-0.331312	-56.196
8.57739	-0.339358	-56.1693
8.56397	-0.347576	-56.1432
8.54981	-0.355774	-56.1174
8.53518	-0.36394	-56.0919
8.51981	-0.372013	-56.0668
8.50331	-0.379614	-56.0422
8.48558	-0.386759	-56.0184
8.46641	-0.39365	-55.9957
8.44519	-0.400336	-55.975
8.42143	-0.407049	-55.9574
8.39533	-0.413741	-55.9434
8.36781	-0.419913	-55.9318
8.33972	-0.425152	-55.9211
8.3115	-0.428471	-55.91
8.2832	-0.428677	-55.8988
8.25493	-0.425953	-55.8877
8.22701	-0.420735	-55.8766
8.19953	-0.412864	-55.866
8.17226	-0.402965	-55.8565
8.14495	-0.392486	-55.8476
8.11771	-0.381976	-55.8386
8.09067	-0.371056	-55.8294
8.06368	-0.359933	-55.8204
8.03669	-0.348893	-55.8112
8.00974	-0.337729	-55.8021
7.98273	-0.326678	-55.793
7.95558	-0.315954	-55.7839
7.92835	-0.305173	-55.7752
7.90122	-0.293925	-55.7667
7.87445	-0.281829	-55.7583
7.84802	-0.268809	-55.7502
7.82166	-0.255213	-55.7429
7.79529	-0.241301	-55.7362
7.76882	-0.227491	-55.7296
7.74195	-0.214285	-55.7235
7.71467	-0.201517	-55.7184
7.68717	-0.188719	-55.7148
7.65953	-0.175847	-55.7126
7.63189	-0.162916	-55.7121
7.60432	-0.149905	-55.7135
7.57689	-0.136919	-55.717
7.54998	-0.12357	-55.7223
7.52385	-0.109249	-55.729
7.49813	-0.0940591	-55.7352
7.47273	-0.0779927	-55.7406
7.44784	-0.0610278	-55.7456
7.42309	-0.0437553	-55.7503
7.39893	-0.0257111	-55.7549
7.37611	-0.00608706	-55.7599
7.35477	0.0152112	-55.7645
7.33533	0.0383409	-55.7685
7.31828	0.0633074	-55.7721
7.30388	0.0899621	-55.7751
7.29182	0.117908	-55.7769
7.28139	0.146581	-55.7772
7.27201	0.175587	-55.7757
7.26347	0.204611	-55.7719
7.25606	0.233288	-55.7649
7.25011	0.261355	-55.7547
7.2455	0.28895	-55.7424
7.2423	0.316387	-55.7294
7.24051	0.34378	-55.716
7.23998	0.371107	-55.7024
7.24115	0.398304	-55.6886
7.24422	0.425063	-55.6744
7.2497	0.451016	-55.6594
7.2579	0.476284	-55.6445
7.26806	0.501239	-55.6302
7.27938	0.52588	-55.6161
7.29146	0.549959	-55.6017
7.30438	0.573131	-55.5866
7.31834	0.595064	-55.5707
7.33331	0.61451	-55.5529
7.34905	0.630013	-55.5322
7.36541	0.642288	-55.5097
7.38201	0.652244	-55.4863
7.39811	0.659723	-55.4615
7.41427	0.665106	-55.4362
7.43115	0.668708	-55.4111
7.44805	0.670057	-55.3858
7.46497	0.669027	-55.3605
7.4825	0.666423	-55.3357
7.50009	0.6631	-55.311
7.51778	0.659311	-55.2865
7.5354	0.655104	-55.2621
7.55191	0.650776	-55.2369
7.56797	0.646523	-55.2113
7.58432	0.642083	-55.186
7.60137	0.637089	-55.1611
7.61942	0.6317	-55.1371
7.63868	0.626978	-55.114
7.65918	0.623646	-55.0918
7.67972	0.621178	-55.0695
7.70058	0.619595	-55.0475
7.72236	0.619172	-55.0263
7.74343	0.619027	-55.0045
7.76371	0.618886	-54.9818
7.78472	0.619234	-54.9599
7.80562	0.619241	-54.9379
7.82482	0.61736	-54.9145
7.8425	0.612807	-54.8901
7.85975	0.605449	-54.8661
7.87677	0.595525	-54.8429
7.89329	0.583931	-54.8201
7.91058	0.571394	-54.7985
7.92995	0.557937	-54.7793
7.95128	0.543685	-54.763
7.97414	0.528634	-54.7497
7.99781	0.512526	-54.7392
8.02156	0.495423	-54.7306
8.04502	0.477454	-54.7229
8.06809	0.458813	-54.7157
8.09085	0.439758	-54.7089
8.11227	0.419309	-54.7021
8.13083	0.396472	-54.6946
8.14593	0.371358	-54.6865
8.15832	0.344419	-54.6795
8.16979	0.316619	-54.6742
8.18126	0.28858	-54.6703
8.19297	0.260478	-54.6677
8.2052	0.232532	-54.6658
8.21806	0.204876	-54.6638
8.23152	0.177589	-54.661
8.24533	0.150617	-54.6571
8.2591	0.12369	-54.6527
8.27225	0.0964155	-54.6486
8.28479	0.068817	-54.6447
8.29739	0.0412459	-54.6408
8.31007	0.0136873	-54.6371
8.32262	-0.0139725	-54.6337
8.33509	-0.0417224	-54.6309
8.34744	-0.0696095	-54.6293
8.35959	-0.0976183	-54.6295
8.37159	-0.125548	-54.632
8.38348	-0.153089	-54.6375
8.39483	-0.180117	-54.6459
8.4053	-0.206656	-54.6568
8.41509	-0.232781	-54.6692
8.42444	-0.258629	-54.6825
8.43359	-0.284241	-54.6964
8.44296	-0.309564	-54.7107
8.45299	-0.334348	-54.7254
8.46377	-0.358223	-54.7411
8.4753	-0.380916	-54.758
8.488	-0.402184	-54.7758
8.50232	-0.422048	-54.7939
8.51774	-0.440869	-54.8124
8.53415	-0.459362	-54.83
8.5519	-0.477821	-54.8463
8.57055	-0.495571	-54.8624
8.59004	-0.512451	-54.8785
8.61049	-0.52874	-54.8942
8.63126	-0.544128	-54.9103
8.65211	-0.558354	-54.9274
8.67296	-0.571498	-54.9453
8.69317	-0.583469	-54.9647
8.71325	-0.594838	-54.9846
8.73431	-0.606569	-55.0031
8.75605	-0.61877	-55.0206
8.77714	-0.631455	-55.0384
8.79766	-0.64508	-55.0561
8.81832	-0.660249	-55.0725
8.83848	-0.677036	-55.088
8.85772	-0.695029	-55.1034
8.87629	-0.713834	-55.1187
8.89507	-0.732935	-55.1332
8.91517	-0.751593	-55.1462
8.93569	-0.770261	-55.1586
8.9561	-0.788949	-55.1711
8.97795	-0.805172	-55.1845
9.00167	-0.818106	-55.1985
9.02659	-0.828798	-55.2124
9.05245	-0.837702	-55.2259
9.07908	-0.845373	-55.2387
9.10631	-0.852296	-55.2507
9.13395	-0.858597	-55.2621
9.16182	-0.864142	-55.2734
9.18981	-0.868818	-55.2847
9.21791	-0.87264	-55.2961
9.24609	-0.875588	-55.3075
9.27444	-0.877682	-55.3188
9.30304	-0.879163	-55.3294
9.33198	-0.880424	-55.3391
9.36135	-0.881523	-55.3474
9.39115	-0.882076	-55.354
9.42122	-0.882363	-55.3593
9.45142	-0.88338	-55.3638
9.48165	-0.885366	-55.3677
9.51191	-0.888143	-55.3709
9.54217	-0.891759	-55.3731
9.57242	-0.895814	-55.3746
9.60273	-0.899476	-55.3756
9.63315	-0.902321	-55.3758
9.66364	-0.904415	-55.3754
9.69417	-0.905803	-55.3746
9.72471	-0.906519	-55.3736
9.75527	-0.906756	-55.3731
9.78578	-0.906846	-55.3739
9.816	-0.907091	-55.3775
9.84547	-0.907444	-55.385
9.8738	-0.907616	-55.3961
9.90107	-0.907611	-55.4098
9.92763	-0.907756	-55.4249
9.95362	-0.90847	-55.4409
9.97905	-0.910317	-55.4577
10.0037	-0.913772	-55.4753
10.0275	-0.919315	-55.4934
10.0513	-0.927327	-55.5107
10.075	-0.936999	-55.5273
10.0981	-0.946972	-55.5446
10.1206	-0.956869	-55.5627
10.1432	-0.966719	-55.5807
10.1658	-0.976385	-55.5987
10.1875	-0.985968	-55.6179
10.2086	-0.995496	-55.6377
10.2296	-1.00493	-55.6577
10.2497	-1.01434	-55.6786
10.269	-1.02369	-55.7002
10.2878	-1.03298	-55.7223
10.3046	-1.042	-55.746
10.3189	-1.05037	-55.7715
10.3317	-1.05814	-55.7981
10.3434	-1.06578	-55.8252
10.3545	-1.07364	-55.8526
10.3653	-1.08174	-55.88
10.3757	-1.08984	-55.9075
10.386	-1.09778	-55.9351
10.3963	-1.10546	-55.9628
10.4076	-1.11321	-55.9901
10.4204	-1.12162	-56.0164
10.4347	-1.13119	-56.0416
10.4504	-1.14232	-56.0651
10.4675	-1.15478	-56.0872
