# Supplementary material for: The Impact of Entropy on the Spatial Organization of Synaptonemal Complexes within the Cell Nucleus
Source: PLoS One. 2012 May 4;7(5):e36282. doi: 10.1371/journal.pone.0036282 (PMC3344857; doi:10.1371/journal.pone.0036282)
Supplement: Supporting Information S1 — Reconstructed SC coordinates. (ZIP) [file pone.0036282.s001.zip › SC_positions/Stack08/Stack08_SC10.xls]

## Sheet: Stack08_SC10
// Original File: X:/4Pi_Projects_data/Laura_R/2009_03_17_SYCP3_MLH1/Stack08.ims
// Generated by Bitplane Imaris x64 6.2.1 [Feb 11 2009]
neuron_name = "Filament 10"
7.89594	2.59222	-48.1798
7.87916	2.60255	-48.2105
7.85728	2.61563	-48.2361
7.83128	2.62608	-48.2583
7.80491	2.62734	-48.2808
7.78119	2.62136	-48.3048
7.75873	2.61291	-48.3285
7.73585	2.60272	-48.3518
7.71449	2.59049	-48.378
7.69716	2.57644	-48.4089
7.68668	2.55803	-48.4411
7.68379	2.53309	-48.4692
7.68414	2.50479	-48.491
7.68308	2.47593	-48.5072
7.68016	2.44676	-48.5204
7.67763	2.41724	-48.5341
7.67632	2.38726	-48.5501
7.67566	2.357	-48.5688
7.67706	2.32751	-48.5902
7.68244	2.30179	-48.615
7.69015	2.2806	-48.6426
7.69527	2.26444	-48.6722
7.69797	2.26054	-48.7045
7.70228	2.26759	-48.7382
7.70636	2.27483	-48.7721
7.70811	2.28029	-48.8057
7.71304	2.28617	-48.8375
7.72449	2.29357	-48.8663
7.73471	2.30166	-48.8946
7.73776	2.30964	-48.9239
7.73745	2.31987	-48.9524
7.7374	2.33191	-48.9799
7.73679	2.34489	-49.0062
7.73444	2.36124	-49.0305
7.73097	2.38164	-49.0535
7.72753	2.40456	-49.0789
7.72711	2.42383	-49.1099
7.73356	2.43331	-49.1456
7.74508	2.43627	-49.1804
7.75726	2.43638	-49.2115
7.76852	2.43501	-49.2403
7.77797	2.43527	-49.2684
7.78468	2.43815	-49.297
7.78836	2.44312	-49.3263
7.78915	2.45044	-49.3557
7.78801	2.46029	-49.3847
7.78678	2.47176	-49.4133
7.78637	2.48371	-49.4419
7.78744	2.49735	-49.4694
7.7913	2.51353	-49.495
7.79799	2.52989	-49.5198
7.80724	2.54336	-49.5451
7.81892	2.55237	-49.5714
7.83193	2.55843	-49.5988
7.84551	2.5638	-49.627
7.85791	2.56962	-49.6569
7.87034	2.57823	-49.6876
7.89103	2.58876	-49.7122
7.91913	2.59934	-49.7299
7.94207	2.61447	-49.7496
7.9564	2.63548	-49.7737
7.96568	2.65861	-49.7992
7.96865	2.68288	-49.8241
7.96531	2.70838	-49.8476
7.95948	2.73111	-49.8727
7.95232	2.74793	-49.9012
7.94139	2.76303	-49.9287
7.92505	2.77988	-49.9518
7.90508	2.79771	-49.9716
7.88255	2.81634	-49.9857
7.86069	2.83585	-49.9975
7.84323	2.85473	-50.0149
7.82608	2.87091	-50.0351
7.80599	2.88293	-50.0546
7.78343	2.89183	-50.074
7.76025	2.90186	-50.0938
7.7361	2.91294	-50.1149
7.70848	2.92511	-50.1363
7.68541	2.94656	-50.1585
7.67539	2.9783	-50.1828
7.67386	3.01158	-50.2089
7.67405	3.04143	-50.237
7.67437	3.06571	-50.2678
7.67498	3.08348	-50.3013
7.676	3.09741	-50.336
7.67586	3.11058	-50.3716
7.67538	3.12395	-50.4092
7.68122	3.13453	-50.4487
7.69692	3.14159	-50.4862
7.71912	3.14996	-50.5171
7.74302	3.16025	-50.541
7.76609	3.17125	-50.5607
7.78868	3.18436	-50.5782
7.81333	3.1977	-50.5947
7.84226	3.20818	-50.6093
7.87351	3.21716	-50.622
7.90414	3.22688	-50.6346
7.93369	3.23688	-50.6473
7.96235	3.24644	-50.66
7.98979	3.25621	-50.6733
8.01606	3.26702	-50.6871
8.04053	3.27923	-50.7025
8.06305	3.29299	-50.72
8.08464	3.30841	-50.738
8.10116	3.32656	-50.7582
8.11499	3.34656	-50.7797
8.137	3.36556	-50.7972
8.16433	3.38483	-50.8128
8.18841	3.4013	-50.834
8.20766	3.40677	-50.8637
8.22371	3.40418	-50.8975
8.23906	3.40141	-50.9309
8.25478	3.40032	-50.9644
8.27262	3.39837	-50.9982
8.28827	3.39167	-51.0328
8.29426	3.37892	-51.0676
8.29362	3.36258	-51.0982
8.29148	3.34767	-51.1233
8.29203	3.33813	-51.1466
8.29911	3.33484	-51.1724
8.30928	3.33413	-51.2032
8.31407	3.3309	-51.2382
8.3093	3.32469	-51.2737
8.29857	3.3178	-51.3069
8.28624	3.31082	-51.3378
8.27564	3.30138	-51.3673
8.27002	3.28524	-51.394
8.26896	3.26151	-51.416
8.27245	3.23803	-51.4375
8.27966	3.22255	-51.4638
8.28605	3.21243	-51.4936
8.28967	3.20385	-51.5247
8.29498	3.19761	-51.5563
8.30673	3.19273	-51.5872
8.32284	3.1876	-51.6166
8.34282	3.18157	-51.643
8.36639	3.17384	-51.6667
8.39023	3.16337	-51.6891
8.4136	3.14786	-51.7079
8.43906	3.12883	-51.7188
8.46469	3.10807	-51.7256
8.48639	3.08453	-51.7328
8.50779	3.0613	-51.7383
8.53116	3.04054	-51.741
8.55551	3.02166	-51.7419
8.58109	3.00516	-51.741
8.60784	2.99099	-51.7387
8.63461	2.97722	-51.735
8.66084	2.96274	-51.7305
8.68756	2.9491	-51.7275
8.71473	2.93604	-51.7263
8.74154	2.92217	-51.7257
8.76788	2.90718	-51.7252
8.79376	2.89097	-51.7252
8.81931	2.87379	-51.7259
8.84526	2.85737	-51.7287
8.8724	2.84367	-51.735
8.90047	2.83202	-51.7439
8.92892	2.82147	-51.755
8.9506	2.81142	-51.7742
8.96593	2.80265	-51.8007
8.98898	2.79749	-51.8227
9.01645	2.79234	-51.842
9.04079	2.78147	-51.8628
9.0662	2.76471	-51.8793
9.09337	2.7442	-51.8896
9.122	2.72262	-51.8934
9.15168	2.7009	-51.8926
9.18012	2.67754	-51.8921
9.2074	2.65277	-51.8924
9.23487	2.6274	-51.8924
9.26149	2.59973	-51.8921
9.28617	2.56848	-51.8907
9.30866	2.53615	-51.8829
9.32773	2.50707	-51.8633
9.34339	2.48169	-51.8348
9.35504	2.45842	-51.803
9.36168	2.43486	-51.7714
9.36608	2.40669	-51.7448
9.3664	2.37404	-51.7246
9.35906	2.34018	-51.7085
9.34643	2.30768	-51.6931
9.334	2.27912	-51.6727
9.3234	2.25193	-51.6486
9.30962	2.223	-51.6275
9.28951	2.1957	-51.6089
9.26814	2.17389	-51.5871
9.25038	2.16032	-51.5586
9.22976	2.15467	-51.5308
9.20349	2.15175	-51.5091
9.1779	2.14817	-51.4882
9.15588	2.14248	-51.4631
9.13615	2.13421	-51.4344
9.1216	2.12935	-51.4021
9.11463	2.13003	-51.3657
9.11124	2.13058	-51.3278
9.10994	2.12883	-51.2892
9.11277	2.13219	-51.2523
9.11742	2.14993	-51.2215
9.1182	2.17731	-51.1968
9.11562	2.20486	-51.174
9.11244	2.2301	-51.1506
9.11212	2.25549	-51.129
9.11791	2.28367	-51.112
9.12563	2.31051	-51.093
9.13474	2.33098	-51.0684
9.15012	2.34802	-51.0449
9.16853	2.36513	-51.0244
9.18305	2.38145	-51.0016
9.19406	2.39649	-50.976
9.2066	2.41112	-50.9515
9.22186	2.42727	-50.9299
9.2365	2.4451	-50.9094
9.24958	2.46305	-50.8884
9.26287	2.48024	-50.8674
9.27542	2.49571	-50.8449
9.28719	2.51004	-50.8211
9.30058	2.52524	-50.7985
9.3158	2.54001	-50.7765
9.3316	2.55172	-50.7526
9.34782	2.56218	-50.7276
9.36627	2.57328	-50.704
9.38849	2.58054	-50.6814
9.41462	2.58564	-50.6625
9.44312	2.59201	-50.6491
9.47214	2.59635	-50.6363
9.50102	2.60398	-50.6243
9.52821	2.61768	-50.6142
9.55343	2.6333	-50.6037
9.57896	2.64823	-50.5925
9.60611	2.66184	-50.5826
9.63109	2.67952	-50.5759
9.65223	2.70219	-50.5697
9.67455	2.72206	-50.5589
9.69986	2.7353	-50.5444
9.72702	2.74044	-50.5296
9.7533	2.73809	-50.5127
9.77539	2.73337	-50.4909
9.7958	2.72794	-50.4672
9.81918	2.72246	-50.4466
9.84554	2.71869	-50.429
