# Supplementary material for: The Impact of Entropy on the Spatial Organization of Synaptonemal Complexes within the Cell Nucleus
Source: PLoS One. 2012 May 4;7(5):e36282. doi: 10.1371/journal.pone.0036282 (PMC3344857; doi:10.1371/journal.pone.0036282)
Supplement: Supporting Information S1 — Reconstructed SC coordinates. (ZIP) [file pone.0036282.s001.zip › SC_positions/Stack08/Stack08_SC11.xls]

## Sheet: Stack08_SC11
// Original File: X:/4Pi_Projects_data/Laura_R/2009_03_17_SYCP3_MLH1/Stack08.ims
// Generated by Bitplane Imaris x64 6.2.1 [Feb 11 2009]
neuron_name = "Filament 11"
10.519	1.76181	-50.6822
10.5127	1.71774	-50.6818
10.5035	1.67767	-50.6844
10.4855	1.64622	-50.6906
10.4628	1.62231	-50.7
10.4427	1.60111	-50.7128
10.4236	1.58029	-50.7256
10.4041	1.55993	-50.7376
10.3852	1.54059	-50.7519
10.3669	1.52303	-50.7689
10.3501	1.5081	-50.7889
10.3334	1.49591	-50.8107
10.3166	1.48634	-50.8332
10.3012	1.47843	-50.8569
10.2871	1.47258	-50.8816
10.2729	1.46989	-50.9068
10.2582	1.46787	-50.9328
10.2433	1.46298	-50.96
10.2302	1.45152	-50.9882
10.2165	1.43679	-51.0165
10.198	1.42259	-51.0423
10.1818	1.40598	-51.0676
10.1683	1.38716	-51.0923
10.1532	1.36502	-51.1115
10.1376	1.34009	-51.1275
10.1221	1.3152	-51.1438
10.1065	1.2904	-51.1609
10.0905	1.26603	-51.1786
10.0742	1.24303	-51.1981
10.0605	1.21899	-51.2169
10.0524	1.19069	-51.232
10.0475	1.16053	-51.2454
10.0425	1.13033	-51.2584
10.0395	1.09917	-51.2693
10.0394	1.06726	-51.2785
10.0375	1.03555	-51.2868
10.0338	1.004	-51.2921
10.0311	0.972407	-51.2921
10.0297	0.941079	-51.2897
10.0315	0.910074	-51.2877
10.0378	0.879429	-51.2857
10.0462	0.848796	-51.2831
10.0543	0.817614	-51.2811
10.061	0.785553	-51.2804
10.0668	0.752748	-51.2815
10.0725	0.719677	-51.2858
10.0785	0.687119	-51.2944
10.0805	0.655901	-51.3071
10.0745	0.627735	-51.3236
10.0641	0.603702	-51.3444
10.0505	0.580242	-51.3626
10.0343	0.557135	-51.3785
10.0197	0.537838	-51.4003
10.0048	0.518181	-51.4216
9.98748	0.495341	-51.4366
9.96638	0.475644	-51.4489
9.94144	0.459893	-51.46
9.91693	0.442313	-51.47
9.89256	0.424233	-51.479
9.86643	0.408494	-51.4869
9.839	0.394237	-51.4942
9.81119	0.380424	-51.5018
9.78401	0.365983	-51.5103
9.7577	0.350667	-51.5199
9.73369	0.332529	-51.5299
9.71326	0.309423	-51.5396
9.69045	0.287219	-51.5456
9.66245	0.268782	-51.5469
9.63786	0.24614	-51.5498
9.61937	0.218493	-51.558
9.60071	0.191223	-51.5696
9.57985	0.162714	-51.5806
9.55811	0.129279	-51.5858
9.53984	0.0897765	-51.586
9.53043	0.043906	-51.5855
9.53027	-0.00585589	-51.5854
9.54271	-0.0542583	-51.5856
9.56955	-0.0952682	-51.5859
9.60377	-0.126797	-51.586
9.63898	-0.151283	-51.5866
9.67372	-0.170535	-51.5853
9.70325	-0.188498	-51.5749
9.72476	-0.206363	-51.5532
9.74367	-0.221495	-51.5273
9.76142	-0.237129	-51.502
9.77701	-0.255879	-51.4774
9.78879	-0.278582	-51.4554
9.79455	-0.306162	-51.4375
9.79825	-0.334743	-51.4209
9.80259	-0.361162	-51.4024
9.80941	-0.386379	-51.3837
9.82176	-0.412867	-51.3684
9.8371	-0.44206	-51.3552
9.85263	-0.474414	-51.3416
9.86285	-0.509525	-51.3265
9.85809	-0.544385	-51.3087
9.83877	-0.574893	-51.2898
9.81276	-0.597885	-51.2699
9.78528	-0.615212	-51.2492
9.75906	-0.632184	-51.2288
9.73402	-0.647437	-51.2074
9.70971	-0.65818	-51.1832
9.68403	-0.665368	-51.1607
9.6545	-0.669707	-51.1441
9.62331	-0.672201	-51.1311
9.59217	-0.672561	-51.1199
9.56071	-0.672215	-51.1096
9.52838	-0.673226	-51.1011
9.49472	-0.673258	-51.0951
9.46019	-0.671899	-51.0918
9.42581	-0.675019	-51.0922
9.39243	-0.684356	-51.0979
9.36081	-0.695375	-51.1097
9.33204	-0.708523	-51.1245
9.30608	-0.724832	-51.1397
9.28293	-0.743011	-51.1561
9.26213	-0.764324	-51.1717
9.24361	-0.789706	-51.1832
9.22895	-0.818933	-51.1896
9.21834	-0.851054	-51.1929
9.2046	-0.879725	-51.1936
9.18036	-0.899331	-51.1924
9.15155	-0.914528	-51.1907
9.12319	-0.925035	-51.1834
9.09348	-0.927096	-51.1719
9.0626	-0.925671	-51.1618
9.03059	-0.924566	-51.1532
8.99712	-0.925096	-51.1478
8.96323	-0.928951	-51.1499
8.93205	-0.935287	-51.1629
8.90512	-0.941801	-51.1843
8.88022	-0.948785	-51.2079
8.85585	-0.958483	-51.23
8.8305	-0.97117	-51.2481
8.80258	-0.98616	-51.2583
8.77315	-1.00232	-51.2617
8.74332	-1.01794	-51.2615
8.71502	-1.03503	-51.2595
8.69018	-1.05627	-51.2568
8.66761	-1.08006	-51.2539
8.64487	-1.10352	-51.2503
8.62532	-1.12832	-51.2452
8.61341	-1.15724	-51.239
8.60453	-1.1875	-51.2314
8.59486	-1.2171	-51.2232
8.58496	-1.24663	-51.2156
8.57364	-1.27494	-51.207
8.55967	-1.30091	-51.1956
8.5444	-1.32549	-51.1824
8.52806	-1.34942	-51.1697
8.5087	-1.3716	-51.1587
8.48701	-1.3918	-51.1485
8.46461	-1.41149	-51.1404
8.4424	-1.43211	-51.1354
8.42155	-1.45477	-51.1333
8.40411	-1.48066	-51.1347
8.39119	-1.51	-51.1383
8.38023	-1.54096	-51.1407
8.36795	-1.57137	-51.141
8.35253	-1.59998	-51.1406
8.33454	-1.62764	-51.1395
8.31427	-1.65568	-51.1375
8.2898	-1.68319	-51.1326
8.26089	-1.71062	-51.1274
8.22892	-1.73738	-51.1238
8.19487	-1.75599	-51.1126
8.15934	-1.76344	-51.0949
8.12349	-1.76609	-51.0815
8.08878	-1.76732	-51.0716
8.05572	-1.76703	-51.0611
8.02435	-1.76598	-51.049
7.99468	-1.76486	-51.035
7.96625	-1.76424	-51.0194
7.93823	-1.76437	-51.0035
7.91	-1.76489	-50.9878
7.88169	-1.76518	-50.9721
7.85385	-1.76476	-50.9553
7.82632	-1.76371	-50.9385
7.79757	-1.76276	-50.9266
7.76719	-1.76257	-50.92
7.73711	-1.76286	-50.9109
7.70792	-1.76313	-50.898
7.67858	-1.76324	-50.8847
7.6485	-1.76283	-50.8712
7.61739	-1.76201	-50.8572
7.58503	-1.76145	-50.8422
7.55067	-1.76153	-50.8259
7.51189	-1.76203	-50.81
7.47685	-1.76247	-50.7879
7.46053	-1.76263	-50.7512
7.45882	-1.76268	-50.7083
7.45976	-1.76266	-50.6684
7.46047	-1.76253	-50.6309
7.46084	-1.76244	-50.5942
7.46081	-1.76295	-50.5572
7.46043	-1.76272	-50.5195
7.46019	-1.75377	-50.4846
7.46058	-1.7314	-50.4567
7.46109	-1.70342	-50.4339
7.46118	-1.67692	-50.4124
7.46108	-1.65283	-50.3904
7.46104	-1.63104	-50.367
7.46106	-1.61109	-50.3422
7.46107	-1.59377	-50.3152
7.4611	-1.57764	-50.2866
7.46099	-1.56033	-50.2579
7.46032	-1.54332	-50.2285
7.46218	-1.52957	-50.1984
7.47091	-1.52035	-50.1687
7.48488	-1.51289	-50.1406
7.50014	-1.5047	-50.1137
7.51419	-1.4961	-50.087
7.5265	-1.487	-50.0603
7.53704	-1.4774	-50.0341
7.5438	-1.46816	-50.0073
7.54613	-1.46029	-49.9785
7.54597	-1.45337	-49.9476
7.54469	-1.44516	-49.9158
7.5449	-1.43582	-49.8839
7.54879	-1.42663	-49.8518
7.55673	-1.41706	-49.8208
7.57063	-1.40973	-49.7925
7.58842	-1.40687	-49.7662
7.60413	-1.4052	-49.7398
7.61533	-1.40271	-49.7116
7.62421	-1.40049	-49.6818
7.63459	-1.39851	-49.6516
7.64799	-1.39602	-49.6219
7.66416	-1.39239	-49.5935
7.68272	-1.38851	-49.5673
7.70172	-1.38632	-49.5423
7.71924	-1.38574	-49.5171
7.73527	-1.38613	-49.4915
7.75002	-1.38723	-49.4652
7.76372	-1.3887	-49.4385
7.77744	-1.39071	-49.4121
7.79173	-1.39346	-49.3867
7.80386	-1.39709	-49.361
7.81144	-1.40217	-49.3338
7.81616	-1.40909	-49.3052
7.81855	-1.41789	-49.2759
7.8174	-1.42783	-49.2459
7.81634	-1.43588	-49.2155
7.82022	-1.43918	-49.185
7.82689	-1.43966	-49.1548
7.83194	-1.44111	-49.1249
7.83494	-1.44404	-49.0952
7.83704	-1.44727	-49.0654
