# Supplementary material for: The Impact of Entropy on the Spatial Organization of Synaptonemal Complexes within the Cell Nucleus
Source: PLoS One. 2012 May 4;7(5):e36282. doi: 10.1371/journal.pone.0036282 (PMC3344857; doi:10.1371/journal.pone.0036282)
Supplement: Supporting Information S1 — Reconstructed SC coordinates. (ZIP) [file pone.0036282.s001.zip › SC_positions/Stack08/Stack08_SC19.xls]

## Sheet: Stack08_SC19
// Original File: X:/4Pi_Projects_data/Laura_R/2009_03_17_SYCP3_MLH1/Stack08.ims
// Generated by Bitplane Imaris x64 6.2.1 [Feb 11 2009]
neuron_name = "Filament 19"
4.24717	-1.19405	-53.3924
4.27245	-1.18107	-53.4032
4.30013	-1.16993	-53.4126
4.33002	-1.16039	-53.4204
4.3615	-1.15279	-53.4246
4.39366	-1.14762	-53.424
4.42526	-1.14474	-53.4207
4.45572	-1.14344	-53.4158
4.48499	-1.14267	-53.4094
4.51347	-1.14176	-53.4021
4.54163	-1.14045	-53.3944
4.56959	-1.13752	-53.3866
4.5973	-1.13142	-53.3791
4.62503	-1.12293	-53.3723
4.65297	-1.1133	-53.3662
4.68119	-1.10299	-53.3609
4.71007	-1.09299	-53.357
4.73969	-1.08384	-53.3545
4.76928	-1.07384	-53.3526
4.79813	-1.06131	-53.3512
4.82639	-1.04602	-53.3494
4.85567	-1.03304	-53.3491
4.88678	-1.02569	-53.3509
4.91758	-1.01663	-53.3494
4.94792	-1.00536	-53.3435
4.97858	-0.99662	-53.3348
5.00796	-0.988681	-53.3218
5.03323	-0.981776	-53.3025
5.05442	-0.977515	-53.2778
5.07839	-0.974476	-53.257
5.10648	-0.972691	-53.2419
5.13273	-0.972994	-53.2245
5.15682	-0.974631	-53.2049
5.18137	-0.977604	-53.1872
5.2075	-0.981583	-53.1728
5.23483	-0.985613	-53.1604
5.26244	-0.989327	-53.1482
5.29016	-0.992687	-53.1353
5.31795	-0.99587	-53.1206
5.34695	-0.998635	-53.1057
5.37298	-1.00081	-53.0863
5.3949	-0.999226	-53.0616
5.42086	-0.990948	-53.0413
5.44924	-0.979475	-53.0242
5.47356	-0.964655	-53.0065
5.49221	-0.942353	-52.9918
5.50615	-0.914223	-52.9804
5.51739	-0.884346	-52.9711
5.52604	-0.854023	-52.9642
5.53478	-0.823955	-52.9597
5.547	-0.794994	-52.9554
5.56382	-0.7684	-52.949
5.58293	-0.742819	-52.9416
5.60244	-0.716607	-52.9344
5.62389	-0.691605	-52.9242
5.63807	-0.670857	-52.9054
5.63678	-0.658922	-52.8753
5.62752	-0.653163	-52.8393
5.62287	-0.646162	-52.8034
5.62977	-0.635231	-52.7683
5.64535	-0.620227	-52.7362
5.66597	-0.600468	-52.71
5.68892	-0.576352	-52.6882
5.71166	-0.548818	-52.6704
5.73359	-0.517008	-52.6621
5.75485	-0.48537	-52.6691
5.78053	-0.462282	-52.6838
5.80891	-0.443017	-52.6955
5.83128	-0.418526	-52.7087
5.85055	-0.392311	-52.7244
5.87345	-0.370401	-52.738
5.90132	-0.354205	-52.7495
5.9318	-0.340697	-52.7599
5.96298	-0.32806	-52.7707
5.99626	-0.319468	-52.7783
6.03163	-0.315837	-52.7769
6.06691	-0.314371	-52.7686
6.10082	-0.313438	-52.7571
6.13307	-0.315372	-52.7437
6.16385	-0.322759	-52.7312
6.1934	-0.334318	-52.7206
6.22142	-0.348262	-52.7103
6.24867	-0.363274	-52.6998
6.27603	-0.378534	-52.6888
6.30345	-0.392859	-52.6758
6.32791	-0.406396	-52.6572
6.3466	-0.420756	-52.6322
6.3656	-0.430093	-52.6054
6.38719	-0.429773	-52.5794
6.40477	-0.425028	-52.5512
6.4218	-0.420066	-52.524
6.44615	-0.415786	-52.505
6.47594	-0.412295	-52.4937
6.5064	-0.411017	-52.4844
6.53677	-0.413043	-52.4757
6.56755	-0.417539	-52.47
6.59836	-0.425444	-52.4672
6.62951	-0.435055	-52.4656
6.66138	-0.442505	-52.4641
6.69347	-0.445145	-52.4621
6.72511	-0.441807	-52.4587
6.7555	-0.432624	-52.4548
6.78453	-0.419596	-52.452
6.81345	-0.407466	-52.4503
6.84316	-0.400176	-52.4492
6.87348	-0.398969	-52.4488
6.90387	-0.40209	-52.449
6.93388	-0.407986	-52.4498
6.96323	-0.417497	-52.4511
6.99191	-0.430988	-52.4525
7.0212	-0.445156	-52.4542
7.05259	-0.454048	-52.457
7.08581	-0.455366	-52.4597
7.11945	-0.452403	-52.4608
7.1528	-0.449251	-52.4621
7.18581	-0.445809	-52.4644
7.21847	-0.439843	-52.4664
7.25137	-0.434964	-52.4694
7.28462	-0.431883	-52.4713
7.31789	-0.427319	-52.4685
7.35215	-0.425312	-52.4651
7.38834	-0.426455	-52.4643
7.42628	-0.424483	-52.4651
7.45901	-0.411219	-52.4612
7.48121	-0.38773	-52.4471
7.50115	-0.366253	-52.4299
7.52483	-0.350261	-52.4163
7.55012	-0.336866	-52.4043
7.57576	-0.325762	-52.391
7.60245	-0.316529	-52.3773
7.63191	-0.308396	-52.3667
7.66178	-0.302398	-52.3545
7.68702	-0.295033	-52.3346
7.70843	-0.281776	-52.3115
7.72825	-0.267508	-52.2875
7.74571	-0.256612	-52.2602
7.76244	-0.244757	-52.2332
7.78067	-0.227336	-52.21
7.79995	-0.208503	-52.1867
7.82011	-0.191396	-52.1609
7.84347	-0.173061	-52.143
7.87133	-0.151572	-52.1427
7.90044	-0.128056	-52.1514
7.92827	-0.104057	-52.161
7.95576	-0.0832701	-52.1759
7.97906	-0.0635358	-52.1991
7.99819	-0.0378117	-52.2241
8.02263	-0.00826576	-52.2441
8.04773	0.0261612	-52.2506
8.05735	0.0674406	-52.2421
8.04872	0.110002	-52.2334
8.0315	0.149382	-52.2308
8.01167	0.184566	-52.2305
7.99021	0.21637	-52.2312
7.96704	0.244465	-52.2325
7.94096	0.26741	-52.2343
7.91283	0.286199	-52.2358
7.88414	0.302461	-52.237
7.85473	0.316205	-52.2384
7.82442	0.328257	-52.2394
7.79319	0.339745	-52.2388
7.76085	0.352162	-52.2364
7.7269	0.366385	-52.233
7.69122	0.382871	-52.2281
7.65873	0.405992	-52.2214
7.6394	0.439757	-52.2178
7.63572	0.479639	-52.2209
7.63894	0.518858	-52.2273
7.6432	0.556034	-52.2331
7.6493	0.591722	-52.2393
7.65714	0.626286	-52.248
7.66516	0.660462	-52.258
7.67577	0.692772	-52.2691
7.69168	0.721813	-52.2814
7.71166	0.748189	-52.2919
7.73475	0.771669	-52.3002
7.75893	0.79375	-52.3075
7.7835	0.814787	-52.3142
7.81028	0.832758	-52.3198
7.8391	0.847355	-52.3235
7.86902	0.859235	-52.3253
7.89909	0.869934	-52.326
7.92879	0.880477	-52.3261
7.95827	0.890757	-52.3254
7.9875	0.901351	-52.325
8.01663	0.912338	-52.3247
8.04587	0.923503	-52.3243
8.07546	0.934511	-52.3238
8.10519	0.945339	-52.3242
8.13443	0.956821	-52.3287
8.16386	0.967485	-52.3364
8.19447	0.975113	-52.3432
8.22617	0.980131	-52.3478
8.2551	0.988614	-52.3549
8.27897	1.0042	-52.368
8.30195	1.02201	-52.3825
8.32553	1.03969	-52.3961
8.35041	1.05655	-52.4085
8.37883	1.0707	-52.4176
8.40596	1.08811	-52.4257
8.42771	1.10884	-52.4397
8.45058	1.12237	-52.4598
8.47736	1.12962	-52.4793
8.50338	1.13578	-52.4988
8.52734	1.14146	-52.5201
8.54792	1.1491	-52.5433
8.56797	1.15754	-52.566
8.59381	1.16326	-52.5832
8.61746	1.17273	-52.6007
8.63437	1.18614	-52.6236
8.6565	1.19131	-52.6443
8.68489	1.19111	-52.6597
8.71228	1.19379	-52.6753
8.7379	1.19775	-52.6932
8.76372	1.20035	-52.7117
8.79045	1.19988	-52.7301
8.81586	1.19679	-52.7509
8.83675	1.19269	-52.7759
8.85303	1.18754	-52.8038
8.87136	1.18088	-52.8276
8.89365	1.17564	-52.8459
8.91584	1.17403	-52.8646
8.93981	1.17256	-52.8828
8.9664	1.17057	-52.8992
8.99379	1.17017	-52.9167
9.02129	1.1721	-52.9365
9.0465	1.17645	-52.96
9.06438	1.17862	-52.9883
9.07182	1.17967	-53.0207
9.07262	1.18734	-53.054
9.0726	1.20166	-53.0857
9.07467	1.21592	-53.1166
9.08247	1.23083	-53.1433
9.09682	1.24988	-53.1661
9.11637	1.26614	-53.1916
9.14063	1.27737	-53.2172
9.16375	1.28366	-53.2441
9.18107	1.28474	-53.2754
9.19225	1.28516	-53.3085
9.19874	1.28794	-53.3431
9.20384	1.29564	-53.3798
9.19959	1.30511	-53.4157
9.1749	1.3095	-53.4445
9.13848	1.30951	-53.4663
9.105	1.30759	-53.489
9.07802	1.30295	-53.5166
9.0566	1.29572	-53.5469
9.04175	1.28491	-53.5785
9.03499	1.27113	-53.6108
9.03438	1.25732	-53.6433
9.03632	1.24312	-53.6751
9.04037	1.22644	-53.7047
9.04498	1.20959	-53.7345
9.05053	1.19043	-53.7609
9.06015	1.16386	-53.7772
9.06919	1.13672	-53.7927
9.07396	1.1132	-53.8134
9.07657	1.08834	-53.8322
9.07735	1.06174	-53.8481
9.07639	1.03572	-53.8644
9.07349	1.01072	-53.8815
9.06765	0.986532	-53.8987
9.05967	0.962914	-53.9157
9.05129	0.939019	-53.9319
9.04249	0.915493	-53.9483
9.03216	0.893565	-53.9661
9.01969	0.871623	-53.9827
9.00519	0.84809	-53.9966
8.98757	0.824868	-54.0092
8.96466	0.804738	-54.0225
8.93689	0.785116	-54.0346
8.90753	0.76631	-54.0491
8.88853	0.757043	-54.0781
8.8883	0.758383	-54.1207
