# Supplementary material for: The Impact of Entropy on the Spatial Organization of Synaptonemal Complexes within the Cell Nucleus
Source: PLoS One. 2012 May 4;7(5):e36282. doi: 10.1371/journal.pone.0036282 (PMC3344857; doi:10.1371/journal.pone.0036282)
Supplement: Supporting Information S1 — Reconstructed SC coordinates. (ZIP) [file pone.0036282.s001.zip › SC_positions/Stack08/Stack08_SC04.xls]

## Sheet: Stack08_SC04
// Original File: X:/4Pi_Projects_data/Laura_R/2009_03_17_SYCP3_MLH1/Stack08.ims
// Generated by Bitplane Imaris x64 6.2.1 [Feb 11 2009]
neuron_name = "Filament 4"
3.20641	0.985363	-52.4978
3.21558	0.98077	-52.5166
3.22472	0.975966	-52.537
3.23606	0.970672	-52.5589
3.25161	0.962115	-52.5807
3.27276	0.951253	-52.5984
3.30004	0.941249	-52.6063
3.33021	0.93295	-52.6076
3.36048	0.926475	-52.609
3.3907	0.921456	-52.6115
3.42101	0.917399	-52.6144
3.45156	0.91429	-52.6173
3.48248	0.912308	-52.6197
3.51378	0.911604	-52.6202
3.54529	0.912319	-52.6183
3.57683	0.914665	-52.6149
3.60802	0.919521	-52.6103
3.63867	0.926695	-52.6048
3.66924	0.933683	-52.5987
3.70017	0.938764	-52.5929
3.73064	0.943542	-52.5857
3.75979	0.949692	-52.5753
3.78799	0.956679	-52.5632
3.81599	0.965119	-52.5537
3.84391	0.976133	-52.5485
3.87099	0.98973	-52.5463
3.8978	1.00441	-52.5465
3.92575	1.01822	-52.5475
3.9548	1.03103	-52.5492
3.98399	1.0436	-52.5539
4.01276	1.05617	-52.562
4.04164	1.06797	-52.5715
4.07183	1.07732	-52.5795
4.10179	1.08754	-52.585
4.1296	1.10202	-52.5898
4.15837	1.1142	-52.5954
4.18524	1.12636	-52.6042
4.20574	1.14598	-52.6151
4.22724	1.16106	-52.6246
4.25361	1.1653	-52.6322
4.28038	1.1707	-52.6404
4.30745	1.1779	-52.6518
4.33589	1.18385	-52.6666
4.36378	1.19675	-52.6821
4.39174	1.21897	-52.6887
4.41973	1.24503	-52.6852
4.44675	1.27083	-52.6799
4.47252	1.29487	-52.6747
4.49714	1.31602	-52.6684
4.52243	1.33237	-52.6612
4.54973	1.34328	-52.6548
4.57876	1.3501	-52.6499
4.60852	1.3548	-52.6465
4.63834	1.35808	-52.6455
4.66798	1.3594	-52.648
4.6973	1.35829	-52.6524
4.72624	1.35466	-52.6574
4.75488	1.34901	-52.6627
4.78263	1.34369	-52.6711
4.80939	1.33924	-52.683
4.8364	1.33278	-52.6937
4.86409	1.32534	-52.703
4.89264	1.31943	-52.7126
4.92161	1.3147	-52.7239
4.95017	1.3111	-52.7398
4.98019	1.30908	-52.7572
5.01392	1.30987	-52.7704
5.05146	1.31345	-52.7778
5.09231	1.31766	-52.7808
5.13275	1.32772	-52.7816
5.1645	1.35277	-52.7805
5.18543	1.38821	-52.7752
5.20348	1.42182	-52.7646
5.2224	1.4488	-52.7488
5.2399	1.47094	-52.7284
5.25707	1.49084	-52.7074
5.27337	1.50985	-52.6867
5.28787	1.52937	-52.6665
5.30284	1.54966	-52.6488
5.3175	1.56922	-52.6307
5.33208	1.58878	-52.6131
5.34877	1.60931	-52.5988
5.36735	1.62668	-52.5822
5.38759	1.64202	-52.5657
5.40957	1.6617	-52.5586
5.43124	1.68335	-52.5533
5.45124	1.70408	-52.5427
5.47035	1.72514	-52.5304
5.48842	1.74723	-52.5182
5.50323	1.77182	-52.5048
5.51637	1.79949	-52.4955
5.53484	1.82601	-52.4927
5.55877	1.84895	-52.4869
5.58094	1.87445	-52.479
5.6028	1.90207	-52.4734
5.63091	1.92481	-52.4689
5.66401	1.94017	-52.4656
5.69921	1.94691	-52.4621
5.73526	1.94814	-52.4577
5.77104	1.94823	-52.4529
5.80639	1.94818	-52.4463
5.84152	1.94864	-52.4365
5.87755	1.94973	-52.4268
5.9144	1.94809	-52.4199
5.94832	1.93694	-52.4136
5.97612	1.91551	-52.4049
6.00056	1.8912	-52.3948
6.02429	1.86852	-52.3842
6.04709	1.84706	-52.3718
6.06876	1.82563	-52.3582
6.08885	1.80304	-52.3439
6.10486	1.78245	-52.3256
6.11431	1.76746	-52.2994
6.12092	1.75691	-52.2693
6.13123	1.74764	-52.2414
6.1472	1.73629	-52.218
6.1668	1.72275	-52.1994
6.18884	1.70817	-52.1854
6.21217	1.69309	-52.1736
6.23569	1.67821	-52.1616
6.259	1.66287	-52.1495
6.28057	1.64503	-52.1373
6.30279	1.62636	-52.1279
6.32691	1.60807	-52.1222
6.34909	1.58719	-52.1163
6.37076	1.56535	-52.1107
6.39442	1.5449	-52.106
6.41532	1.52226	-52.1017
6.42918	1.49431	-52.0983
6.44033	1.46451	-52.0911
6.4526	1.43555	-52.0849
6.46417	1.40577	-52.088
6.47369	1.37465	-52.089
6.48405	1.34395	-52.0816
6.49987	1.31565	-52.0729
6.52163	1.29221	-52.0617
6.54686	1.27461	-52.0453
6.57554	1.26006	-52.031
6.60324	1.24517	-52.0183
6.62272	1.22758	-51.9981
6.63755	1.20724	-51.9748
6.65197	1.18466	-51.9536
6.66539	1.1596	-51.9324
6.67772	1.13162	-51.911
6.68706	1.10055	-51.8887
6.68742	1.07113	-51.8624
6.67963	1.05275	-51.8289
6.67374	1.04605	-51.7905
6.6719	1.04153	-51.7523
6.67097	1.03617	-51.7158
6.6714	1.03234	-51.6798
6.67417	1.02912	-51.6427
6.67405	1.02922	-51.6036
6.66146	1.03847	-51.5685
6.63672	1.05273	-51.5418
6.60999	1.06273	-51.5183
6.58678	1.06719	-51.4932
6.5652	1.06813	-51.4676
6.54146	1.06558	-51.4455
6.51356	1.06057	-51.4294
6.48255	1.05534	-51.4178
6.45308	1.0469	-51.4061
6.42757	1.0307	-51.3948
6.40338	1.01037	-51.3863
6.37899	0.990635	-51.3777
6.35197	0.972554	-51.371
6.32076	0.957051	-51.3651
6.28836	0.940396	-51.3551
6.25763	0.919394	-51.3408
6.23127	0.898436	-51.3181
6.21166	0.877507	-51.2881
6.20128	0.856654	-51.2541
6.20067	0.837403	-51.2174
6.20373	0.817177	-51.1815
6.20894	0.805435	-51.1453
6.219	0.809838	-51.1085
6.23075	0.821432	-51.0737
6.24157	0.834454	-51.0422
6.2506	0.849026	-51.0135
6.25794	0.863254	-50.9862
6.26569	0.877256	-50.96
6.27367	0.894848	-50.9365
6.2785	0.913931	-50.9126
6.27752	0.929137	-50.8843
6.27611	0.946357	-50.8564
6.27959	0.97088	-50.8335
6.28386	0.997357	-50.8111
6.28835	1.0167	-50.7841
6.29582	1.02514	-50.752
6.30308	1.03036	-50.7179
6.31076	1.03727	-50.6846
6.32285	1.04291	-50.6527
6.33819	1.0462	-50.6223
6.35491	1.04844	-50.5938
6.3723	1.0504	-50.5664
6.38945	1.05146	-50.5394
6.40434	1.05072	-50.5115
6.41573	1.04819	-50.4822
6.42521	1.04409	-50.4527
6.43509	1.0392	-50.4236
6.44508	1.03285	-50.3949
6.45245	1.0241	-50.3655
6.46181	1.01437	-50.337
6.4791	1.00449	-50.3121
6.50001	0.995434	-50.2887
6.51969	0.987796	-50.2645
6.53764	0.981215	-50.2394
6.55471	0.975915	-50.2137
6.57188	0.971785	-50.1878
6.58833	0.967842	-50.1611
6.60333	0.963471	-50.1333
6.61881	0.957698	-50.1058
6.63442	0.948683	-50.0795
6.64671	0.936893	-50.0528
6.65624	0.924473	-50.0253
6.66449	0.911015	-49.9984
6.6711	0.896848	-49.9714
6.67727	0.882862	-49.9439
6.68428	0.8681	-49.9164
6.6923	0.852939	-49.8885
6.70166	0.836466	-49.8607
6.71671	0.818232	-49.8369
6.7391	0.798407	-49.8191
6.76071	0.776658	-49.8003
6.77615	0.754473	-49.7756
6.78475	0.730898	-49.7476
6.78729	0.702879	-49.721
6.78736	0.670399	-49.6975
6.78702	0.634997	-49.6744
6.78647	0.595457	-49.6562
6.78494	0.554289	-49.6576
6.78264	0.517416	-49.6802
6.78151	0.481462	-49.7027
6.77491	0.445206	-49.7143
6.75535	0.414799	-49.7207
6.73007	0.389157	-49.723
6.70689	0.364086	-49.722
6.6855	0.33944	-49.7194
6.66291	0.317577	-49.7158
6.63991	0.297219	-49.7118
6.61891	0.275564	-49.7072
6.59792	0.254087	-49.7021
6.57611	0.233046	-49.6975
6.55471	0.210801	-49.6933
6.53407	0.186758	-49.6894
6.51166	0.163309	-49.6861
6.48657	0.141355	-49.684
6.46301	0.116629	-49.6829
6.44149	0.0883859	-49.6826
6.42049	0.0580376	-49.6832
6.40096	0.0245333	-49.6848
6.38323	-0.012809	-49.6868
6.37002	-0.0547295	-49.6885
6.36819	-0.0999259	-49.6873
6.38484	-0.140169	-49.683
6.41571	-0.170312	-49.6796
6.44751	-0.195591	-49.6791
6.47532	-0.22052	-49.678
6.49987	-0.246414	-49.6727
6.52386	-0.270667	-49.6636
6.54857	-0.290411	-49.65
6.5703	-0.308941	-49.6314
6.58893	-0.328113	-49.6111
6.60445	-0.346872	-49.5894
6.61526	-0.365023	-49.5651
6.62317	-0.383625	-49.5402
6.62844	-0.403782	-49.5162
6.62997	-0.424673	-49.4921
6.62899	-0.445299	-49.4672
6.62531	-0.465125	-49.4412
6.62159	-0.488985	-49.4197
6.61757	-0.512147	-49.4015
6.60733	-0.526519	-49.3783
6.5955	-0.543661	-49.3559
6.58628	-0.564492	-49.3363
6.57789	-0.580747	-49.3138
6.57154	-0.59492	-49.289
6.56746	-0.607406	-49.2619
6.56386	-0.616482	-49.2323
6.55825	-0.623548	-49.2013
6.55007	-0.631678	-49.17
6.54174	-0.639542	-49.1372
6.536	-0.645086	-49.101
6.52426	-0.651307	-49.0683
6.49774	-0.661163	-49.0483
6.46949	-0.678479	-49.036
6.45102	-0.703472	-49.0256
6.43967	-0.731918	-49.0175
6.4315	-0.761618	-49.0113
6.42381	-0.791539	-49.0045
6.41527	-0.821407	-48.996
6.40491	-0.851314	-48.9872
6.39353	-0.881518	-48.9786
6.38219	-0.911382	-48.9686
6.37005	-0.938847	-48.9549
6.35697	-0.962974	-48.9373
6.3443	-0.984638	-48.9169
6.33328	-1.00363	-48.8939
6.32421	-1.02016	-48.8684
6.31655	-1.03774	-48.8435
6.31026	-1.05833	-48.8199
6.30597	-1.08069	-48.7957
6.30368	-1.10654	-48.7717
6.30416	-1.13894	-48.751
6.31179	-1.16588	-48.7282
6.32672	-1.17035	-48.6972
6.34128	-1.1588	-48.6632
6.35224	-1.14554	-48.631
6.36188	-1.13364	-48.6002
