# Supplementary material for: The Impact of Entropy on the Spatial Organization of Synaptonemal Complexes within the Cell Nucleus
Source: PLoS One. 2012 May 4;7(5):e36282. doi: 10.1371/journal.pone.0036282 (PMC3344857; doi:10.1371/journal.pone.0036282)
Supplement: Supporting Information S1 — Reconstructed SC coordinates. (ZIP) [file pone.0036282.s001.zip › SC_positions/Stack08/Stack08_SC01.xls]

## Sheet: Stack08_SC01
// Original File: X:/4Pi_Projects_data/Laura_R/2009_03_17_SYCP3_MLH1/Stack08.ims
// Generated by Bitplane Imaris x64 6.2.1 [Feb 11 2009]
neuron_name = "Filament 1"
7.50538	1.7007	-47.8151
7.48581	1.69118	-47.8412
7.46573	1.68336	-47.8667
7.44644	1.67809	-47.8928
7.42992	1.67329	-47.9203
7.41463	1.66743	-47.9473
7.4003	1.66109	-47.9739
7.38838	1.65462	-48.0013
7.37852	1.64896	-48.0297
7.36763	1.64328	-48.058
7.35357	1.63653	-48.0852
7.33775	1.62941	-48.1121
7.32111	1.62101	-48.1386
7.30438	1.61035	-48.1648
7.28776	1.5972	-48.1899
7.26931	1.58215	-48.2121
7.2477	1.56677	-48.2306
7.22413	1.55197	-48.2469
7.20029	1.53789	-48.2628
7.17683	1.52496	-48.2793
7.15234	1.51413	-48.2948
7.12627	1.50495	-48.3084
7.10047	1.49671	-48.3231
7.07458	1.48965	-48.3382
7.04815	1.48224	-48.3521
7.02146	1.47321	-48.3645
6.99372	1.46372	-48.3744
6.96563	1.45359	-48.3833
6.93775	1.44282	-48.3926
6.90951	1.43315	-48.4014
6.88301	1.42258	-48.4114
6.85995	1.40873	-48.4252
6.83736	1.39335	-48.4406
6.81369	1.3798	-48.458
6.78743	1.37239	-48.4759
6.75717	1.37083	-48.4901
6.72637	1.37068	-48.5043
6.70056	1.37038	-48.5244
6.68028	1.37028	-48.5495
6.65952	1.37032	-48.5737
6.63582	1.37021	-48.5943
6.61061	1.37008	-48.6129
6.58448	1.37026	-48.6304
6.55799	1.3704	-48.6477
6.53134	1.37029	-48.665
6.50423	1.37059	-48.6818
6.47729	1.37172	-48.6988
6.45014	1.37259	-48.7155
6.42344	1.37234	-48.7325
6.39904	1.37171	-48.7524
6.37725	1.37139	-48.7755
6.35534	1.37236	-48.7984
6.32875	1.3739	-48.8163
6.30147	1.37461	-48.8336
6.28054	1.37585	-48.8569
6.26431	1.37857	-48.8836
6.24887	1.38198	-48.91
6.23509	1.38401	-48.9373
6.22446	1.38277	-48.9678
6.20964	1.3799	-48.9966
6.18614	1.38122	-49.0201
6.16387	1.38771	-49.045
6.14417	1.39214	-49.0724
6.12191	1.39384	-49.0988
6.09759	1.39896	-49.1239
6.07314	1.4105	-49.1472
6.05139	1.42909	-49.1685
6.03065	1.45128	-49.1876
6.00955	1.473	-49.2065
5.98872	1.4959	-49.2236
5.96899	1.52149	-49.2379
5.95275	1.5483	-49.2546
5.94028	1.57567	-49.2741
5.93191	1.60097	-49.2967
5.92857	1.6221	-49.3239
5.9293	1.64229	-49.3519
5.93198	1.66188	-49.3801
5.93474	1.67906	-49.4102
5.93804	1.69576	-49.4414
5.94305	1.71293	-49.4739
5.95084	1.73476	-49.5027
5.96347	1.76454	-49.5218
5.98117	1.79551	-49.5368
6.00073	1.82486	-49.5515
6.02115	1.85371	-49.5647
6.04432	1.88063	-49.5762
6.06983	1.90606	-49.5847
6.09673	1.93016	-49.59
6.12295	1.95469	-49.5929
6.14847	1.97853	-49.5925
6.17683	1.99695	-49.587
6.20669	2.0127	-49.5792
6.2344	2.02985	-49.5699
6.26082	2.04519	-49.5571
6.28853	2.05577	-49.5434
6.31699	2.06286	-49.5299
6.34487	2.06752	-49.5157
6.37257	2.07076	-49.5017
6.40054	2.07361	-49.4888
6.42901	2.07604	-49.4771
6.45801	2.07817	-49.4665
6.48749	2.08021	-49.4564
6.51735	2.08245	-49.4469
6.54745	2.08533	-49.4377
6.5776	2.08926	-49.4288
6.60761	2.09458	-49.42
6.63735	2.10134	-49.4113
6.66702	2.10921	-49.4028
6.69574	2.11851	-49.3929
6.72114	2.13031	-49.3785
6.74307	2.14361	-49.3593
6.76327	2.15612	-49.3374
6.77939	2.16804	-49.3121
6.78861	2.17894	-49.2818
6.79502	2.1862	-49.246
6.80452	2.19638	-49.2083
6.82072	2.21812	-49.1747
6.84597	2.24664	-49.1493
6.87713	2.27635	-49.1346
6.90667	2.30727	-49.1303
6.92971	2.33829	-49.132
6.94679	2.36801	-49.1329
6.95909	2.39762	-49.1301
6.96884	2.42918	-49.1254
6.98089	2.46225	-49.1209
6.99669	2.49553	-49.122
7.01207	2.52961	-49.1284
7.02159	2.56688	-49.1322
7.02456	2.60773	-49.1332
7.02075	2.64658	-49.1427
7.0101	2.67859	-49.166
6.99867	2.7091	-49.1905
6.99197	2.7418	-49.2096
6.98648	2.77126	-49.2316
6.9773	2.79336	-49.2607
6.97157	2.80853	-49.2951
6.97462	2.81823	-49.3317
6.97953	2.8241	-49.3677
6.98068	2.82947	-49.4016
6.97711	2.83698	-49.4329
6.96948	2.84717	-49.4616
6.95783	2.86017	-49.4873
6.94133	2.87428	-49.5108
6.9208	2.88982	-49.5312
6.89655	2.90949	-49.5444
6.86783	2.93118	-49.5507
6.83511	2.95245	-49.5558
6.79846	2.97455	-49.5621
6.76339	2.99584	-49.5778
6.73864	3.00656	-49.61
6.7239	3.00304	-49.6478
6.71397	2.99499	-49.68
6.70449	2.98828	-49.7069
6.69207	2.98285	-49.7299
6.67565	2.97933	-49.7505
6.65615	2.97772	-49.7695
6.63268	2.97724	-49.7839
6.60505	2.97775	-49.7931
6.576	2.97883	-49.802
6.54694	2.98089	-49.8128
6.51794	2.98513	-49.8249
6.49089	2.98904	-49.841
6.46531	2.9925	-49.8601
6.43894	2.99845	-49.8778
6.41425	3.00553	-49.8975
6.39053	3.01412	-49.9176
6.36429	3.02356	-49.935
6.34176	3.03492	-49.9546
6.32796	3.05426	-49.975
6.31479	3.07391	-49.9936
6.29571	3.08535	-50.0108
6.27098	3.093	-50.0219
6.24379	3.0985	-50.0292
6.21726	3.10248	-50.0388
6.19075	3.1073	-50.0488
6.16284	3.11244	-50.0565
6.13394	3.11814	-50.0638
6.10574	3.12629	-50.0737
6.07811	3.13701	-50.0844
6.04993	3.14771	-50.0941
6.02161	3.15699	-50.1047
5.99329	3.16574	-50.115
5.96547	3.17541	-50.1245
5.93915	3.18682	-50.1351
5.91401	3.19961	-50.1464
5.88935	3.21355	-50.1573
5.86374	3.22673	-50.1668
5.83609	3.23729	-50.1742
5.80731	3.24675	-50.1793
5.7794	3.2584	-50.1832
5.75345	3.27381	-50.187
5.72908	3.29186	-50.1904
5.70485	3.30986	-50.1913
5.6792	3.32565	-50.1893
5.65268	3.34054	-50.1882
5.62633	3.35627	-50.189
5.60019	3.37293	-50.1902
5.57444	3.39062	-50.1916
5.54968	3.40975	-50.193
5.52603	3.43025	-50.195
5.50296	3.45109	-50.1986
5.48149	3.47226	-50.2054
5.46287	3.49455	-50.2159
5.44564	3.51736	-50.2279
5.42831	3.54	-50.2397
5.41141	3.56301	-50.2511
5.3953	3.58603	-50.2637
5.3799	3.60845	-50.2785
5.36504	3.63145	-50.2939
5.35024	3.65638	-50.3073
5.33549	3.68384	-50.3172
5.3207	3.71343	-50.3233
5.30365	3.7427	-50.3266
5.28179	3.76865	-50.328
5.2562	3.7909	-50.3285
5.22962	3.81147	-50.3286
5.20328	3.83218	-50.3289
5.17747	3.85382	-50.3287
5.15245	3.87657	-50.326
5.12874	3.89955	-50.3178
5.10687	3.91999	-50.3025
5.08588	3.9351	-50.2819
5.06367	3.947	-50.2614
5.03978	3.95982	-50.2442
5.0177	3.97685	-50.2299
5.00192	4.00084	-50.2185
4.99041	4.02886	-50.2096
4.97865	4.05661	-50.2018
4.96596	4.08376	-50.1946
