# Supplementary material for: The Impact of Entropy on the Spatial Organization of Synaptonemal Complexes within the Cell Nucleus
Source: PLoS One. 2012 May 4;7(5):e36282. doi: 10.1371/journal.pone.0036282 (PMC3344857; doi:10.1371/journal.pone.0036282)
Supplement: Supporting Information S1 — Reconstructed SC coordinates. (ZIP) [file pone.0036282.s001.zip › SC_positions/Stack08/Stack08_SC08.xls]

## Sheet: Stack08_SC08
// Original File: X:/4Pi_Projects_data/Laura_R/2009_03_17_SYCP3_MLH1/Stack08.ims
// Generated by Bitplane Imaris x64 6.2.1 [Feb 11 2009]
neuron_name = "Filament 8"
4.09269	3.54028	-50.551
4.11673	3.51898	-50.5547
4.14311	3.49811	-50.5548
4.17441	3.48024	-50.549
4.20311	3.46305	-50.5489
4.21973	3.44191	-50.5664
4.23138	3.41954	-50.5895
4.24498	3.39841	-50.6076
4.25931	3.37726	-50.6228
4.27411	3.35658	-50.638
4.28866	3.33568	-50.6534
4.3019	3.31269	-50.6675
4.316	3.28874	-50.6806
4.33159	3.26758	-50.6968
4.34586	3.24816	-50.7158
4.36003	3.22453	-50.7295
4.37835	3.20007	-50.7381
4.40235	3.18141	-50.7476
4.42882	3.16589	-50.7578
4.45536	3.15069	-50.7673
4.4825	3.13702	-50.7766
4.51014	3.12479	-50.7855
4.53815	3.11305	-50.7931
4.56671	3.10244	-50.7995
4.59577	3.09292	-50.8052
4.62527	3.08378	-50.8093
4.65529	3.07487	-50.8116
4.68583	3.06582	-50.8122
4.7168	3.05643	-50.8111
4.74778	3.04663	-50.8072
4.77632	3.03252	-50.7995
4.79993	3.01739	-50.7839
4.81902	3.00778	-50.759
4.83524	2.99539	-50.732
4.8543	2.97751	-50.7144
4.88158	2.96228	-50.7082
4.91305	2.95138	-50.7066
4.94368	2.94099	-50.7103
4.97343	2.92987	-50.7166
5.00312	2.91996	-50.7211
5.03298	2.91187	-50.725
5.06271	2.90407	-50.7277
5.09202	2.89507	-50.7294
5.1209	2.885	-50.7314
5.14935	2.87412	-50.7351
5.17743	2.86227	-50.7394
5.20517	2.84946	-50.7435
5.23269	2.83618	-50.7479
5.26025	2.82311	-50.7527
5.28742	2.81008	-50.7591
5.31298	2.79548	-50.7686
5.33715	2.77856	-50.779
5.36172	2.76113	-50.7885
5.38711	2.74428	-50.7975
5.41173	2.7271	-50.8076
5.43367	2.70802	-50.8195
5.45307	2.6868	-50.8323
5.47111	2.66539	-50.8461
5.48699	2.64545	-50.8635
5.50031	2.62754	-50.8853
5.51221	2.61158	-50.9109
5.52374	2.59542	-50.9393
5.53492	2.57638	-50.9706
5.54918	2.55263	-50.9987
5.57188	2.52441	-51.011
5.60022	2.49685	-51.0089
5.62955	2.47353	-51.0042
5.65885	2.45272	-51.0021
5.68836	2.43456	-51.0024
5.71968	2.42147	-51.0044
5.75235	2.41243	-51.0081
5.78508	2.40568	-51.0113
5.81796	2.4015	-51.0127
5.85089	2.39911	-51.0125
5.88344	2.39702	-51.0108
5.91542	2.39515	-51.0082
5.94682	2.39372	-51.0058
5.97778	2.39248	-51.0043
6.00866	2.39132	-51.0045
6.03985	2.38949	-51.0066
6.07156	2.3861	-51.0095
6.10366	2.38049	-51.0099
6.13594	2.37247	-51.0061
6.1673	2.36164	-50.9994
6.19458	2.34603	-50.9885
6.21752	2.32823	-50.9724
6.23727	2.31036	-50.9538
6.25331	2.28956	-50.9352
6.26888	2.26847	-50.917
6.28451	2.24893	-50.8983
6.29735	2.22931	-50.8791
6.3079	2.21163	-50.8577
6.31654	2.19652	-50.8323
6.32704	2.18202	-50.803
6.34259	2.16249	-50.7741
6.35877	2.13215	-50.7556
6.37302	2.09631	-50.7505
6.3863	2.06279	-50.7492
6.40059	2.03298	-50.7423
6.42267	2.0112	-50.7303
6.455	1.99957	-50.7163
6.49204	1.99023	-50.7027
6.53069	1.97672	-50.6963
6.56792	1.96025	-50.7016
6.60121	1.94602	-50.7159
6.63238	1.93852	-50.7316
6.66314	1.93755	-50.7461
6.6924	1.93855	-50.764
6.71766	1.93901	-50.7878
6.73852	1.9395	-50.8158
6.75584	1.94074	-50.8455
6.77163	1.94292	-50.8747
6.79009	1.94228	-50.8996
6.81411	1.94024	-50.9181
6.84228	1.94393	-50.9316
6.86994	1.95127	-50.9463
6.89447	1.95765	-50.9666
6.91909	1.96205	-50.9886
6.94631	1.96315	-51.0089
6.97485	1.96117	-51.0288
6.99782	1.95633	-51.0527
7.01336	1.94501	-51.0785
7.0279	1.93053	-51.1027
7.04373	1.91935	-51.1271
7.06435	1.90709	-51.1458
7.08755	1.89542	-51.1616
7.10828	1.88918	-51.1822
7.13147	1.88479	-51.1991
7.15813	1.87925	-51.2107
7.18217	1.87135	-51.2266
7.20392	1.86036	-51.2448
7.22558	1.84623	-51.261
7.24808	1.8304	-51.2752
7.26982	1.81318	-51.2891
7.28864	1.79601	-51.3064
7.30949	1.78333	-51.3239
7.33095	1.77273	-51.3409
7.34924	1.76037	-51.3608
7.37049	1.74695	-51.3801
7.39227	1.73657	-51.4018
7.4095	1.73405	-51.4307
7.4319	1.73515	-51.4566
7.46135	1.73529	-51.476
7.48905	1.73509	-51.4974
7.51222	1.73475	-51.5243
7.53311	1.73442	-51.5541
7.5535	1.73444	-51.5849
7.57356	1.73554	-51.6161
7.59357	1.73877	-51.6472
7.61357	1.74443	-51.6777
7.63114	1.75371	-51.7082
7.64452	1.76913	-51.7373
7.65773	1.78868	-51.7627
7.67301	1.80808	-51.7852
7.68687	1.82678	-51.8076
7.69943	1.84493	-51.8315
7.71525	1.86173	-51.8565
7.73706	1.87731	-51.8822
7.76296	1.89574	-51.9066
7.78641	1.92231	-51.9267
7.80364	1.9554	-51.9429
7.81662	1.99029	-51.9576
7.82465	2.0264	-51.9684
7.82615	2.06361	-51.9743
7.82562	2.10032	-51.9785
7.82624	2.13699	-51.9818
7.82716	2.17477	-51.9839
7.82693	2.21345	-51.9836
7.82414	2.252	-51.9791
7.81947	2.28923	-51.9704
7.81413	2.3245	-51.9595
7.8071	2.35755	-51.9479
7.79592	2.38784	-51.9363
7.78095	2.41605	-51.9259
7.76382	2.44319	-51.918
7.74463	2.46916	-51.9117
7.7239	2.49389	-51.9056
7.70121	2.51653	-51.8994
7.67568	2.53604	-51.895
7.64823	2.55307	-51.8927
7.62069	2.57008	-51.8924
7.59522	2.58993	-51.8918
7.57175	2.61233	-51.8873
7.54668	2.6284	-51.8771
7.51965	2.63525	-51.8614
7.49392	2.64403	-51.8444
7.47366	2.66166	-51.8276
7.45498	2.68116	-51.8126
7.42842	2.69301	-51.803
7.39777	2.70104	-51.7955
7.36991	2.71203	-51.7854
7.34538	2.72667	-51.7716
7.32229	2.74296	-51.7563
7.29878	2.759	-51.7412
7.27524	2.77488	-51.7258
7.25237	2.79063	-51.7088
7.23002	2.80623	-51.6899
7.20761	2.82195	-51.6702
7.1871	2.83857	-51.6489
7.17044	2.85657	-51.625
7.1571	2.87583	-51.5996
7.14833	2.89875	-51.5776
7.145	2.92717	-51.5621
7.14439	2.95762	-51.55
7.1448	2.98734	-51.5381
7.14627	3.01665	-51.5263
7.14858	3.04588	-51.5148
7.15139	3.07543	-51.5041
7.15426	3.10384	-51.4916
7.15683	3.12942	-51.4742
7.15933	3.15405	-51.4555
7.1618	3.17948	-51.4389
7.16385	3.20572	-51.4244
7.16506	3.23291	-51.4119
7.16517	3.26098	-51.4012
7.16433	3.28974	-51.3918
7.16418	3.319	-51.3833
7.16607	3.34865	-51.3758
7.16822	3.37858	-51.3685
7.1687	3.40879	-51.3608
7.16709	3.43933	-51.3531
7.16311	3.47018	-51.3456
7.15641	3.50103	-51.3382
7.14619	3.53133	-51.3311
7.13166	3.56005	-51.3236
7.11536	3.58659	-51.3111
7.09505	3.60718	-51.2953
7.06579	3.61991	-51.2844
7.03519	3.63299	-51.2749
7.00767	3.64916	-51.2632
6.97846	3.66277	-51.2531
6.94743	3.67473	-51.2458
6.91719	3.68895	-51.2386
6.88852	3.70503	-51.2278
6.86599	3.72224	-51.2103
6.84935	3.73646	-51.1866
6.82999	3.74427	-51.1633
6.8086	3.74922	-51.1429
6.78812	3.7541	-51.1234
6.76804	3.76211	-51.1043
6.74774	3.7732	-51.0859
6.72614	3.78432	-51.0681
6.70402	3.79654	-51.0513
6.68137	3.81025	-51.0363
6.6576	3.82273	-51.0216
6.63328	3.83308	-51.005
6.61017	3.8405	-50.9838
6.59015	3.85173	-50.9621
6.56888	3.87026	-50.948
6.54228	3.88537	-50.9383
6.51712	3.90014	-50.9263
6.49723	3.92008	-50.9118
6.47549	3.93828	-50.899
6.45124	3.95502	-50.8889
6.43135	3.97502	-50.8762
6.41481	3.99591	-50.8607
6.39981	4.01468	-50.8436
6.38617	4.03003	-50.8238
6.37099	4.04094	-50.8024
6.35452	4.04977	-50.7799
6.34003	4.05801	-50.7548
6.32895	4.06598	-50.7263
6.31851	4.07487	-50.6965
6.30723	4.08773	-50.6683
6.29637	4.10686	-50.6433
6.28641	4.12915	-50.62
6.27755	4.15144	-50.5968
6.27038	4.17426	-50.5748
6.26513	4.19834	-50.5549
6.26111	4.22256	-50.5357
6.25751	4.24553	-50.5153
6.25413	4.26769	-50.4937
6.25132	4.29031	-50.4718
6.24644	4.31249	-50.4499
6.23701	4.3341	-50.4293
6.22693	4.35849	-50.4128
6.21875	4.38584	-50.3998
