# Supplementary material for: The Impact of Entropy on the Spatial Organization of Synaptonemal Complexes within the Cell Nucleus
Source: PLoS One. 2012 May 4;7(5):e36282. doi: 10.1371/journal.pone.0036282 (PMC3344857; doi:10.1371/journal.pone.0036282)
Supplement: Supporting Information S1 — Reconstructed SC coordinates. (ZIP) [file pone.0036282.s001.zip › SC_positions/Stack08/Stack08_SC18.xls]

## Sheet: Stack08_SC18
// Original File: X:/4Pi_Projects_data/Laura_R/2009_03_17_SYCP3_MLH1/Stack08.ims
// Generated by Bitplane Imaris x64 6.2.1 [Feb 11 2009]
neuron_name = "Filament 18"
4.19028	1.29704	-54.0897
4.20709	1.26853	-54.089
4.22487	1.24132	-54.0873
4.24331	1.21511	-54.0847
4.26224	1.18964	-54.0821
4.28268	1.166	-54.0796
4.30386	1.14372	-54.0768
4.3255	1.1232	-54.0739
4.34892	1.10609	-54.0713
4.37345	1.09115	-54.0692
4.39783	1.07596	-54.0667
4.42099	1.05841	-54.0628
4.44403	1.03953	-54.0582
4.46919	1.02213	-54.0541
4.49453	1.0042	-54.0499
4.51667	0.982174	-54.0448
4.53816	0.959054	-54.0394
4.56264	0.938712	-54.0354
4.58686	0.917656	-54.033
4.60842	0.893551	-54.0297
4.62894	0.867977	-54.0243
4.65016	0.843471	-54.0155
4.67024	0.821692	-53.9998
4.68554	0.803125	-53.9769
4.69751	0.788994	-53.9502
4.70879	0.776097	-53.9244
4.72079	0.76101	-53.9016
4.73383	0.743644	-53.8817
4.7467	0.72374	-53.8638
4.75892	0.702103	-53.8464
4.77308	0.679743	-53.8313
4.79176	0.656781	-53.8213
4.81241	0.632619	-53.8135
4.83444	0.608934	-53.8054
4.86004	0.588274	-53.7975
4.88672	0.567773	-53.7904
4.91317	0.549701	-53.7813
4.94141	0.539807	-53.7682
4.97139	0.533845	-53.7566
5.0019	0.527923	-53.7484
5.03178	0.521707	-53.7405
5.05996	0.512973	-53.7325
5.086	0.500979	-53.7246
5.11008	0.487053	-53.7155
5.13086	0.470944	-53.7024
5.14838	0.449382	-53.6852
5.16869	0.427153	-53.6638
5.19544	0.414055	-53.6355
5.22608	0.409059	-53.6026
5.26071	0.408453	-53.5724
5.30142	0.412868	-53.5528
5.34203	0.427498	-53.5465
5.3748	0.453799	-53.5469
5.40387	0.479979	-53.5475
5.43409	0.499823	-53.5473
5.46412	0.516645	-53.5473
5.49396	0.531139	-53.5477
5.52354	0.544647	-53.548
5.55274	0.558033	-53.5482
5.58232	0.570389	-53.5482
5.61265	0.581471	-53.548
5.64407	0.589862	-53.548
5.67676	0.593733	-53.5484
5.71025	0.59401	-53.5496
5.74369	0.592442	-53.5535
5.77631	0.589995	-53.5619
5.80803	0.587694	-53.5736
5.83947	0.585483	-53.586
5.87074	0.582638	-53.5984
5.90138	0.578518	-53.6115
5.93112	0.572014	-53.6254
5.96026	0.562567	-53.6387
5.98798	0.548956	-53.6504
6.01339	0.530326	-53.6597
6.03832	0.510287	-53.6674
6.0624	0.489507	-53.6729
6.08354	0.465679	-53.6758
6.10315	0.440665	-53.6793
6.123	0.416099	-53.6841
6.13974	0.389391	-53.6894
6.15755	0.362633	-53.6924
6.17493	0.336174	-53.6915
6.18451	0.30572	-53.6902
6.19982	0.276973	-53.6876
6.2232	0.251449	-53.6834
6.2467	0.225298	-53.6789
6.27143	0.198866	-53.6726
6.29593	0.170871	-53.6623
6.32181	0.142825	-53.6521
6.35371	0.124695	-53.6519
6.39012	0.12122	-53.6617
6.42649	0.12297	-53.6721
6.46164	0.123377	-53.6809
6.49572	0.12331	-53.6916
6.52909	0.123461	-53.7053
6.56244	0.123745	-53.7209
6.59673	0.123617	-53.7377
6.63246	0.122585	-53.756
6.67053	0.123198	-53.7746
6.70544	0.136731	-53.7873
6.72943	0.166615	-53.7958
6.74596	0.198586	-53.808
6.75947	0.225638	-53.8236
6.77093	0.25084	-53.8384
6.78415	0.274719	-53.8507
6.80266	0.295778	-53.8611
6.8259	0.314655	-53.8699
6.85194	0.332905	-53.8765
6.88018	0.351126	-53.8827
6.9111	0.364943	-53.8861
6.94435	0.370329	-53.8869
6.97685	0.371696	-53.895
7.00671	0.36909	-53.9116
7.03481	0.361717	-53.9296
7.06085	0.354427	-53.9485
7.08332	0.348435	-53.9707
7.10437	0.341971	-53.9938
7.12615	0.335984	-54.0156
7.14655	0.329543	-54.039
7.1681	0.323783	-54.0613
7.1942	0.323334	-54.0795
7.22143	0.324924	-54.0965
7.24954	0.325544	-54.1112
7.2796	0.326662	-54.1222
7.31039	0.327974	-54.1302
7.34178	0.329133	-54.1346
7.3732	0.330572	-54.1356
7.40432	0.332009	-54.1345
7.43507	0.332844	-54.1327
7.46547	0.333046	-54.1309
7.4956	0.332698	-54.1294
7.52554	0.331789	-54.1283
7.55542	0.33049	-54.1279
7.58537	0.329376	-54.1277
7.61548	0.328733	-54.1272
7.64579	0.3284	-54.1265
7.67623	0.328213	-54.1258
