# Supplementary material for: The Impact of Entropy on the Spatial Organization of Synaptonemal Complexes within the Cell Nucleus
Source: PLoS One. 2012 May 4;7(5):e36282. doi: 10.1371/journal.pone.0036282 (PMC3344857; doi:10.1371/journal.pone.0036282)
Supplement: Supporting Information S1 — Reconstructed SC coordinates. (ZIP) [file pone.0036282.s001.zip › SC_positions/Stack08/Stack08_SC05.xls]

## Sheet: Stack08_SC05
// Original File: X:/4Pi_Projects_data/Laura_R/2009_03_17_SYCP3_MLH1/Stack08.ims
// Generated by Bitplane Imaris x64 6.2.1 [Feb 11 2009]
neuron_name = "Filament 5"
10.2427	1.38783	-49.8767
10.2083	1.40001	-49.8771
10.1746	1.4145	-49.8775
10.1414	1.42313	-49.8772
10.1086	1.41867	-49.8807
10.0766	1.40824	-49.8896
10.0468	1.40046	-49.9019
10.0191	1.39487	-49.916
9.99231	1.38914	-49.9298
9.9653	1.38226	-49.9428
9.93768	1.3737	-49.9545
9.91052	1.36219	-49.9662
9.88462	1.34718	-49.9793
9.8589	1.3304	-49.9927
9.83501	1.3106	-50.0043
9.81565	1.28522	-50.0133
9.79947	1.25673	-50.0214
9.78391	1.22801	-50.029
9.76861	1.20012	-50.0375
9.75442	1.17324	-50.0468
9.74163	1.14547	-50.0503
9.72867	1.11736	-50.0487
9.71404	1.09063	-50.0466
9.69771	1.06489	-50.044
9.67966	1.04032	-50.0389
9.65784	1.01927	-50.031
9.63121	1.00205	-50.0223
9.60176	0.98594	-50.0169
9.57167	0.967473	-50.0155
9.54186	0.948071	-50.0191
9.51618	0.929592	-50.0338
9.49966	0.906474	-50.0545
9.48785	0.880065	-50.0733
9.47392	0.856095	-50.0906
9.45895	0.833152	-50.1063
9.4458	0.808913	-50.1207
9.43395	0.78377	-50.1346
9.42256	0.758236	-50.1486
9.4121	0.731147	-50.1617
9.39904	0.704494	-50.1736
9.37931	0.682003	-50.1865
9.35371	0.665649	-50.1992
9.32558	0.655575	-50.2127
9.29988	0.647175	-50.231
9.27772	0.637397	-50.2525
9.25737	0.626702	-50.274
9.23827	0.615865	-50.296
9.21999	0.604572	-50.3183
9.20104	0.592314	-50.3399
9.18006	0.580495	-50.361
9.15803	0.567744	-50.3829
9.13352	0.553183	-50.4035
9.10478	0.536387	-50.4152
9.07514	0.515116	-50.4161
9.04761	0.491471	-50.4105
9.0226	0.468414	-50.3997
9.00126	0.444948	-50.3851
8.98444	0.419705	-50.369
8.97094	0.39332	-50.3514
8.95864	0.365489	-50.3351
8.94431	0.336054	-50.3219
8.92704	0.306018	-50.308
8.90812	0.27357	-50.2966
8.88799	0.2384	-50.2976
8.86531	0.206608	-50.3123
8.83831	0.184468	-50.3349
8.8081	0.172215	-50.359
8.77626	0.16638	-50.3798
8.74367	0.163397	-50.3962
8.71065	0.161557	-50.4085
8.67704	0.161898	-50.4164
8.64384	0.167363	-50.4198
8.61192	0.176798	-50.4205
8.58073	0.183473	-50.4208
8.54988	0.184145	-50.4211
8.51942	0.180502	-50.4209
8.48908	0.175515	-50.4209
8.45863	0.171479	-50.421
8.42803	0.168405	-50.4211
8.39731	0.165172	-50.4214
8.36642	0.161155	-50.4218
8.33527	0.156648	-50.4218
8.30395	0.151712	-50.4215
8.27267	0.146151	-50.4217
8.2416	0.140333	-50.4214
8.21116	0.134552	-50.4184
8.18164	0.129389	-50.4118
8.15224	0.125134	-50.4059
8.12212	0.11974	-50.4066
8.09087	0.113337	-50.4113
8.05886	0.106036	-50.4127
8.02797	0.0939617	-50.4102
7.99896	0.0771134	-50.408
7.97238	0.0565711	-50.4064
7.94988	0.0304934	-50.4053
7.93059	-0.000139269	-50.4054
7.91027	-0.0300538	-50.4019
7.88488	-0.0527154	-50.3901
7.85537	-0.0679267	-50.3733
7.82605	-0.0818533	-50.3559
7.80047	-0.099248	-50.3374
7.78222	-0.123415	-50.318
7.77223	-0.152502	-50.2978
7.76793	-0.181982	-50.2762
7.76671	-0.212929	-50.2568
7.76684	-0.241219	-50.2362
7.76703	-0.260067	-50.2074
7.76698	-0.27356	-50.1747
7.76716	-0.286721	-50.1431
7.76746	-0.299631	-50.1125
7.7678	-0.311639	-50.0826
7.76779	-0.32229	-50.0526
7.76749	-0.334839	-50.0234
7.76825	-0.350055	-49.9947
7.76889	-0.365624	-49.9654
7.76822	-0.381076	-49.9362
7.76994	-0.394811	-49.9072
7.77656	-0.408946	-49.8808
7.78456	-0.424679	-49.856
7.79045	-0.439356	-49.8279
7.79884	-0.455918	-49.7985
7.81469	-0.47494	-49.7712
7.83555	-0.488184	-49.743
7.85994	-0.496239	-49.7162
7.88774	-0.507032	-49.6956
7.91692	-0.519782	-49.679
7.94607	-0.531503	-49.6637
7.97475	-0.542726	-49.6496
8.00264	-0.553722	-49.6353
8.02972	-0.564173	-49.6195
8.05805	-0.573277	-49.6057
8.08938	-0.580641	-49.5974
8.12133	-0.58823	-49.588
8.15288	-0.597037	-49.5761
8.18581	-0.605021	-49.573
8.21799	-0.615145	-49.5803
8.24702	-0.629008	-49.5917
8.27504	-0.640073	-49.6056
8.30295	-0.649338	-49.6196
8.32944	-0.6608	-49.6338
8.3562	-0.672493	-49.6476
8.38526	-0.683034	-49.6594
8.41619	-0.692798	-49.671
8.4479	-0.704839	-49.6803
8.47837	-0.722498	-49.6834
8.50655	-0.743893	-49.6807
8.53365	-0.76532	-49.6745
8.55786	-0.788738	-49.6662
8.57685	-0.816768	-49.6581
8.59399	-0.845997	-49.6515
8.61123	-0.873669	-49.6445
8.62732	-0.900195	-49.6353
8.64205	-0.926426	-49.6241
8.65549	-0.95378	-49.6123
8.66965	-0.982505	-49.6005
8.68806	-1.01076	-49.5892
8.71008	-1.03007	-49.573
8.73212	-1.03424	-49.5464
