# Supplementary material for: The Impact of Entropy on the Spatial Organization of Synaptonemal Complexes within the Cell Nucleus
Source: PLoS One. 2012 May 4;7(5):e36282. doi: 10.1371/journal.pone.0036282 (PMC3344857; doi:10.1371/journal.pone.0036282)
Supplement: Supporting Information S1 — Reconstructed SC coordinates. (ZIP) [file pone.0036282.s001.zip › SC_positions/Stack08/Stack08_SC14.xls]

## Sheet: Stack08_SC14
// Original File: X:/4Pi_Projects_data/Laura_R/2009_03_17_SYCP3_MLH1/Stack08.ims
// Generated by Bitplane Imaris x64 6.2.1 [Feb 11 2009]
neuron_name = "Filament 14"
8.82007	0.76504	-48.6302
8.78591	0.781421	-48.646
8.75977	0.799987	-48.6675
8.74292	0.819895	-48.6932
8.73182	0.839024	-48.7196
8.72379	0.856737	-48.7458
8.71798	0.87154	-48.7734
8.71416	0.880496	-48.8037
8.71246	0.883763	-48.837
8.71101	0.884267	-48.8735
8.70599	0.884112	-48.9137
8.68963	0.883974	-48.9516
8.65952	0.883882	-48.9806
8.62582	0.883784	-49.0037
8.5935	0.883675	-49.0238
8.56095	0.883613	-49.0409
8.52772	0.883857	-49.0568
8.49262	0.884891	-49.0724
8.45923	0.877064	-49.0854
8.43713	0.853698	-49.1002
8.42853	0.827401	-49.1249
8.4261	0.804951	-49.1536
8.42453	0.784012	-49.1807
8.42161	0.761704	-49.2051
8.41687	0.739082	-49.2283
8.4105	0.720426	-49.255
8.402	0.700186	-49.2814
8.39092	0.675822	-49.3061
8.37557	0.652961	-49.3326
8.35304	0.634136	-49.3592
8.32105	0.622238	-49.3763
8.2823	0.616901	-49.3795
8.24396	0.609096	-49.3781
8.20903	0.595043	-49.378
8.17733	0.576966	-49.3778
8.14913	0.555574	-49.3762
8.12378	0.532734	-49.3715
8.10156	0.509594	-49.3622
8.0825	0.485751	-49.3505
8.06449	0.461578	-49.3401
8.0455	0.438606	-49.3307
8.02507	0.417857	-49.3208
8.00283	0.399438	-49.311
7.97837	0.383367	-49.302
7.95168	0.369489	-49.2939
7.92271	0.357513	-49.2869
7.8916	0.347048	-49.2805
7.85949	0.341208	-49.2703
7.82648	0.33908	-49.2587
7.79185	0.336055	-49.2538
7.75818	0.334302	-49.2479
7.7279	0.33273	-49.2343
7.69954	0.32746	-49.2169
7.67428	0.319941	-49.1948
7.65541	0.313305	-49.1665
7.64291	0.308292	-49.1364
7.63429	0.304834	-49.1077
7.62311	0.303196	-49.0821
7.60446	0.302621	-49.0612
7.57934	0.30159	-49.0439
7.55263	0.297447	-49.0264
7.53031	0.291442	-49.0032
7.51335	0.288503	-48.9743
7.49914	0.288356	-48.9436
7.48567	0.287661	-48.9134
7.47213	0.28612	-48.8842
7.45741	0.284417	-48.8566
7.44044	0.282463	-48.8311
7.42243	0.280946	-48.8067
7.40498	0.280819	-48.7821
7.38961	0.282069	-48.7565
7.37757	0.284436	-48.7292
7.36767	0.286785	-48.7005
7.35853	0.287967	-48.6711
7.34988	0.287694	-48.6413
7.34131	0.285808	-48.6111
7.33255	0.282388	-48.5809
7.32221	0.277296	-48.5511
7.3085	0.27069	-48.5227
7.29365	0.266627	-48.4941
7.28102	0.268663	-48.4638
7.26953	0.27651	-48.4331
7.25821	0.289598	-48.4032
7.24601	0.306185	-48.374
7.22924	0.323613	-48.3469
7.20684	0.337786	-48.3209
7.18027	0.346605	-48.2952
7.15055	0.352764	-48.2714
7.11731	0.35964	-48.2537
7.08074	0.366294	-48.2449
7.04306	0.369331	-48.2419
7.00596	0.368912	-48.2411
6.96972	0.366423	-48.2408
6.93401	0.362485	-48.2411
6.89846	0.358107	-48.2421
6.86335	0.353702	-48.2457
6.83058	0.349132	-48.2559
6.8018	0.345291	-48.2742
6.77576	0.342519	-48.2958
6.75032	0.339379	-48.3163
6.72431	0.335594	-48.334
6.69712	0.331644	-48.3481
6.67015	0.327156	-48.3618
6.64528	0.321955	-48.3788
6.62089	0.317755	-48.3976
6.59457	0.316395	-48.4151
6.56722	0.316725	-48.4326
6.53949	0.317767	-48.451
6.50987	0.318249	-48.4684
6.4774	0.316588	-48.4816
6.44223	0.315266	-48.4886
6.40557	0.316886	-48.4911
6.36862	0.321203	-48.4926
6.33235	0.328315	-48.4942
6.29839	0.34003	-48.4942
6.26654	0.354943	-48.4921
6.23642	0.371197	-48.49
6.20886	0.390021	-48.4883
6.18231	0.409744	-48.4854
6.15663	0.430698	-48.4818
6.13231	0.45323	-48.4772
6.11041	0.475481	-48.467
6.09262	0.499101	-48.4527
6.07524	0.524341	-48.4402
6.05364	0.547396	-48.4289
6.02655	0.565102	-48.4186
5.99469	0.575097	-48.4157
5.96168	0.578892	-48.4235
5.931	0.582869	-48.4396
5.90192	0.586672	-48.457
5.87511	0.589053	-48.4749
5.85359	0.592518	-48.4975
5.83739	0.596427	-48.5241
5.82597	0.599652	-48.5536
5.81193	0.603711	-48.5808
5.79051	0.609312	-48.6029
5.76732	0.615107	-48.624
5.74665	0.618586	-48.6465
5.73223	0.616861	-48.6731
5.72032	0.612186	-48.702
5.70647	0.607413	-48.7298
5.69366	0.600942	-48.7576
5.682	0.591313	-48.785
5.66905	0.58136	-48.8117
5.65766	0.573663	-48.8395
5.65155	0.566581	-48.869
5.64812	0.558989	-48.8992
5.64502	0.551107	-48.9296
5.6412	0.543343	-48.9603
5.6359	0.533644	-48.9903
5.63049	0.519176	-49.0192
5.6259	0.501273	-49.0474
5.62236	0.479747	-49.0731
5.62003	0.45157	-49.0926
5.61608	0.419215	-49.1084
5.60554	0.38798	-49.1229
5.58782	0.358023	-49.1303
5.56732	0.32835	-49.1304
5.5489	0.299037	-49.1269
5.53448	0.269655	-49.1192
5.52295	0.240272	-49.1093
5.51292	0.211344	-49.099
5.5021	0.184488	-49.0873
5.48862	0.160911	-49.0736
5.47334	0.138866	-49.0602
5.45817	0.115511	-49.0505
5.44453	0.0897552	-49.0443
5.43237	0.0616616	-49.0407
5.42063	0.0314475	-49.039
5.41048	-0.000943597	-49.037
5.40529	-0.0344706	-49.0287
5.40277	-0.0661661	-49.0107
5.39484	-0.0936124	-48.9867
5.38044	-0.11705	-48.9608
5.3634	-0.136794	-48.9341
5.3437	-0.15218	-48.9077
5.32184	-0.163958	-48.8819
5.29754	-0.17387	-48.8573
5.27019	-0.185318	-48.8347
5.24645	-0.204077	-48.8117
5.23315	-0.234359	-48.7891
5.23064	-0.263149	-48.7634
5.23579	-0.273602	-48.7288
5.24218	-0.272831	-48.6912
5.24574	-0.272134	-48.6563
5.24712	-0.272148	-48.623
5.24699	-0.272201	-48.5898
5.24656	-0.272224	-48.556
5.24716	-0.272612	-48.5216
5.24834	-0.272479	-48.4864
5.24854	-0.266032	-48.4515
5.24647	-0.246949	-48.4198
5.24639	-0.218856	-48.3917
5.26144	-0.196618	-48.3699
5.2941	-0.190874	-48.3561
5.32999	-0.196077	-48.3419
5.36241	-0.202996	-48.3234
