# Supplementary material for: The Impact of Entropy on the Spatial Organization of Synaptonemal Complexes within the Cell Nucleus
Source: PLoS One. 2012 May 4;7(5):e36282. doi: 10.1371/journal.pone.0036282 (PMC3344857; doi:10.1371/journal.pone.0036282)
Supplement: Supporting Information S1 — Reconstructed SC coordinates. (ZIP) [file pone.0036282.s001.zip › SC_positions/Stack08/Stack08_SC06.xls]

## Sheet: Stack08_SC06
// Original File: X:/4Pi_Projects_data/Laura_R/2009_03_17_SYCP3_MLH1/Stack08.ims
// Generated by Bitplane Imaris x64 6.2.1 [Feb 11 2009]
neuron_name = "Filament 6"
4.04725	-1.68843	-52.4857
4.08054	-1.694	-52.4837
4.11365	-1.69966	-52.4817
4.14642	-1.70575	-52.4802
4.17884	-1.711	-52.4795
4.21038	-1.71127	-52.477
4.2402	-1.70525	-52.4703
4.26861	-1.69678	-52.4612
4.2965	-1.68856	-52.4512
4.32423	-1.68027	-52.4401
4.35189	-1.67127	-52.4275
4.37965	-1.66162	-52.4139
4.40742	-1.65147	-52.3996
4.43487	-1.64091	-52.3847
4.46148	-1.63022	-52.3689
4.48594	-1.61958	-52.3508
4.50829	-1.60894	-52.3308
4.53044	-1.59818	-52.3111
4.55265	-1.58714	-52.2918
4.57423	-1.57561	-52.2719
4.59569	-1.56403	-52.2516
4.61637	-1.55444	-52.2299
4.63496	-1.54841	-52.2051
4.6525	-1.54457	-52.1788
4.67085	-1.54123	-52.1532
4.69061	-1.53824	-52.129
4.70911	-1.53527	-52.1043
4.72576	-1.53129	-52.0788
4.74649	-1.52618	-52.0574
4.77034	-1.52044	-52.0389
4.78927	-1.51417	-52.0163
4.80472	-1.50771	-51.9907
4.82228	-1.50085	-51.9672
4.84079	-1.49354	-51.9448
4.85762	-1.48599	-51.9219
4.8724	-1.47734	-51.8988
4.88551	-1.46711	-51.8762
4.89697	-1.45534	-51.8539
4.90726	-1.44214	-51.8311
4.91874	-1.42769	-51.8073
4.93459	-1.41444	-51.7824
4.95437	-1.40585	-51.7558
4.9735	-1.4018	-51.7267
4.99024	-1.4004	-51.6964
5.00584	-1.4	-51.6666
5.02008	-1.39963	-51.6375
5.03269	-1.39932	-51.6085
5.04395	-1.3991	-51.5796
5.05428	-1.39886	-51.5507
5.06457	-1.39847	-51.5217
5.07458	-1.39771	-51.4923
5.08302	-1.3967	-51.4621
5.08989	-1.39607	-51.4312
5.09623	-1.39583	-51.3999
5.10189	-1.39568	-51.3684
5.10651	-1.39561	-51.3366
5.11055	-1.39569	-51.3047
5.11408	-1.39606	-51.2727
5.11675	-1.39656	-51.24
5.11824	-1.39654	-51.2059
5.12194	-1.39663	-51.1711
5.13197	-1.40179	-51.1386
5.14482	-1.41609	-51.1103
5.1563	-1.43643	-51.085
5.16703	-1.45758	-51.0596
5.17863	-1.47829	-51.0332
5.19206	-1.50111	-51.0084
5.20735	-1.52651	-50.9867
5.22411	-1.55243	-50.9666
5.24236	-1.57744	-50.9469
5.26396	-1.6008	-50.9292
5.29034	-1.62205	-50.9176
5.31987	-1.64103	-50.9123
5.3497	-1.6588	-50.9098
5.37796	-1.67706	-50.909
5.40515	-1.69501	-50.9093
5.43284	-1.71028	-50.9093
5.46081	-1.72375	-50.909
5.48859	-1.73685	-50.9085
5.51659	-1.74955	-50.9084
5.54479	-1.76239	-50.9085
5.57295	-1.77599	-50.909
5.60099	-1.79054	-50.91
5.6291	-1.80578	-50.9109
5.65743	-1.82177	-50.9113
5.68594	-1.83923	-50.9114
5.71368	-1.8598	-50.9114
5.73968	-1.88456	-50.9112
5.76422	-1.91249	-50.9111
5.78749	-1.94227	-50.9111
5.80738	-1.97383	-50.9111
5.82056	-2.0076	-50.911
5.82683	-2.04276	-50.9105
5.82623	-2.07782	-50.9106
5.82118	-2.11154	-50.9155
5.81958	-2.14293	-50.9275
5.82258	-2.17207	-50.9435
5.82585	-2.20007	-50.9594
5.82832	-2.22784	-50.9744
5.83015	-2.25557	-50.9887
5.83138	-2.28356	-51.0024
5.83231	-2.31218	-51.0154
5.83355	-2.34164	-51.0282
5.83527	-2.37172	-51.0421
5.83773	-2.40201	-51.0588
5.84162	-2.43212	-51.0787
5.84658	-2.46228	-51.1012
5.85286	-2.48959	-51.1273
5.86212	-2.50734	-51.1589
5.87548	-2.51457	-51.1929
5.89256	-2.51609	-51.2244
5.91111	-2.51642	-51.2536
5.93278	-2.51804	-51.278
5.96073	-2.52142	-51.2939
5.99112	-2.52697	-51.3057
6.01953	-2.5354	-51.3185
6.04499	-2.54708	-51.3335
6.06807	-2.56034	-51.3507
6.09025	-2.57351	-51.3694
6.11279	-2.58706	-51.388
6.13454	-2.59803	-51.4088
6.15569	-2.60335	-51.4337
6.1747	-2.60386	-51.4618
6.1881	-2.60004	-51.493
6.2011	-2.59138	-51.523
6.21778	-2.57548	-51.5465
6.23889	-2.55974	-51.5663
6.26502	-2.54911	-51.5823
6.29165	-2.53494	-51.593
6.31531	-2.51907	-51.6067
6.33696	-2.5051	-51.6256
6.35794	-2.48976	-51.6445
6.37856	-2.47354	-51.6643
6.40013	-2.45855	-51.6857
6.42228	-2.44618	-51.7089
6.44133	-2.43649	-51.7365
6.45988	-2.43114	-51.7658
6.48131	-2.43193	-51.7926
6.501	-2.43625	-51.8196
6.518	-2.44281	-51.8473
6.53623	-2.44987	-51.875
6.55636	-2.45235	-51.9045
6.57137	-2.45428	-51.9379
6.57506	-2.46153	-51.9751
6.57295	-2.47321	-52.0119
6.57072	-2.49225	-52.0428
6.56923	-2.51697	-52.0685
6.56901	-2.53911	-52.0938
6.56986	-2.55462	-52.1212
6.57145	-2.5628	-52.1508
6.57325	-2.56531	-52.1828
6.5744	-2.56487	-52.2178
6.57467	-2.56697	-52.2552
6.57379	-2.57777	-52.2928
6.56983	-2.59686	-52.328
6.56103	-2.62073	-52.3589
6.54814	-2.64762	-52.3836
6.53221	-2.67452	-52.4025
6.51435	-2.69667	-52.4195
6.49672	-2.71581	-52.4349
6.48008	-2.73741	-52.4473
6.4605	-2.75694	-52.4608
6.43517	-2.77055	-52.4753
6.40824	-2.78456	-52.4871
6.38262	-2.8011	-52.497
6.36063	-2.81785	-52.5102
6.34519	-2.83761	-52.5257
6.33435	-2.86314	-52.5364
6.32499	-2.89155	-52.5436
6.31607	-2.92031	-52.5509
6.30751	-2.94942	-52.5591
6.29589	-2.97706	-52.5671
6.27802	-3.0019	-52.5725
6.25801	-3.02613	-52.5759
6.23911	-3.05133	-52.578
6.2202	-3.07667	-52.5786
6.2003	-3.10135	-52.5778
6.17911	-3.12507	-52.5754
6.1568	-3.14796	-52.5713
6.13365	-3.17024	-52.5655
6.1106	-3.19286	-52.5576
6.08596	-3.21393	-52.5494
6.05721	-3.23072	-52.5433
6.02672	-3.24601	-52.54
5.99642	-3.26203	-52.5421
5.9658	-3.27745	-52.5486
5.93423	-3.29173	-52.5558
5.90233	-3.30048	-52.5652
5.87125	-3.30013	-52.579
5.84004	-3.2996	-52.5921
5.8093	-3.29965	-52.6042
5.78006	-3.29595	-52.6185
5.75046	-3.29251	-52.6312
5.71998	-3.28616	-52.6401
5.68964	-3.27956	-52.6494
5.66349	-3.28033	-52.6657
5.64446	-3.28507	-52.6911
5.62726	-3.29061	-52.7194
5.60898	-3.29969	-52.7473
5.59215	-3.31405	-52.7772
5.57336	-3.33055	-52.8087
5.54489	-3.33915	-52.8315
5.50835	-3.33558	-52.838
5.47253	-3.3309	-52.8362
5.44014	-3.33212	-52.835
5.40921	-3.33608	-52.8347
