# Supplementary material for: The Impact of Entropy on the Spatial Organization of Synaptonemal Complexes within the Cell Nucleus
Source: PLoS One. 2012 May 4;7(5):e36282. doi: 10.1371/journal.pone.0036282 (PMC3344857; doi:10.1371/journal.pone.0036282)
Supplement: Supporting Information S1 — Reconstructed SC coordinates. (ZIP) [file pone.0036282.s001.zip › SC_positions/Stack08/Stack08_SC16.xls]

## Sheet: Stack08_SC16
// Original File: X:/4Pi_Projects_data/Laura_R/2009_03_17_SYCP3_MLH1/Stack08.ims
// Generated by Bitplane Imaris x64 6.2.1 [Feb 11 2009]
neuron_name = "Filament 16"
3.40654	1.43458	-50.4734
3.41567	1.43783	-50.4847
3.42615	1.44233	-50.4971
3.44085	1.44866	-50.5099
3.46215	1.45541	-50.5218
3.48898	1.45991	-50.5335
3.51627	1.46112	-50.5494
3.53998	1.4607	-50.5721
3.5618	1.46042	-50.5976
3.58394	1.46035	-50.6225
3.60523	1.46018	-50.6478
3.62358	1.45982	-50.6752
3.63804	1.45906	-50.7049
3.64916	1.45734	-50.7364
3.65911	1.45336	-50.7685
3.6697	1.44538	-50.7999
3.68116	1.43227	-50.8292
3.69345	1.41548	-50.856
3.70671	1.39759	-50.8805
3.72107	1.37907	-50.9027
3.73736	1.36097	-50.9229
3.7559	1.34367	-50.9414
3.77659	1.32676	-50.9573
3.80101	1.31266	-50.9702
3.82883	1.30212	-50.9813
3.85919	1.29308	-50.9886
3.8903	1.28407	-50.9957
3.91968	1.2749	-51.01
3.94864	1.2635	-51.0243
3.9771	1.24904	-51.0366
4.00342	1.23413	-51.054
4.02417	1.21627	-51.076
4.03986	1.1935	-51.0977
4.0532	1.16827	-51.1159
4.06076	1.14263	-51.1328
4.06678	1.11974	-51.1502
4.0796	1.10163	-51.1672
4.0988	1.08736	-51.1841
4.12235	1.07905	-51.2002
4.14925	1.07921	-51.2155
4.17918	1.08262	-51.2288
4.2069	1.08393	-51.2452
4.22651	1.08238	-51.2709
4.24303	1.07899	-51.2997
4.26052	1.07343	-51.3266
4.27675	1.06657	-51.3535
4.2896	1.0629	-51.3823
4.30054	1.06246	-51.4124
4.312	1.0631	-51.4421
4.32463	1.06621	-51.4709
4.33896	1.07277	-51.4985
4.35489	1.0807	-51.5252
4.37327	1.08849	-51.5505
4.39538	1.09628	-51.5729
4.41965	1.10311	-51.5945
4.44339	1.10867	-51.6179
4.46752	1.11265	-51.6417
4.49563	1.11323	-51.6607
4.52601	1.11064	-51.6764
4.55397	1.10612	-51.6953
4.58082	1.09995	-51.7151
4.60942	1.0924	-51.73
4.64048	1.08465	-51.7378
4.67331	1.07835	-51.7405
4.70668	1.07384	-51.7416
4.74026	1.07095	-51.7416
4.77381	1.06978	-51.7408
4.80712	1.07057	-51.7399
4.84004	1.07377	-51.7394
4.87268	1.07968	-51.7393
4.9056	1.08817	-51.7398
4.93986	1.09862	-51.7407
4.97669	1.10986	-51.742
5.01624	1.1214	-51.7405
5.05506	1.12853	-51.7293
5.09001	1.12718	-51.7082
5.12348	1.12061	-51.6879
5.15765	1.11047	-51.6712
5.18908	1.09448	-51.6533
5.21081	1.06916	-51.6342
5.22448	1.03869	-51.616
5.23867	1.01037	-51.5992
5.25472	0.984284	-51.5836
5.27183	0.958984	-51.5702
5.29027	0.933694	-51.5596
5.30908	0.907538	-51.5519
5.32837	0.880512	-51.5478
5.3473	0.852764	-51.5459
5.3637	0.823574	-51.5452
5.37683	0.792987	-51.545
5.38741	0.761979	-51.5442
5.396	0.731119	-51.5421
5.40313	0.700589	-51.539
5.40957	0.670408	-51.5358
5.41625	0.640492	-51.5336
5.42378	0.610632	-51.5325
5.43167	0.580382	-51.533
5.43869	0.549079	-51.5355
5.44537	0.516301	-51.5382
5.45152	0.4818	-51.5388
5.45538	0.445331	-51.5382
5.4585	0.407126	-51.5389
5.45584	0.370068	-51.5375
5.44711	0.339335	-51.5245
5.44664	0.315254	-51.5007
5.45605	0.293542	-51.4771
5.46951	0.27251	-51.4579
5.48642	0.252797	-51.4418
5.50566	0.234595	-51.4271
5.52556	0.215296	-51.4137
5.54669	0.195394	-51.4002
5.57168	0.176572	-51.3853
5.5931	0.154073	-51.3671
5.60612	0.128743	-51.3424
5.61874	0.106451	-51.3147
5.63142	0.0900084	-51.2853
5.64094	0.0802461	-51.2529
5.6484	0.0737116	-51.2196
5.65351	0.063368	-51.1873
5.65587	0.0465264	-51.1565
5.65645	0.0264062	-51.1264
5.65673	0.00286831	-51.0979
5.65775	-0.0259399	-51.0724
5.65979	-0.058397	-51.0484
5.65623	-0.092406	-51.029
5.63829	-0.124687	-51.02
5.60881	-0.150685	-51.0174
5.5764	-0.170613	-51.0154
5.54538	-0.188646	-51.0139
5.5162	-0.206351	-51.0126
5.48759	-0.222516	-51.0114
5.45889	-0.236521	-51.0114
5.43063	-0.2501	-51.012
5.4031	-0.264471	-51.0119
5.37581	-0.278854	-51.0113
5.34861	-0.293124	-51.0101
5.32108	-0.30679	-51.0084
5.29308	-0.319938	-51.0065
5.2647	-0.332715	-51.0036
5.23656	-0.345836	-50.9981
5.20914	-0.360146	-50.9897
5.18072	-0.37225	-50.9797
5.15174	-0.38114	-50.9668
5.12395	-0.387049	-50.9501
5.09667	-0.386164	-50.9321
5.06914	-0.37925	-50.9152
5.04517	-0.368999	-50.8969
5.02492	-0.35751	-50.8774
5.00045	-0.349515	-50.8639
4.97125	-0.345024	-50.8557
4.94138	-0.343146	-50.8482
4.91148	-0.344654	-50.8404
4.8821	-0.346542	-50.8309
4.85326	-0.34724	-50.82
4.82471	-0.348377	-50.8086
4.7963	-0.350771	-50.7974
4.76809	-0.35404	-50.786
4.74096	-0.360283	-50.7742
4.71577	-0.372233	-50.7626
4.69215	-0.388075	-50.7509
4.66979	-0.405948	-50.7389
4.65078	-0.427444	-50.7255
4.63215	-0.447278	-50.7094
4.60797	-0.458511	-50.6917
4.58166	-0.466972	-50.6739
4.55699	-0.477144	-50.6559
4.53323	-0.487443	-50.6374
4.51027	-0.497856	-50.6184
4.48769	-0.507829	-50.599
4.46502	-0.516534	-50.5792
4.44222	-0.524024	-50.559
4.4202	-0.531854	-50.5381
4.39818	-0.541397	-50.5184
4.37244	-0.549365	-50.5043
4.34385	-0.554788	-50.494
4.31919	-0.56244	-50.4789
4.29868	-0.570931	-50.4576
4.27497	-0.577724	-50.4389
4.24901	-0.582106	-50.4219
4.22689	-0.583425	-50.3993
4.20662	-0.586084	-50.3741
4.18473	-0.592184	-50.3505
4.15942	-0.597205	-50.3307
4.12989	-0.600708	-50.3185
4.099	-0.607426	-50.3131
4.06848	-0.615528	-50.3097
4.03825	-0.623021	-50.3061
4.00839	-0.631344	-50.3032
3.97866	-0.64012	-50.3019
3.94863	-0.646799	-50.2996
3.91842	-0.651016	-50.295
3.88919	-0.65626	-50.2877
3.86151	-0.661406	-50.2763
3.8358	-0.666784	-50.2613
3.81304	-0.675375	-50.2436
3.79295	-0.684998	-50.2234
3.77388	-0.693584	-50.2015
