# Supplementary material for: The Impact of Entropy on the Spatial Organization of Synaptonemal Complexes within the Cell Nucleus
Source: PLoS One. 2012 May 4;7(5):e36282. doi: 10.1371/journal.pone.0036282 (PMC3344857; doi:10.1371/journal.pone.0036282)
Supplement: Supporting Information S1 — Reconstructed SC coordinates. (ZIP) [file pone.0036282.s001.zip › SC_positions/Stack08/Stack08_SC13.xls]

## Sheet: Stack08_SC13
// Original File: X:/4Pi_Projects_data/Laura_R/2009_03_17_SYCP3_MLH1/Stack08.ims
// Generated by Bitplane Imaris x64 6.2.1 [Feb 11 2009]
neuron_name = "Filament 13"
7.46296	3.97069	-53.1704
7.42491	3.96865	-53.1668
7.38498	3.96688	-53.1652
7.34946	3.95607	-53.1628
7.32741	3.92997	-53.1511
7.31443	3.89977	-53.1315
7.30228	3.87439	-53.1107
7.28903	3.8525	-53.0905
7.27471	3.83123	-53.0726
7.25915	3.81068	-53.0558
7.24239	3.79154	-53.0373
7.22724	3.76939	-53.0188
7.21618	3.74208	-53.0016
7.20752	3.71219	-52.9855
7.19969	3.68102	-52.9717
7.19335	3.64862	-52.9612
7.18932	3.61515	-52.9543
7.18737	3.58083	-52.9498
7.18634	3.54582	-52.946
7.18607	3.51026	-52.9416
7.18971	3.47557	-52.9344
7.20092	3.44465	-52.9223
7.21859	3.41921	-52.9061
7.23869	3.39795	-52.8881
7.25744	3.37608	-52.8723
7.27494	3.35349	-52.8591
7.29357	3.33384	-52.8441
7.31214	3.31454	-52.8283
7.33006	3.29492	-52.8125
7.34821	3.27763	-52.7945
7.36671	3.26221	-52.775
7.38419	3.24526	-52.7558
7.4021	3.22723	-52.7382
7.42277	3.21113	-52.7217
7.44264	3.19345	-52.7055
7.46347	3.17596	-52.6908
7.48781	3.16187	-52.6775
7.51087	3.14614	-52.6636
7.53185	3.12815	-52.649
7.55276	3.11084	-52.6338
7.57296	3.09431	-52.6168
7.58799	3.07458	-52.5987
7.60032	3.05151	-52.5811
7.61759	3.02993	-52.5634
7.6336	3.00655	-52.5437
7.64806	2.98081	-52.5229
7.67296	2.96063	-52.5086
7.70641	2.9462	-52.5045
7.73882	2.93103	-52.5039
7.76838	2.91368	-52.5035
7.79711	2.89666	-52.5039
7.82582	2.88078	-52.5047
7.85445	2.86495	-52.5052
7.88299	2.84782	-52.5056
7.91242	2.8298	-52.5058
7.94469	2.81418	-52.5058
7.98092	2.80443	-52.5055
8.02046	2.8002	-52.5042
8.0617	2.79869	-52.5052
8.09876	2.79667	-52.5184
8.1262	2.79253	-52.5469
8.14636	2.78718	-52.5806
8.16214	2.78165	-52.6135
8.17553	2.77707	-52.6447
8.19049	2.77502	-52.6725
8.20884	2.77654	-52.6962
8.22985	2.78016	-52.7168
8.25258	2.78498	-52.7353
8.27634	2.79048	-52.7528
8.30132	2.79433	-52.7698
8.32732	2.79506	-52.786
8.35261	2.7921	-52.8032
8.37551	2.78671	-52.8227
8.39391	2.78108	-52.8463
8.40841	2.77639	-52.8746
8.42324	2.76995	-52.9048
8.44183	2.75871	-52.9329
8.46542	2.74503	-52.9567
8.49089	2.73029	-52.9769
8.51594	2.71446	-52.9952
8.5418	2.6983	-53.0118
8.5703	2.68273	-53.0278
8.60377	2.66828	-53.0437
8.6389	2.65198	-53.0491
8.66937	2.63135	-53.0336
8.69475	2.60832	-53.0098
8.71867	2.58548	-52.9901
8.74211	2.56385	-52.9727
8.76332	2.54408	-52.9537
8.78325	2.52479	-52.9348
8.80598	2.50716	-52.9206
8.83356	2.49488	-52.9114
8.86316	2.48599	-52.9044
8.89287	2.47835	-52.8989
8.92304	2.47322	-52.894
8.95343	2.47116	-52.888
8.98389	2.47125	-52.8811
9.01432	2.47291	-52.8743
9.04439	2.47505	-52.8666
9.07373	2.47545	-52.8567
9.10187	2.47412	-52.844
9.12857	2.47179	-52.8288
9.15251	2.46883	-52.8098
9.17511	2.46536	-52.7891
9.19807	2.46094	-52.7689
9.21782	2.45572	-52.7455
9.23472	2.44733	-52.7192
9.24971	2.43756	-52.6909
9.26305	2.4259	-52.6639
9.28132	2.40753	-52.6461
9.3063	2.38927	-52.633
9.33312	2.37479	-52.6196
9.35893	2.36005	-52.606
9.38497	2.34642	-52.5922
9.41327	2.33621	-52.5792
9.44053	2.32479	-52.564
9.4654	2.30779	-52.5467
9.49076	2.28587	-52.5307
9.51835	2.26018	-52.5172
9.55137	2.23702	-52.5067
9.58951	2.22454	-52.5056
9.6267	2.22016	-52.521
9.65959	2.21631	-52.5453
9.68772	2.21081	-52.5708
9.71085	2.20437	-52.5977
9.73009	2.19796	-52.6259
9.74778	2.19146	-52.6544
9.76678	2.18382	-52.6813
9.78815	2.17481	-52.7059
9.80914	2.16527	-52.7308
9.82744	2.1558	-52.7579
9.8442	2.14548	-52.786
9.86032	2.13326	-52.8141
9.87708	2.12034	-52.8421
9.89566	2.1058	-52.8686
9.91642	2.08814	-52.8922
9.93852	2.06805	-52.9136
9.96025	2.04545	-52.9338
9.98038	2.02192	-52.9556
9.99428	1.99751	-52.9809
9.99924	1.97054	-53.007
9.99971	1.94133	-53.0306
9.99975	1.9098	-53.0501
10	1.87529	-53.0621
10.0004	1.8389	-53.0633
10.0007	1.80305	-53.059
10.0008	1.76845	-53.0576
10.001	1.73435	-53.0599
10.0013	1.7002	-53.0637
10.0016	1.66578	-53.0683
10.0012	1.63115	-53.0738
9.99795	1.59689	-53.0802
9.98814	1.56513	-53.0873
9.97168	1.53768	-53.095
9.95309	1.51314	-53.1026
9.93628	1.48832	-53.1085
9.92128	1.46206	-53.1128
9.90573	1.4356	-53.1173
9.88955	1.40931	-53.1231
9.87432	1.38264	-53.1307
9.86017	1.35524	-53.1387
9.8473	1.32651	-53.1446
9.83557	1.29659	-53.1477
9.82456	1.26604	-53.1479
9.81465	1.23491	-53.1458
9.80593	1.2033	-53.1425
9.79895	1.17135	-53.1386
9.79417	1.13918	-53.134
9.79128	1.10712	-53.1286
9.78979	1.07541	-53.1225
9.78936	1.04418	-53.1158
9.78978	1.01353	-53.1086
9.79023	0.98341	-53.1013
9.79006	0.95372	-53.0943
9.78887	0.924358	-53.0879
9.78635	0.895136	-53.0822
9.78288	0.86573	-53.0772
9.7788	0.835705	-53.0738
9.77467	0.804759	-53.0722
9.7746	0.774044	-53.0753
9.78216	0.744888	-53.0863
9.79294	0.715327	-53.1008
9.80291	0.682673	-53.1115
9.81141	0.647039	-53.1135
9.81379	0.611372	-53.1049
9.80695	0.578328	-53.0898
9.79405	0.548005	-53.0745
9.77904	0.520224	-53.0592
9.76409	0.495062	-53.0424
9.74974	0.472328	-53.0239
9.73586	0.450864	-53.0045
9.72233	0.42916	-52.9856
9.70877	0.406597	-52.9675
9.69599	0.383446	-52.9488
9.68817	0.36049	-52.9272
9.68825	0.335837	-52.9047
9.69404	0.307449	-52.8853
9.70363	0.277226	-52.8677
9.71693	0.245997	-52.8518
9.73213	0.212139	-52.8406
9.74732	0.17515	-52.8363
9.75767	0.136514	-52.8406
9.75617	0.0997519	-52.8539
9.74742	0.0701672	-52.876
9.74054	0.046161	-52.903
9.73544	0.0206559	-52.9277
9.7303	-0.00630321	-52.9491
9.72479	-0.0335827	-52.9674
9.7187	-0.0625024	-52.9812
9.71111	-0.0929689	-52.9917
9.70383	-0.123789	-53.0027
9.70389	-0.14951	-53.0215
9.71106	-0.168004	-53.0479
9.71867	-0.185177	-53.0747
9.72567	-0.20263	-53.1005
9.73345	-0.218212	-53.1269
9.74142	-0.233156	-53.1533
9.74903	-0.248768	-53.179
9.75656	-0.265214	-53.2039
9.76432	-0.28299	-53.2279
9.77246	-0.302353	-53.2508
9.78098	-0.322619	-53.2732
9.78878	-0.34384	-53.2952
9.7939	-0.367036	-53.316
9.79696	-0.391937	-53.3359
9.79993	-0.416539	-53.3571
9.80231	-0.438126	-53.3823
9.80199	-0.451485	-53.4124
9.79958	-0.460469	-53.4453
9.79778	-0.474522	-53.4776
9.79537	-0.490614	-53.5098
9.79109	-0.505324	-53.5427
9.78479	-0.520283	-53.5754
9.774	-0.536518	-53.6063
9.75715	-0.551197	-53.6349
9.73537	-0.559846	-53.661
9.71172	-0.562633	-53.6847
9.68925	-0.563082	-53.7081
9.66826	-0.56335	-53.7327
9.64676	-0.561751	-53.7577
9.62409	-0.556224	-53.7818
9.60092	-0.546817	-53.8046
9.58008	-0.538771	-53.8287
9.56641	-0.54	-53.8556
9.56027	-0.552019	-53.8819
9.55849	-0.569908	-53.9048
9.55971	-0.590254	-53.9244
9.56365	-0.61218	-53.9421
9.56989	-0.63451	-53.9604
9.57824	-0.655058	-53.9816
9.58815	-0.672664	-54.0058
