# Supplementary material for: The Impact of Entropy on the Spatial Organization of Synaptonemal Complexes within the Cell Nucleus
Source: PLoS One. 2012 May 4;7(5):e36282. doi: 10.1371/journal.pone.0036282 (PMC3344857; doi:10.1371/journal.pone.0036282)
Supplement: Supporting Information S1 — Reconstructed SC coordinates. (ZIP) [file pone.0036282.s001.zip › SC_positions/Stack08/Stack08_SC07.xls]

## Sheet: Stack08_SC07
// Original File: X:/4Pi_Projects_data/Laura_R/2009_03_17_SYCP3_MLH1/Stack08.ims
// Generated by Bitplane Imaris x64 6.2.1 [Feb 11 2009]
neuron_name = "Filament 7"
6.49766	-3.29567	-53.9629
6.50483	-3.26001	-53.9759
6.51943	-3.2271	-53.9885
6.54259	-3.19833	-54.0004
6.57286	-3.17817	-54.0056
6.60491	-3.17119	-53.9943
6.63139	-3.17353	-53.9685
6.65209	-3.179	-53.9383
6.67201	-3.18405	-53.9095
6.69393	-3.18875	-53.8829
6.71916	-3.19468	-53.8595
6.74827	-3.19459	-53.8406
6.77891	-3.1848	-53.8257
6.80818	-3.17136	-53.8122
6.83445	-3.15595	-53.7975
6.85774	-3.13866	-53.7813
6.87833	-3.1209	-53.7632
6.89783	-3.10313	-53.7444
6.91838	-3.08714	-53.7258
6.93816	-3.07369	-53.7048
6.95389	-3.06021	-53.6807
6.96672	-3.04499	-53.6559
6.98091	-3.02922	-53.6329
6.99645	-3.01545	-53.6103
7.01153	-3.00569	-53.5859
7.02753	-2.99769	-53.561
7.04569	-2.99452	-53.5377
7.06769	-2.99978	-53.5189
7.09422	-3.00573	-53.506
7.12181	-3.01013	-53.4948
7.14758	-3.01722	-53.4818
7.17276	-3.02599	-53.4686
7.20024	-3.0343	-53.4585
7.22875	-3.04165	-53.4479
7.25575	-3.04642	-53.4312
7.28243	-3.04786	-53.4118
7.30913	-3.04748	-53.3924
7.33528	-3.04688	-53.3724
7.36162	-3.0441	-53.3533
7.38788	-3.0392	-53.334
7.41524	-3.03389	-53.3155
7.44728	-3.02421	-53.3038
7.48524	-3.01119	-53.296
7.5227	-2.99579	-53.2804
7.54574	-2.97719	-53.2498
7.55023	-2.96272	-53.2095
7.54824	-2.9552	-53.1701
7.55029	-2.94882	-53.1361
7.55973	-2.94043	-53.1074
7.57651	-2.92936	-53.0829
7.59353	-2.91691	-53.0574
7.60394	-2.90446	-53.0273
7.61009	-2.88722	-52.9977
7.61387	-2.8648	-52.9709
7.61465	-2.8428	-52.9432
7.61414	-2.82117	-52.9159
7.61335	-2.79716	-52.8917
7.61228	-2.77224	-52.8684
7.60953	-2.74815	-52.8436
7.60125	-2.72327	-52.8198
7.58576	-2.6983	-52.7982
7.56389	-2.67607	-52.7779
7.53721	-2.65783	-52.7571
7.51188	-2.63818	-52.7355
7.49603	-2.60859	-52.7219
7.48989	-2.57146	-52.7198
7.48499	-2.53473	-52.7216
7.47667	-2.50064	-52.7232
7.46659	-2.46816	-52.7257
7.45617	-2.4367	-52.7306
7.44589	-2.40645	-52.7392
7.43539	-2.37752	-52.7509
7.42333	-2.35018	-52.7644
7.40908	-2.32475	-52.7794
7.3914	-2.30315	-52.7968
7.37434	-2.28089	-52.8122
7.36143	-2.25342	-52.8226
7.34567	-2.22834	-52.8348
7.32674	-2.20652	-52.8505
7.30812	-2.18292	-52.865
7.28636	-2.15869	-52.8752
7.25969	-2.13517	-52.8808
7.23011	-2.11099	-52.8835
7.20125	-2.0843	-52.8893
7.1728	-2.06119	-52.9043
7.14293	-2.04957	-52.9269
7.11513	-2.04397	-52.9534
7.08954	-2.04146	-52.9808
7.06483	-2.04374	-53.0079
7.0445	-2.04589	-53.0363
7.02847	-2.04771	-53.0646
7.0144	-2.04979	-53.0913
7.00004	-2.05015	-53.1153
6.98133	-2.04907	-53.1351
6.95908	-2.04645	-53.1528
6.93435	-2.04267	-53.1687
6.90516	-2.03905	-53.1795
6.8724	-2.03625	-53.1859
6.83904	-2.03489	-53.1926
6.80665	-2.0348	-53.2019
6.77763	-2.03504	-53.2156
6.75156	-2.03539	-53.2318
6.72553	-2.03548	-53.2463
6.70419	-2.03492	-53.265
6.68637	-2.03454	-53.2867
6.66413	-2.03481	-53.3027
6.63749	-2.03343	-53.3169
6.60865	-2.03465	-53.333
6.58131	-2.04721	-53.3506
6.55954	-2.0663	-53.3728
6.5399	-2.08158	-53.3985
6.51942	-2.09103	-53.424
6.49912	-2.09677	-53.4493
6.47863	-2.10026	-53.4737
6.45718	-2.1015	-53.4967
6.4347	-2.09938	-53.5178
6.41092	-2.09395	-53.5362
6.38549	-2.086	-53.5513
6.35849	-2.07601	-53.562
6.32991	-2.06552	-53.568
6.30055	-2.05548	-53.572
6.27086	-2.04719	-53.5766
6.24036	-2.04212	-53.5806
6.20913	-2.03901	-53.5836
6.1774	-2.03697	-53.5855
6.14525	-2.03686	-53.585
6.11296	-2.0376	-53.5825
6.08089	-2.03796	-53.5787
6.04929	-2.0382	-53.5736
6.01839	-2.03838	-53.5668
5.9883	-2.03822	-53.5584
5.95875	-2.03754	-53.5493
5.92947	-2.03674	-53.5398
5.9003	-2.03633	-53.53
5.87062	-2.03619	-53.5216
5.84028	-2.03608	-53.5148
5.80962	-2.03601	-53.5082
5.77851	-2.03607	-53.5024
5.74692	-2.03627	-53.4982
5.71496	-2.03644	-53.4946
5.68234	-2.03625	-53.4913
5.64853	-2.03547	-53.487
5.61331	-2.03447	-53.4849
5.57687	-2.03411	-53.4887
5.53975	-2.03524	-53.493
5.50325	-2.03914	-53.4984
5.46854	-2.0464	-53.5088
5.43685	-2.05786	-53.5232
5.40825	-2.07118	-53.541
5.38036	-2.08165	-53.561
5.35434	-2.09131	-53.5828
5.3336	-2.10265	-53.6083
5.31718	-2.11384	-53.637
5.30265	-2.12475	-53.6657
5.28842	-2.13717	-53.692
5.27302	-2.1521	-53.7144
5.25547	-2.16865	-53.733
5.23611	-2.18573	-53.7489
5.21576	-2.20261	-53.7639
5.19382	-2.21818	-53.7782
5.17015	-2.23376	-53.7907
5.14436	-2.2486	-53.7973
5.11531	-2.25785	-53.7949
5.08455	-2.26314	-53.7872
5.05372	-2.26875	-53.7811
5.02279	-2.27376	-53.7776
4.99185	-2.27728	-53.7746
