# Supplementary material for: The Impact of Entropy on the Spatial Organization of Synaptonemal Complexes within the Cell Nucleus
Source: PLoS One. 2012 May 4;7(5):e36282. doi: 10.1371/journal.pone.0036282 (PMC3344857; doi:10.1371/journal.pone.0036282)
Supplement: Supporting Information S1 — Reconstructed SC coordinates. (ZIP) [file pone.0036282.s001.zip › SC_positions/Stack08/Stack08_SC15.xls]

## Sheet: Stack08_SC15
// Original File: X:/4Pi_Projects_data/Laura_R/2009_03_17_SYCP3_MLH1/Stack08.ims
// Generated by Bitplane Imaris x64 6.2.1 [Feb 11 2009]
neuron_name = "Filament 15"
4.14177	2.22353	-49.4115
4.16089	2.21638	-49.4471
4.17835	2.20279	-49.4791
4.19513	2.17889	-49.4995
4.21392	2.15094	-49.5099
4.23243	2.12567	-49.5215
4.25101	2.10396	-49.5356
4.27067	2.08432	-49.5495
4.29069	2.06471	-49.5622
4.31204	2.04448	-49.5716
4.33338	2.02328	-49.5799
4.35316	2.00012	-49.5869
4.37116	1.97481	-49.5912
4.38741	1.94815	-49.5949
4.40545	1.92313	-49.5978
4.42769	1.90168	-49.599
4.45183	1.88214	-49.5991
4.47655	1.8633	-49.5976
4.50219	1.84495	-49.5946
4.52816	1.82605	-49.5879
4.55769	1.81008	-49.5818
4.58651	1.79405	-49.5783
4.6049	1.76779	-49.5702
4.6193	1.73613	-49.5645
4.63307	1.70534	-49.5684
4.64184	1.67413	-49.5749
4.64881	1.64325	-49.5787
4.65618	1.61299	-49.5821
4.65967	1.58271	-49.5878
4.66061	1.55269	-49.593
4.66798	1.52437	-49.5983
4.68234	1.49802	-49.6034
4.69856	1.47275	-49.6045
4.71458	1.44775	-49.603
4.72995	1.42243	-49.6009
4.74485	1.39645	-49.5983
4.76033	1.37039	-49.5944
4.778	1.34555	-49.5889
4.79962	1.32383	-49.5835
4.8218	1.30291	-49.5793
4.84029	1.27928	-49.5748
4.85837	1.25579	-49.5684
4.87701	1.23325	-49.5613
4.89431	1.20948	-49.5541
4.91047	1.18383	-49.5468
4.92831	1.15753	-49.5392
4.95107	1.1321	-49.5308
4.97748	1.10558	-49.5228
5.00131	1.07432	-49.5179
5.01391	1.03773	-49.5213
5.0157	1.00118	-49.5364
5.0148	0.968416	-49.5574
5.01468	0.938011	-49.5778
5.01473	0.908825	-49.5969
5.01478	0.88044	-49.6156
5.01525	0.852258	-49.6344
5.01589	0.827117	-49.6563
5.01611	0.808534	-49.6842
5.016	0.794051	-49.7153
5.0159	0.782237	-49.7471
5.01587	0.774152	-49.7799
5.01584	0.768101	-49.813
5.01587	0.761632	-49.8458
5.01612	0.750633	-49.8767
5.01655	0.73421	-49.9057
5.01694	0.717074	-49.9348
5.01639	0.69902	-49.9638
5.01452	0.681758	-49.9936
5.01313	0.662951	-50.0249
5.00694	0.642358	-50.0547
4.98755	0.632842	-50.0829
4.95913	0.629235	-50.1072
4.92919	0.6229	-50.1273
4.89999	0.617506	-50.1468
4.8718	0.613673	-50.1659
4.84521	0.611172	-50.1857
4.82239	0.610721	-50.2084
4.80079	0.611318	-50.2313
4.77662	0.611589	-50.251
4.75138	0.612548	-50.2693
4.72478	0.612713	-50.2843
4.69622	0.610313	-50.2949
4.66742	0.606466	-50.3044
4.63885	0.601861	-50.3142
4.61037	0.596531	-50.324
4.58179	0.590688	-50.3339
4.55306	0.584555	-50.344
4.52335	0.57864	-50.353
4.49519	0.569037	-50.3617
4.47227	0.550946	-50.3723
4.45138	0.52852	-50.381
4.42848	0.507279	-50.3864
4.40566	0.485641	-50.3913
4.38524	0.460596	-50.3976
4.36335	0.435041	-50.4061
4.34107	0.413523	-50.422
4.32421	0.397151	-50.4482
4.31277	0.382355	-50.4774
4.30416	0.365501	-50.5042
4.294	0.348577	-50.5286
4.28075	0.331983	-50.551
4.26611	0.313299	-50.5709
4.25009	0.292881	-50.5892
4.23183	0.274505	-50.6083
4.21074	0.260872	-50.6295
4.18713	0.250222	-50.6513
4.16254	0.240391	-50.6731
4.13982	0.232008	-50.6977
4.11972	0.226536	-50.7264
4.10057	0.223884	-50.7571
4.08226	0.223478	-50.7883
4.06736	0.224963	-50.82
4.05741	0.228069	-50.8523
4.04946	0.233528	-50.8845
4.04187	0.242229	-50.9168
4.03734	0.256303	-50.9486
4.03681	0.274785	-50.9793
4.03825	0.291234	-51.0105
4.03931	0.303289	-51.0424
4.03866	0.312057	-51.0747
4.0371	0.317663	-51.1082
4.03633	0.319933	-51.1435
4.03701	0.318721	-51.1799
4.03845	0.31491	-51.2173
4.03867	0.309344	-51.2565
4.0377	0.296201	-51.2939
4.0384	0.267739	-51.3201
4.04117	0.229243	-51.333
4.04443	0.190557	-51.3407
4.04658	0.154204	-51.3489
4.04665	0.118969	-51.3565
4.0465	0.0835877	-51.3624
4.04777	0.0472163	-51.3678
4.05053	0.00846559	-51.3742
4.05793	-0.0325001	-51.3835
4.07793	-0.0649419	-51.3991
4.11014	-0.0792241	-51.4218
4.14303	-0.0847893	-51.4464
4.17068	-0.0927394	-51.4694
4.19505	-0.104016	-51.4902
4.21992	-0.116255	-51.5079
4.24362	-0.128503	-51.526
4.26295	-0.141378	-51.5494
4.28146	-0.15326	-51.5758
4.29798	-0.161177	-51.6049
4.30714	-0.162599	-51.6377
4.30898	-0.157618	-51.6716
4.30618	-0.148477	-51.7037
4.30355	-0.136098	-51.7328
4.30845	-0.12381	-51.7594
4.32354	-0.115744	-51.7845
4.34375	-0.110389	-51.81
4.36322	-0.105589	-51.8375
4.37858	-0.100515	-51.8684
4.38898	-0.0946206	-51.9015
4.39422	-0.0902073	-51.9355
4.39388	-0.0896132	-51.9696
4.38924	-0.0926485	-52.0032
4.38219	-0.0979378	-52.0358
4.37386	-0.104275	-52.0676
4.3635	-0.110577	-52.0987
4.35211	-0.114695	-52.1299
4.33975	-0.112331	-52.1609
4.32328	-0.104454	-52.1896
4.30539	-0.0983741	-52.2179
4.28933	-0.0954379	-52.248
4.27518	-0.0927369	-52.2791
4.26467	-0.0879972	-52.3108
4.25909	-0.078651	-52.3425
4.25685	-0.0644018	-52.3731
4.25489	-0.0471638	-52.4026
4.24991	-0.0263644	-52.429
4.24679	-0.00337011	-52.4526
4.25382	0.0152506	-52.478
4.26621	0.0287312	-52.5058
4.27805	0.0417454	-52.5333
4.29059	0.05591	-52.5592
4.30481	0.0697332	-52.5839
4.3205	0.0822291	-52.6083
4.3341	0.0942962	-52.6336
4.34191	0.107077	-52.6612
4.3495	0.120272	-52.6893
4.36286	0.133287	-52.7158
4.37857	0.143829	-52.7426
4.39243	0.149432	-52.7719
4.4058	0.150113	-52.8017
4.42135	0.147055	-52.8299
4.43874	0.142788	-52.8565
4.45689	0.138139	-52.882
4.47392	0.133434	-52.9078
4.4878	0.129137	-52.9357
4.49818	0.122322	-52.9647
4.50584	0.110536	-52.9934
4.51211	0.0960187	-53.0215
4.52051	0.0822678	-53.0488
4.53386	0.0707172	-53.0748
4.54927	0.0605794	-53.1005
4.56374	0.0507767	-53.1268
4.57721	0.0410477	-53.1536
4.5905	0.0308406	-53.1803
4.60427	0.0187996	-53.2055
4.61868	0.00468358	-53.2291
4.6335	-0.0105393	-53.2516
4.6478	-0.0264316	-53.2742
4.66283	-0.0425033	-53.2969
4.67902	-0.0611763	-53.3173
4.69533	-0.0842667	-53.3334
4.71611	-0.107415	-53.3434
4.74001	-0.131052	-53.349
4.75871	-0.160518	-53.3555
4.77114	-0.195103	-53.365
4.78133	-0.227826	-53.3811
4.79025	-0.247546	-53.4095
4.79463	-0.253078	-53.4459
4.79507	-0.254656	-53.4821
4.79422	-0.258984	-53.515
4.79535	-0.271366	-53.5417
4.80181	-0.292861	-53.5608
4.81125	-0.315991	-53.5787
4.82019	-0.338419	-53.5974
4.82752	-0.362358	-53.6146
4.83446	-0.386105	-53.6322
4.84132	-0.409878	-53.6499
4.84655	-0.43486	-53.6667
4.84961	-0.460692	-53.683
4.85035	-0.488026	-53.6973
4.84936	-0.516917	-53.7095
4.84763	-0.546331	-53.7217
4.84515	-0.572975	-53.7382
4.84172	-0.59402	-53.7621
4.83731	-0.614753	-53.7874
4.83119	-0.636852	-53.8107
4.82237	-0.653552	-53.8369
4.81065	-0.667691	-53.8638
4.79715	-0.685627	-53.8873
4.78326	-0.70697	-53.9073
4.76976	-0.731863	-53.922
4.75719	-0.76006	-53.931
4.74594	-0.78969	-53.9365
4.73862	-0.820962	-53.9385
4.73016	-0.851547	-53.9396
4.71441	-0.878996	-53.9443
4.69779	-0.905988	-53.9511
4.68175	-0.932706	-53.9586
4.66464	-0.958831	-53.9677
4.6472	-0.98515	-53.9786
4.62711	-1.01184	-53.9914
4.60843	-1.04254	-54.0043
4.60315	-1.07893	-54.0181
4.61036	-1.11424	-54.0384
4.61951	-1.14337	-54.0668
4.6293	-1.16844	-54.0966
4.63806	-1.19075	-54.1268
