# Supplementary material for: The Impact of Entropy on the Spatial Organization of Synaptonemal Complexes within the Cell Nucleus
Source: PLoS One. 2012 May 4;7(5):e36282. doi: 10.1371/journal.pone.0036282 (PMC3344857; doi:10.1371/journal.pone.0036282)
Supplement: Supporting Information S1 — Reconstructed SC coordinates. (ZIP) [file pone.0036282.s001.zip › SC_positions/Stack08/Stack08_SC09.xls]

## Sheet: Stack08_SC09
// Original File: X:/4Pi_Projects_data/Laura_R/2009_03_17_SYCP3_MLH1/Stack08.ims
// Generated by Bitplane Imaris x64 6.2.1 [Feb 11 2009]
neuron_name = "Filament 9"
8.49351	0.467652	-54.0666
8.46491	0.478637	-54.0412
8.43472	0.478642	-54.0203
8.40867	0.465286	-54.0014
8.3892	0.449882	-53.98
8.37327	0.439797	-53.9564
8.35868	0.432662	-53.9319
8.34463	0.425365	-53.907
8.33069	0.416527	-53.8817
8.31705	0.406457	-53.8559
8.30294	0.394955	-53.8305
8.28758	0.38228	-53.8061
8.27186	0.370755	-53.7812
8.25608	0.36149	-53.7551
8.23959	0.354043	-53.7279
8.21978	0.346985	-53.7011
8.19458	0.338225	-53.6755
8.16627	0.326801	-53.6479
8.14724	0.305863	-53.6223
8.14778	0.270757	-53.6048
8.15735	0.231594	-53.5915
8.16661	0.195844	-53.5796
8.17731	0.162661	-53.5703
8.19078	0.132499	-53.5615
8.2068	0.105311	-53.5513
8.22332	0.0786823	-53.5421
8.23935	0.051004	-53.5357
8.25477	0.0226242	-53.5296
8.27023	-0.00553624	-53.5217
8.28711	-0.0329763	-53.5129
8.30574	-0.0581915	-53.5022
8.32588	-0.0782159	-53.4861
8.34624	-0.0940202	-53.4652
8.36505	-0.10884	-53.4422
8.37904	-0.126622	-53.4189
8.38661	-0.150675	-53.3977
8.38819	-0.178711	-53.3795
8.38199	-0.207682	-53.364
8.37018	-0.236472	-53.3493
8.35886	-0.265784	-53.3353
8.35219	-0.2973	-53.324
8.35126	-0.330325	-53.3162
8.35444	-0.363048	-53.3104
8.35938	-0.394548	-53.3047
8.36467	-0.4249	-53.2979
8.3702	-0.454951	-53.29
8.37732	-0.485246	-53.2816
8.38843	-0.514929	-53.2713
8.40378	-0.543439	-53.257
8.42379	-0.570656	-53.2396
8.44938	-0.595527	-53.2275
8.47586	-0.615848	-53.2259
8.49852	-0.630177	-53.2289
8.5188	-0.641846	-53.2258
8.54403	-0.653439	-53.2103
8.57727	-0.668711	-53.1984
8.60753	-0.693767	-53.2072
8.62649	-0.724865	-53.2279
8.63826	-0.75613	-53.246
8.64802	-0.787055	-53.258
8.65703	-0.817701	-53.2655
8.66495	-0.848193	-53.2706
8.67174	-0.878558	-53.2749
8.67813	-0.908654	-53.2786
8.68533	-0.938144	-53.2818
8.69433	-0.966733	-53.2848
8.7052	-0.994423	-53.2883
8.71781	-1.02143	-53.2925
8.73223	-1.04797	-53.2974
8.74931	-1.07362	-53.3023
8.76911	-1.09855	-53.3058
8.78858	-1.12484	-53.3081
8.80545	-1.15359	-53.309
8.81881	-1.18387	-53.3052
8.8295	-1.21388	-53.2954
8.84098	-1.24143	-53.282
8.85291	-1.26426	-53.263
8.86558	-1.28479	-53.2416
8.8814	-1.30722	-53.2249
8.89827	-1.32965	-53.2094
8.91471	-1.35124	-53.1926
8.93097	-1.37414	-53.1763
8.94665	-1.39876	-53.1601
8.95794	-1.42485	-53.1423
8.96098	-1.44829	-53.1182
8.96007	-1.46763	-53.088
8.9598	-1.48762	-53.0569
8.9603	-1.50594	-53.0241
8.96022	-1.51995	-52.988
8.95337	-1.53458	-52.9533
8.9367	-1.55381	-52.9254
8.91476	-1.57645	-52.9055
8.89089	-1.59944	-52.8917
8.86867	-1.62295	-52.8785
8.85039	-1.64702	-52.8612
8.83613	-1.67125	-52.8387
8.82246	-1.69762	-52.8182
8.80248	-1.72601	-52.8093
8.7757	-1.7522	-52.8087
8.74569	-1.77438	-52.8093
8.71388	-1.79367	-52.8098
8.68023	-1.8099	-52.8101
8.64475	-1.82234	-52.8099
8.60856	-1.83234	-52.8103
8.57411	-1.84224	-52.8162
8.54224	-1.85055	-52.83
8.5127	-1.8559	-52.8482
8.48632	-1.86021	-52.8691
8.462	-1.86378	-52.8913
8.436	-1.86378	-52.9101
8.40763	-1.8639	-52.9245
8.38167	-1.87006	-52.9412
8.35943	-1.87707	-52.9631
8.33774	-1.88039	-52.9862
8.31306	-1.88061	-53.0071
8.29012	-1.87734	-53.0291
8.27454	-1.87304	-53.0565
8.25601	-1.87049	-53.0812
8.229	-1.86702	-53.0972
8.19917	-1.86242	-53.1088
8.16886	-1.85949	-53.1188
8.13858	-1.85656	-53.1281
8.1099	-1.8515	-53.1394
8.08503	-1.84452	-53.1564
8.06353	-1.83652	-53.1778
8.04067	-1.82961	-53.1971
8.01441	-1.82481	-53.2121
7.98873	-1.81977	-53.228
7.96507	-1.8137	-53.2467
7.94145	-1.80821	-53.2653
7.91765	-1.8044	-53.2835
7.89562	-1.80249	-53.3034
7.87774	-1.80391	-53.3267
7.86352	-1.80904	-53.3535
7.84887	-1.81743	-53.3823
7.83308	-1.82573	-53.4147
7.81428	-1.82685	-53.4496
7.78802	-1.81987	-53.4796
7.75994	-1.80641	-53.5032
7.73405	-1.78973	-53.5229
7.70609	-1.77429	-53.5382
7.67744	-1.75586	-53.5456
7.65397	-1.73034	-53.5471
7.63302	-1.70538	-53.5503
7.60816	-1.68793	-53.5555
7.58049	-1.6752	-53.5614
7.5535	-1.66492	-53.5709
7.52839	-1.6574	-53.5857
7.50447	-1.65089	-53.6028
7.48017	-1.64484	-53.6188
7.45506	-1.63993	-53.6337
7.42995	-1.63581	-53.6488
7.40541	-1.63232	-53.6652
7.38149	-1.62951	-53.6828
7.35859	-1.62709	-53.7021
7.33399	-1.6246	-53.7179
7.30608	-1.62546	-53.7277
7.2798	-1.63085	-53.7414
7.2555	-1.63642	-53.7594
7.22992	-1.64172	-53.7756
7.20318	-1.64727	-53.7899
7.17553	-1.65183	-53.803
7.1472	-1.65475	-53.8154
7.11832	-1.65476	-53.8269
7.08924	-1.65206	-53.8379
7.06041	-1.64948	-53.8496
7.03178	-1.64878	-53.8621
7.00344	-1.64934	-53.8757
6.97625	-1.65149	-53.891
6.95087	-1.65594	-53.9089
6.92597	-1.66154	-53.9272
6.9004	-1.66733	-53.9445
6.873	-1.67347	-53.9595
6.8473	-1.67996	-53.9765
6.82807	-1.6866	-54.0009
6.80879	-1.69118	-54.0265
6.78459	-1.69381	-54.0477
6.76558	-1.69807	-54.0716
6.7526	-1.70068	-54.0998
6.73442	-1.70059	-54.1263
6.71455	-1.70437	-54.1523
6.6972	-1.71534	-54.1779
6.67817	-1.73299	-54.1993
6.65793	-1.75544	-54.2179
6.64275	-1.7739	-54.2405
6.63739	-1.78104	-54.2719
6.63757	-1.78545	-54.3065
6.63678	-1.79392	-54.3387
6.63333	-1.80556	-54.3689
6.62723	-1.82029	-54.3978
6.61687	-1.83751	-54.4256
6.5992	-1.85676	-54.4488
6.57528	-1.87906	-54.4611
6.55547	-1.90804	-54.4623
6.54689	-1.94312	-54.4595
6.54387	-1.97864	-54.4573
6.54081	-2.01247	-54.4562
