# Supplementary material for: The Impact of Entropy on the Spatial Organization of Synaptonemal Complexes within the Cell Nucleus
Source: PLoS One. 2012 May 4;7(5):e36282. doi: 10.1371/journal.pone.0036282 (PMC3344857; doi:10.1371/journal.pone.0036282)
Supplement: Supporting Information S1 — Reconstructed SC coordinates. (ZIP) [file pone.0036282.s001.zip › SC_positions/Stack08/Stack08_SC03.xls]

## Sheet: Stack08_SC03
// Original File: X:/4Pi_Projects_data/Laura_R/2009_03_17_SYCP3_MLH1/Stack08.ims
// Generated by Bitplane Imaris x64 6.2.1 [Feb 11 2009]
neuron_name = "Filament 3"
3.39631	1.63649	-53.205
3.41492	1.62637	-53.2255
3.42967	1.61883	-53.2506
3.43955	1.61499	-53.2794
3.44345	1.61392	-53.3089
3.44393	1.61378	-53.3378
3.45239	1.61358	-53.3614
3.47557	1.61351	-53.3727
3.50646	1.61379	-53.3749
3.53805	1.61425	-53.3768
3.56932	1.61466	-53.381
3.60048	1.61488	-53.3864
3.63178	1.61483	-53.3926
3.66344	1.61473	-53.3994
3.69548	1.61517	-53.4074
3.72836	1.61601	-53.416
3.7614	1.62009	-53.4248
3.79307	1.63157	-53.4322
3.82401	1.64734	-53.4347
3.85463	1.66316	-53.434
3.88371	1.67966	-53.4328
3.91063	1.69788	-53.4314
3.9361	1.71718	-53.4314
3.9612	1.73635	-53.4341
3.9864	1.75508	-53.4389
4.01183	1.77342	-53.4446
4.03758	1.7913	-53.45
4.0632	1.80869	-53.4561
4.08773	1.82674	-53.4635
4.11132	1.8458	-53.4718
4.13525	1.86475	-53.4798
4.15902	1.8845	-53.486
4.18108	1.90623	-53.4923
4.20163	1.9292	-53.499
4.22058	1.95272	-53.5053
4.2375	1.97657	-53.5119
4.25446	1.99983	-53.5178
4.27331	2.02175	-53.5221
4.29372	2.04253	-53.5257
4.31666	2.05951	-53.5283
4.34356	2.06887	-53.5303
4.37249	2.07282	-53.5347
4.40153	2.0753	-53.5429
4.43029	2.07884	-53.5538
4.45824	2.08652	-53.5665
4.48675	2.09623	-53.5786
4.51525	2.10793	-53.5879
4.5407	2.12588	-53.5956
4.5645	2.14694	-53.6026
4.58741	2.16816	-53.6109
4.60848	2.19084	-53.6172
4.62738	2.21603	-53.6166
4.64769	2.23957	-53.6131
4.66884	2.26099	-53.607
4.6872	2.28385	-53.5968
4.71099	2.3016	-53.5861
4.73782	2.31726	-53.5741
4.76155	2.3372	-53.5631
4.78598	2.35785	-53.5618
4.81087	2.37786	-53.5688
4.8354	2.39727	-53.5776
4.85887	2.4173	-53.588
4.88177	2.43793	-53.5998
4.90544	2.45812	-53.6115
4.93043	2.47625	-53.6227
4.95756	2.49013	-53.6334
4.98556	2.5014	-53.6435
5.01236	2.51371	-53.6524
5.03686	2.52916	-53.6607
5.05939	2.5469	-53.6718
5.08391	2.56361	-53.6858
5.11249	2.57536	-53.7022
5.14293	2.5807	-53.7216
5.17544	2.58212	-53.7383
5.20966	2.5827	-53.7498
5.24427	2.58337	-53.7572
5.27973	2.58421	-53.761
5.31614	2.5853	-53.7615
5.35128	2.58623	-53.7535
5.3843	2.58672	-53.7374
5.41764	2.58703	-53.7231
5.45073	2.58707	-53.7107
5.48106	2.58646	-53.6949
5.5087	2.58514	-53.6758
5.5363	2.58339	-53.6576
5.56124	2.58214	-53.6384
5.58005	2.58248	-53.6137
5.59861	2.58404	-53.5883
5.61876	2.58567	-53.5641
5.63783	2.58668	-53.5388
5.65619	2.58694	-53.5129
5.67171	2.58684	-53.4854
5.68602	2.58679	-53.4575
5.70359	2.58683	-53.4317
5.72463	2.58687	-53.4084
5.74667	2.58689	-53.386
5.7656	2.58694	-53.3609
5.78147	2.58708	-53.333
5.7984	2.5873	-53.3051
5.81887	2.58739	-53.2793
5.84365	2.58714	-53.2579
5.87088	2.58653	-53.24
5.89752	2.58571	-53.2226
5.9238	2.58496	-53.2058
5.95098	2.58471	-53.1913
5.97927	2.58515	-53.1787
6.00848	2.58618	-53.1677
6.03828	2.58766	-53.1578
6.06855	2.58906	-53.149
6.09912	2.58975	-53.1407
6.12989	2.58972	-53.1325
6.16064	2.58935	-53.1236
6.19124	2.58897	-53.1136
6.22171	2.58867	-53.1025
6.25225	2.58842	-53.0904
6.28329	2.58823	-53.078
6.31578	2.58857	-53.067
6.3504	2.58947	-53.0598
6.38606	2.5868	-53.0569
6.42021	2.57533	-53.0567
6.45125	2.55621	-53.0571
6.48039	2.53487	-53.0573
6.51005	2.51516	-53.0579
6.54083	2.49731	-53.059
6.57014	2.48088	-53.0652
6.59443	2.46644	-53.0821
6.61596	2.45434	-53.1041
6.6397	2.44439	-53.1226
6.66584	2.43586	-53.1374
6.6936	2.42872	-53.1494
6.72321	2.42294	-53.1582
6.75451	2.41694	-53.162
6.78565	2.40961	-53.1659
6.81479	2.40067	-53.1764
6.84377	2.38972	-53.1854
6.87368	2.37722	-53.1906
6.90346	2.36307	-53.1939
6.93281	2.34679	-53.1923
6.96167	2.32903	-53.1908
6.98768	2.30775	-53.1924
7.00871	2.28287	-53.1982
7.02799	2.26047	-53.212
7.04806	2.24112	-53.2286
7.06724	2.22043	-53.2417
7.08609	2.20031	-53.2532
7.10646	2.18308	-53.2638
7.12776	2.16658	-53.2717
7.14976	2.15003	-53.2769
7.17318	2.13391	-53.2799
7.19795	2.11771	-53.2807
7.22415	2.1024	-53.2814
7.25223	2.08992	-53.2849
7.28131	2.07912	-53.2907
7.31044	2.06833	-53.2969
7.33857	2.05672	-53.3046
7.3648	2.04361	-53.3157
7.39032	2.03019	-53.3282
7.41611	2.01777	-53.3411
7.44204	2.00651	-53.3551
7.46751	1.9941	-53.3687
7.49132	1.97817	-53.3814
7.51251	1.95983	-53.3956
7.5312	1.94025	-53.4117
7.54862	1.92087	-53.4296
7.56565	1.90352	-53.45
7.58249	1.88674	-53.4719
7.59858	1.8698	-53.4946
7.61053	1.85778	-53.5217
7.61811	1.84666	-53.5505
7.6258	1.82438	-53.572
7.63371	1.79541	-53.5893
7.63985	1.76918	-53.611
7.64611	1.74511	-53.6369
7.65662	1.72072	-53.6625
7.67276	1.69502	-53.6856
7.69315	1.66746	-53.7068
7.71999	1.64334	-53.7267
7.75508	1.6326	-53.7449
7.79273	1.63352	-53.7622
7.82603	1.6357	-53.7839
7.8586	1.63866	-53.8062
7.88778	1.64718	-53.8277
7.90607	1.66011	-53.8563
7.92518	1.67446	-53.8829
7.94857	1.6889	-53.9022
7.96849	1.70332	-53.921
7.98705	1.7166	-53.9398
8.00785	1.72732	-53.9578
8.03051	1.73392	-53.9763
8.05315	1.73277	-53.997
8.07516	1.72415	-54.0188
