# Supplementary material for: The Impact of Entropy on the Spatial Organization of Synaptonemal Complexes within the Cell Nucleus
Source: PLoS One. 2012 May 4;7(5):e36282. doi: 10.1371/journal.pone.0036282 (PMC3344857; doi:10.1371/journal.pone.0036282)
Supplement: Supporting Information S1 — Reconstructed SC coordinates. (ZIP) [file pone.0036282.s001.zip › SC_positions/Stack08/Stack08_SC02.xls]

## Sheet: Stack08_SC02
// Original File: X:/4Pi_Projects_data/Laura_R/2009_03_17_SYCP3_MLH1/Stack08.ims
// Generated by Bitplane Imaris x64 6.2.1 [Feb 11 2009]
neuron_name = "Filament 2"
3.94927	2.73803	-50.1327
3.96634	2.73426	-50.1609
3.98766	2.72731	-50.1857
4.01197	2.7181	-50.2095
4.03205	2.70418	-50.2331
4.04613	2.6826	-50.2514
4.06046	2.66219	-50.2653
4.07863	2.65054	-50.2796
4.09937	2.64157	-50.2938
4.12201	2.62982	-50.3061
4.14747	2.61744	-50.3159
4.17159	2.60139	-50.3247
4.19177	2.58124	-50.3357
4.21346	2.56348	-50.3463
4.23576	2.54566	-50.3555
4.25621	2.52446	-50.364
4.2799	2.50541	-50.3719
4.30419	2.48649	-50.3804
4.32352	2.46123	-50.3877
4.34434	2.44043	-50.3969
4.3694	2.42806	-50.4095
4.39129	2.40923	-50.4183
4.41162	2.3872	-50.4252
4.43661	2.37251	-50.4335
4.46354	2.35995	-50.4407
4.48745	2.34298	-50.4478
4.50962	2.32379	-50.455
4.53408	2.30779	-50.4624
4.56074	2.29428	-50.4692
4.58672	2.27899	-50.475
4.61078	2.2604	-50.4811
4.63428	2.24048	-50.4876
4.65867	2.22178	-50.495
4.68513	2.20636	-50.5041
4.71297	2.19303	-50.5145
4.73974	2.17855	-50.5262
4.76158	2.15841	-50.5387
4.7806	2.13556	-50.553
4.80261	2.11752	-50.5713
4.82257	2.09738	-50.5896
4.83687	2.06997	-50.6053
4.84967	2.04096	-50.6218
4.86271	2.01327	-50.6422
4.87549	1.98654	-50.666
4.88891	1.9643	-50.6938
4.90443	1.95245	-50.7261
4.91816	1.94906	-50.7612
4.9249	1.94848	-50.7977
4.92553	1.94803	-50.8347
4.92274	1.94669	-50.8718
4.91899	1.94485	-50.9097
4.91646	1.94506	-50.9478
4.91495	1.9532	-50.9832
4.91355	1.97307	-51.0129
4.91231	2.00025	-51.0379
4.9107	2.02828	-51.0603
4.90745	2.0549	-51.0813
4.90243	2.08024	-51.1015
4.89295	2.10239	-51.1212
4.87621	2.11953	-51.1405
4.85491	2.13449	-51.158
4.83162	2.15005	-51.1721
4.81292	2.16315	-51.1911
4.79628	2.17438	-51.2121
4.77448	2.18713	-51.227
4.75546	2.19754	-51.2474
4.73819	2.20667	-51.2714
4.71781	2.21699	-51.2917
4.69476	2.22573	-51.31
4.6714	2.23634	-51.3267
4.65358	2.25264	-51.3462
4.64075	2.2724	-51.3676
4.62764	2.29097	-51.3886
4.61208	2.30403	-51.411
4.59838	2.31306	-51.437
4.58744	2.32178	-51.4651
4.57494	2.33124	-51.4926
4.55908	2.34158	-51.5186
4.53974	2.35213	-51.5424
4.51754	2.36158	-51.564
4.4959	2.36828	-51.5866
4.47801	2.37113	-51.6129
4.46409	2.3702	-51.6422
4.45465	2.36793	-51.6733
4.44946	2.36723	-51.7052
4.44669	2.36681	-51.7374
4.44502	2.36453	-51.7694
4.44334	2.36095	-51.8013
4.43985	2.35569	-51.8325
4.43118	2.34497	-51.86
4.42095	2.32947	-51.8855
4.41664	2.31545	-51.9149
4.41817	2.30238	-51.9462
4.42342	2.28906	-51.9771
4.43386	2.27535	-52.0055
4.45073	2.25971	-52.0292
4.46811	2.24692	-52.0549
4.48302	2.23759	-52.0842
4.49541	2.23339	-52.115
4.50124	2.23363	-52.1485
4.50167	2.23059	-52.1836
4.50083	2.22817	-52.2196
4.49923	2.23252	-52.2558
4.49685	2.24414	-52.2914
4.49408	2.26207	-52.325
4.48943	2.28653	-52.3518
4.4817	2.31815	-52.368
4.4718	2.35294	-52.3774
4.46198	2.38726	-52.3843
4.45322	2.42071	-52.3888
4.44486	2.45347	-52.3915
4.43723	2.48573	-52.3932
4.43095	2.51785	-52.3941
4.42573	2.55005	-52.3956
4.42184	2.58253	-52.3985
4.41982	2.61499	-52.4031
4.42062	2.64641	-52.4089
4.42427	2.67547	-52.4159
4.42814	2.70181	-52.4248
4.42955	2.7272	-52.4345
4.42725	2.75404	-52.4436
4.42088	2.78348	-52.453
4.41213	2.81601	-52.4634
4.40593	2.85016	-52.4791
4.40634	2.8853	-52.4977
4.41071	2.92319	-52.5062
4.41523	2.96181	-52.506
4.42083	2.99888	-52.5051
4.42988	3.03489	-52.5043
4.44313	3.07013	-52.5035
4.46095	3.10389	-52.5025
4.48321	3.1354	-52.5008
4.50739	3.16556	-52.4973
4.53331	3.19334	-52.4906
4.56103	3.21674	-52.4796
4.58906	3.23359	-52.4644
4.6156	3.24563	-52.4462
4.63867	3.26053	-52.4283
4.66164	3.27889	-52.4157
4.68727	3.29751	-52.4088
4.71476	3.31495	-52.4072
4.7438	3.32966	-52.4119
4.77328	3.34158	-52.4208
4.80243	3.35058	-52.4322
4.83157	3.35747	-52.4444
4.8609	3.36306	-52.4558
4.88996	3.36673	-52.4684
4.91855	3.36861	-52.4833
4.94751	3.37206	-52.4973
4.97808	3.37873	-52.5052
5.00989	3.38566	-52.507
5.04123	3.39219	-52.5072
5.0718	3.39936	-52.5078
5.10238	3.4068	-52.5079
5.1334	3.41391	-52.5078
5.16498	3.42025	-52.507
5.19706	3.42428	-52.5062
5.22945	3.42456	-52.5058
5.26192	3.42271	-52.5058
5.29449	3.42078	-52.5058
5.32751	3.41899	-52.5058
5.36124	3.4169	-52.5059
5.39576	3.41432	-52.5059
5.43092	3.41152	-52.5051
5.46557	3.40784	-52.5005
5.49847	3.40287	-52.489
5.53063	3.39751	-52.4745
5.56347	3.39242	-52.4604
5.59644	3.38933	-52.4442
5.62915	3.38951	-52.4233
5.66325	3.39222	-52.3996
5.69678	3.39829	-52.3732
5.71838	3.41002	-52.3398
5.72286	3.42634	-52.3009
5.72048	3.44314	-52.2626
5.71872	3.45784	-52.2269
5.71738	3.47221	-52.1943
5.71568	3.48732	-52.1644
5.71399	3.50073	-52.1352
5.71385	3.51327	-52.106
5.71518	3.53008	-52.0797
5.71642	3.55203	-52.0567
5.71693	3.57396	-52.0324
5.7172	3.59648	-52.0071
5.71731	3.62205	-51.9826
5.7162	3.64352	-51.953
5.70988	3.65935	-51.9194
5.69546	3.68111	-51.8955
5.67569	3.70572	-51.8798
5.65334	3.72486	-51.8647
5.63081	3.74144	-51.8509
5.611	3.75529	-51.8334
5.59456	3.77095	-51.8135
5.58052	3.79048	-51.7947
5.56801	3.81187	-51.7769
5.55574	3.83364	-51.7597
5.54251	3.85111	-51.7391
5.52924	3.86884	-51.7184
5.51649	3.88898	-51.6995
5.50395	3.90703	-51.6781
5.49145	3.92689	-51.6579
5.47833	3.95051	-51.6414
5.46445	3.97462	-51.6256
5.45169	3.99767	-51.6063
5.43967	4.02189	-51.5881
5.42664	4.05003	-51.5774
5.41603	4.07943	-51.5673
5.40946	4.1091	-51.5562
5.40477	4.1399	-51.5491
5.40098	4.17078	-51.5447
5.39729	4.20127	-51.5419
5.39287	4.23133	-51.5405
5.38703	4.26095	-51.5402
5.37915	4.29006	-51.5398
5.3692	4.31868	-51.5385
5.35796	4.34708	-51.537
5.34627	4.37548	-51.536
