# Supplementary material for: The Impact of Entropy on the Spatial Organization of Synaptonemal Complexes within the Cell Nucleus
Source: PLoS One. 2012 May 4;7(5):e36282. doi: 10.1371/journal.pone.0036282 (PMC3344857; doi:10.1371/journal.pone.0036282)
Supplement: Supporting Information S1 — Reconstructed SC coordinates. (ZIP) [file pone.0036282.s001.zip › SC_positions/Stack08/Stack08_SC17.xls]

## Sheet: Stack08_SC17
// Original File: X:/4Pi_Projects_data/Laura_R/2009_03_17_SYCP3_MLH1/Stack08.ims
// Generated by Bitplane Imaris x64 6.2.1 [Feb 11 2009]
neuron_name = "Filament 17"
6.04718	-1.97608	-49.1669
6.05392	-1.98739	-49.1975
6.06257	-1.99925	-49.2275
6.07664	-2.00427	-49.2544
6.09485	-1.99449	-49.2766
6.10924	-1.9778	-49.2987
6.11806	-1.96266	-49.3237
6.12447	-1.94944	-49.3505
6.12995	-1.9379	-49.3785
6.1355	-1.92595	-49.4066
6.14223	-1.91071	-49.4332
6.15123	-1.89407	-49.4588
6.16313	-1.88028	-49.4853
6.17755	-1.86909	-49.5122
6.19443	-1.85788	-49.5383
6.20931	-1.84971	-49.5661
6.22078	-1.84627	-49.5961
6.23276	-1.84445	-49.6253
6.24421	-1.84396	-49.6535
6.25698	-1.8428	-49.6811
6.27029	-1.83925	-49.7088
6.28191	-1.83269	-49.7366
6.2926	-1.8238	-49.7645
6.30362	-1.8131	-49.7916
6.31651	-1.8005	-49.8176
6.33152	-1.78906	-49.8438
6.34785	-1.78033	-49.8702
6.36079	-1.77457	-49.8994
6.37303	-1.77212	-49.9297
6.38908	-1.7738	-49.9581
6.40581	-1.77987	-49.9857
6.42251	-1.78978	-50.0117
6.44016	-1.80258	-50.0357
6.45802	-1.81462	-50.0593
6.4743	-1.82172	-50.085
6.49019	-1.82631	-50.1114
6.50906	-1.83317	-50.1354
6.52909	-1.8407	-50.1589
6.5497	-1.84778	-50.1829
6.56767	-1.85603	-50.2078
6.57749	-1.86719	-50.2357
6.58361	-1.88283	-50.2634
6.58748	-1.90145	-50.2897
6.58531	-1.92027	-50.3162
6.579	-1.93546	-50.344
6.57253	-1.94492	-50.3744
6.56769	-1.95276	-50.4058
6.56623	-1.96119	-50.4373
6.56931	-1.97313	-50.467
6.57725	-1.99144	-50.492
6.58999	-2.01058	-50.5146
6.60475	-2.02883	-50.5365
6.62	-2.04781	-50.557
6.63876	-2.0662	-50.5736
6.66075	-2.08267	-50.5884
6.68213	-2.09921	-50.6002
6.69956	-2.12101	-50.6066
6.71	-2.14815	-50.6137
6.71708	-2.17707	-50.6168
6.72396	-2.20661	-50.6154
6.72973	-2.23701	-50.6152
6.73507	-2.26849	-50.614
6.74029	-2.30126	-50.6131
6.74553	-2.33544	-50.6141
6.75204	-2.36911	-50.6204
6.76144	-2.40016	-50.6357
6.7735	-2.42996	-50.6554
6.78736	-2.46022	-50.675
6.80216	-2.49063	-50.6959
6.81547	-2.51956	-50.7212
6.82585	-2.54745	-50.7512
6.8388	-2.57012	-50.7833
6.8601	-2.58078	-50.8172
6.882	-2.58402	-50.854
6.89617	-2.58521	-50.8944
6.91272	-2.58362	-50.9327
6.93805	-2.57368	-50.9627
6.96214	-2.55144	-50.9869
6.98087	-2.52348	-51.0091
6.99778	-2.49781	-51.0318
7.01418	-2.47612	-51.0556
7.02922	-2.45501	-51.0781
7.04253	-2.43337	-51.099
7.05547	-2.41401	-51.1209
7.06942	-2.39548	-51.1418
7.08349	-2.37673	-51.1619
7.09672	-2.35902	-51.1829
7.11123	-2.34068	-51.2023
7.12711	-2.32193	-51.2202
7.14274	-2.30398	-51.2392
7.1579	-2.2863	-51.2588
7.17126	-2.27014	-51.2804
7.18164	-2.25708	-51.3053
7.19103	-2.24381	-51.3306
7.20233	-2.2285	-51.3535
7.2141	-2.21349	-51.3761
7.22444	-2.19831	-51.3991
7.23501	-2.18141	-51.4205
7.2461	-2.1636	-51.4409
7.25726	-2.14631	-51.462
7.26804	-2.12782	-51.4826
7.27857	-2.10856	-51.5029
7.28954	-2.09495	-51.5266
7.29966	-2.0856	-51.5538
7.3089	-2.07444	-51.5816
7.31949	-2.06139	-51.6088
7.33043	-2.04765	-51.6362
7.34164	-2.03161	-51.6624
7.35713	-2.01422	-51.6855
7.3773	-2.00164	-51.7076
7.4023	-1.99107	-51.7253
7.4311	-1.97977	-51.7386
7.46051	-1.97132	-51.7532
7.49005	-1.96484	-51.7689
7.51995	-1.95821	-51.784
7.55011	-1.95043	-51.7983
7.58045	-1.94134	-51.8124
7.61098	-1.93106	-51.8266
7.63743	-1.91874	-51.8445
7.65391	-1.90207	-51.869
7.66243	-1.8802	-51.8955
7.66914	-1.85367	-51.9174
7.67781	-1.8239	-51.933
7.69008	-1.79436	-51.9457
7.70571	-1.76666	-51.9576
7.72292	-1.74029	-51.97
7.74055	-1.71498	-51.9843
7.75802	-1.68919	-51.9991
7.77401	-1.66169	-52.0138
7.78798	-1.63292	-52.0298
7.79789	-1.60194	-52.0427
7.79667	-1.56906	-52.0488
7.78384	-1.53699	-52.0534
7.77059	-1.50444	-52.058
7.7624	-1.46973	-52.0615
7.75621	-1.43429	-52.065
7.75105	-1.39941	-52.0691
7.74904	-1.36573	-52.0744
7.75222	-1.33376	-52.0787
7.75994	-1.30362	-52.0811
7.76937	-1.27436	-52.0823
7.78078	-1.24526	-52.0832
7.79753	-1.21642	-52.0836
7.8202	-1.18733	-52.082
7.83677	-1.1565	-52.0747
7.83595	-1.12395	-52.0603
7.82833	-1.09246	-52.0438
7.8254	-1.06421	-52.0283
7.82651	-1.03944	-52.0125
7.82906	-1.0161	-51.9979
7.8317	-0.991747	-51.9859
7.83451	-0.96606	-51.9743
7.83634	-0.938799	-51.9612
7.83601	-0.91026	-51.946
7.83384	-0.883347	-51.9255
7.83081	-0.860452	-51.8981
7.8283	-0.842256	-51.864
7.82928	-0.820287	-51.8302
7.83359	-0.788157	-51.8007
7.83428	-0.754738	-51.7682
7.82319	-0.722467	-51.7366
7.79567	-0.694472	-51.7147
7.75574	-0.679523	-51.7053
7.71347	-0.672205	-51.7059
7.67499	-0.663734	-51.7045
7.64203	-0.654648	-51.6944
7.61543	-0.645729	-51.6776
7.59447	-0.63514	-51.6573
7.57633	-0.624034	-51.6357
7.55925	-0.614032	-51.6132
7.54595	-0.605718	-51.5868
7.53593	-0.59503	-51.5584
7.52245	-0.57721	-51.5341
7.50484	-0.556254	-51.5132
7.48659	-0.534895	-51.4928
7.46692	-0.511363	-51.4757
7.44458	-0.485411	-51.4671
7.42024	-0.459412	-51.4666
7.39402	-0.436433	-51.4686
7.36652	-0.416498	-51.4693
7.33952	-0.397893	-51.4679
7.3155	-0.37901	-51.4612
7.29529	-0.35932	-51.4483
7.27624	-0.337345	-51.4351
7.25727	-0.316611	-51.42
7.24453	-0.301536	-51.3952
7.23995	-0.286474	-51.3658
7.23808	-0.268371	-51.3378
7.23685	-0.250319	-51.3092
7.23371	-0.234151	-51.2784
7.22825	-0.216388	-51.2476
7.2227	-0.192456	-51.2192
7.21794	-0.163914	-51.191
7.21363	-0.131065	-51.1624
7.19988	-0.10423	-51.135
7.1689	-0.100186	-51.1093
7.13064	-0.112933	-51.0861
7.09532	-0.129635	-51.0643
7.06407	-0.148139	-51.0423
7.03587	-0.1681	-51.0212
7.00973	-0.190003	-51.0033
6.98568	-0.214691	-50.9896
6.96294	-0.241064	-50.9802
6.93917	-0.266189	-50.9761
6.91363	-0.288607	-50.9767
6.88897	-0.31027	-50.9813
6.86694	-0.333407	-50.987
6.84774	-0.356814	-50.9947
6.83117	-0.380753	-51.0042
6.81373	-0.405907	-51.0062
6.79249	-0.428162	-51.0035
6.7691	-0.447371	-51.0013
6.74557	-0.466439	-50.9981
6.72104	-0.483108	-50.994
6.69402	-0.494559	-50.9878
6.66546	-0.50315	-50.9807
6.63631	-0.51076	-50.9739
6.60681	-0.51802	-50.9679
6.57792	-0.527671	-50.9623
6.54934	-0.538924	-50.9591
6.52021	-0.549118	-50.9594
6.49081	-0.558412	-50.9598
6.46142	-0.567181	-50.9582
6.43199	-0.575194	-50.9548
6.40261	-0.582198	-50.9495
6.3734	-0.588039	-50.9422
5.3994	-1.50551	-49.1855
5.3739	-1.49138	-49.2145
5.34659	-1.47951	-49.2404
5.32009	-1.46931	-49.2633
5.29926	-1.45881	-49.2857
5.28665	-1.44697	-49.309
5.28236	-1.43459	-49.3337
5.28437	-1.42244	-49.36
5.28888	-1.41041	-49.3873
5.29404	-1.39956	-49.4157
5.30164	-1.39031	-49.4446
5.31204	-1.38365	-49.474
5.32029	-1.38315	-49.5054
5.32415	-1.38815	-49.5395
5.32633	-1.39396	-49.5757
5.32748	-1.3964	-49.6139
5.32551	-1.38907	-49.6514
5.31993	-1.37098	-49.6864
5.31309	-1.34617	-49.7158
5.30717	-1.31531	-49.736
5.30349	-1.28245	-49.7515
5.30328	-1.25145	-49.7668
5.30691	-1.22188	-49.7816
5.31379	-1.19361	-49.7966
5.32289	-1.16651	-49.8122
5.33327	-1.14295	-49.8311
5.34329	-1.12457	-49.8553
5.35036	-1.10874	-49.8823
5.35425	-1.09365	-49.9102
5.35575	-1.08017	-49.9392
5.35449	-1.07032	-49.9689
5.35364	-1.06329	-49.999
5.35741	-1.0568	-50.0289
5.36371	-1.05064	-50.0591
5.36846	-1.04481	-50.09
5.37165	-1.03893	-50.1212
5.37373	-1.03312	-50.1528
5.37827	-1.02751	-50.1838
5.39042	-1.02172	-50.2129
5.40715	-1.01575	-50.2412
5.42422	-1.00815	-50.2694
5.44266	-0.994928	-50.2937
5.46331	-0.975527	-50.3124
5.48477	-0.953366	-50.327
5.50687	-0.929932	-50.3351
5.52933	-0.905473	-50.3366
5.55088	-0.880618	-50.3357
5.57318	-0.857443	-50.3331
5.5974	-0.837109	-50.3279
5.62036	-0.816024	-50.323
5.63894	-0.790634	-50.3217
5.65755	-0.765322	-50.3216
5.68162	-0.745152	-50.32
5.7079	-0.726378	-50.3202
5.73439	-0.707028	-50.3229
5.76319	-0.689146	-50.3262
5.79506	-0.673895	-50.3295
5.8295	-0.660854	-50.3332
5.86573	-0.646653	-50.3368
5.89939	-0.634547	-50.3456
5.92331	-0.631266	-50.3688
5.94009	-0.635823	-50.4007
5.95622	-0.643746	-50.4338
5.9704	-0.652018	-50.4673
5.97927	-0.659215	-50.5007
5.98375	-0.664118	-50.5335
5.98757	-0.664579	-50.5652
5.99538	-0.660566	-50.5945
6.01013	-0.654994	-50.6205
6.03028	-0.650536	-50.6434
6.05355	-0.647384	-50.6638
6.07766	-0.645102	-50.6836
6.10096	-0.644907	-50.7046
6.12076	-0.645517	-50.7286
6.13414	-0.646297	-50.7574
6.14946	-0.647378	-50.7848
6.17305	-0.650392	-50.8058
6.19743	-0.652413	-50.8265
6.21995	-0.645503	-50.8487
6.24386	-0.634159	-50.8694
6.26998	-0.623368	-50.8877
6.29829	-0.612616	-50.9041
6.32783	-0.602735	-50.9197
