# Supplementary material for: The Impact of Entropy on the Spatial Organization of Synaptonemal Complexes within the Cell Nucleus
Source: PLoS One. 2012 May 4;7(5):e36282. doi: 10.1371/journal.pone.0036282 (PMC3344857; doi:10.1371/journal.pone.0036282)
Supplement: Supporting Information S1 — Reconstructed SC coordinates. (ZIP) [file pone.0036282.s001.zip › SC_positions/Stack08/Stack08_SC12.xls]

## Sheet: Stack08_SC12
// Original File: X:/4Pi_Projects_data/Laura_R/2009_03_17_SYCP3_MLH1/Stack08.ims
// Generated by Bitplane Imaris x64 6.2.1 [Feb 11 2009]
neuron_name = "Filament 12"
10.3654	0.364266	-53.7405
10.3716	0.358818	-53.7109
10.3797	0.354122	-53.6815
10.3904	0.350173	-53.6525
10.4038	0.346659	-53.6239
10.42	0.343064	-53.5956
10.4379	0.338841	-53.567
10.4568	0.337971	-53.5388
10.4749	0.345456	-53.5117
10.4889	0.35736	-53.4841
10.501	0.368303	-53.4565
10.515	0.377834	-53.4304
10.5297	0.386914	-53.4044
10.5432	0.397152	-53.3771
10.5551	0.409562	-53.3488
10.567	0.427821	-53.3233
10.5779	0.44908	-53.3001
10.5832	0.463984	-53.2717
10.5851	0.47681	-53.2415
10.5887	0.495062	-53.2162
10.5967	0.519504	-53.1984
10.607	0.539724	-53.1796
10.6172	0.552774	-53.1548
10.6279	0.572514	-53.1336
10.6371	0.595635	-53.1118
10.6448	0.610636	-53.0837
10.6519	0.614256	-53.0524
10.6574	0.61187	-53.02
10.6654	0.61279	-52.99
10.6782	0.621415	-52.9649
10.6947	0.636467	-52.9452
10.7123	0.65434	-52.927
10.7254	0.675514	-52.9068
10.731	0.70102	-52.886
10.7326	0.72821	-52.8654
10.7331	0.753682	-52.8435
10.7331	0.777247	-52.8203
10.7331	0.800927	-52.798
10.733	0.826036	-52.778
10.733	0.852334	-52.7596
10.733	0.8782	-52.7402
10.733	0.90212	-52.7181
10.7329	0.924663	-52.6937
10.7329	0.94815	-52.6691
10.7331	0.972311	-52.6439
10.7342	0.994279	-52.6152
10.7361	1.01309	-52.5822
10.7286	1.02813	-52.5504
10.7045	1.03948	-52.5257
10.6739	1.04953	-52.5054
10.6452	1.05932	-52.4861
10.6176	1.06806	-52.4677
10.5912	1.07511	-52.4493
10.5665	1.07996	-52.43
10.5434	1.08204	-52.4093
10.5216	1.08123	-52.3872
10.5001	1.07617	-52.3648
10.4795	1.07294	-52.3406
10.4567	1.07578	-52.3189
10.4285	1.07755	-52.3047
10.3985	1.07779	-52.2916
10.3684	1.07716	-52.2783
10.3379	1.07472	-52.2659
10.3099	1.06982	-52.2514
10.2858	1.06016	-52.2331
10.2641	1.04762	-52.2125
10.2426	1.03481	-52.1919
10.2208	1.02146	-52.1719
10.1988	1.00657	-52.1532
10.1761	0.990664	-52.1366
10.153	0.974107	-52.1224
10.1297	0.957336	-52.1102
10.1063	0.940705	-52.099
10.0819	0.924181	-52.0917
10.0552	0.909006	-52.0922
10.027	0.895508	-52.0981
9.99779	0.883044	-52.104
9.96795	0.870499	-52.1083
9.94004	0.854816	-52.1143
9.91489	0.835339	-52.1209
9.89069	0.814584	-52.1245
9.86759	0.792874	-52.1252
9.84522	0.770812	-52.1234
9.8231	0.749332	-52.1195
9.8028	0.727058	-52.1147
9.78369	0.704471	-52.1104
9.76377	0.683497	-52.1065
9.74182	0.665343	-52.1031
9.71792	0.649677	-52.101
9.6928	0.635325	-52.1009
9.66642	0.622553	-52.1032
9.63854	0.612424	-52.1073
9.60966	0.604108	-52.1124
9.58072	0.595699	-52.1186
9.55164	0.587297	-52.1245
9.5227	0.578254	-52.1295
9.49468	0.566988	-52.1352
9.46685	0.554824	-52.1415
9.4402	0.539309	-52.1454
9.414	0.523878	-52.151
9.38646	0.511882	-52.1626
9.36147	0.491091	-52.1732
9.33584	0.466826	-52.1762
9.30343	0.45307	-52.1683
9.26801	0.444976	-52.1547
9.23304	0.437239	-52.1423
9.19991	0.429527	-52.129
9.16984	0.420801	-52.1125
9.14116	0.412285	-52.0949
9.11159	0.406039	-52.0792
9.08169	0.402118	-52.0647
9.05481	0.400833	-52.046
9.02989	0.402046	-52.0242
9.00383	0.404669	-52.004
8.97764	0.406548	-51.9841
8.95182	0.407385	-51.9641
8.92574	0.412158	-51.9443
8.89788	0.416882	-51.9269
8.86642	0.413675	-51.9144
8.8339	0.404899	-51.9032
8.80208	0.393639	-51.8893
8.77266	0.38446	-51.8693
8.75049	0.381773	-51.8413
8.7332	0.386907	-51.813
8.71624	0.398438	-51.7899
8.69874	0.41115	-51.7694
8.67738	0.422423	-51.7492
8.64866	0.430716	-51.7282
8.6188	0.440908	-51.7027
8.59837	0.46148	-51.6713
8.58784	0.488656	-51.6381
8.58236	0.518494	-51.6092
8.57924	0.548386	-51.5837
8.57812	0.57166	-51.556
8.5789	0.590289	-51.5281
8.58002	0.611314	-51.5053
8.58201	0.633961	-51.4852
8.58571	0.653321	-51.4621
8.58721	0.671784	-51.4377
8.58425	0.693029	-51.4156
8.5791	0.715204	-51.3946
8.57066	0.73511	-51.3735
8.55659	0.751013	-51.3526
8.53944	0.763615	-51.3315
8.52192	0.774793	-51.3102
8.50611	0.784793	-51.2876
8.49262	0.793101	-51.2625
8.48009	0.800187	-51.2359
8.46998	0.805807	-51.2069
8.46398	0.810954	-51.1744
8.45681	0.818404	-51.1405
8.44444	0.831866	-51.1088
8.43393	0.853728	-51.0804
8.42752	0.880911	-51.0546
8.42154	0.91064	-51.0333
8.41349	0.9423	-51.0189
8.40111	0.974215	-51.0098
8.3885	1.00649	-51.0044
8.381	1.04012	-51.0019
8.3783	1.07422	-50.9987
8.37704	1.10783	-50.9945
8.37636	1.14078	-50.9902
8.37735	1.17324	-50.985
8.37912	1.20579	-50.9803
8.3804	1.23857	-50.976
8.38122	1.27166	-50.9714
8.38237	1.30566	-50.9683
8.38717	1.33881	-50.963
8.3976	1.36866	-50.9495
8.40886	1.39679	-50.9306
8.41633	1.42307	-50.9083
8.42044	1.44482	-50.8808
8.42317	1.46269	-50.8501
8.42431	1.47873	-50.8185
8.42131	1.49523	-50.7882
8.41438	1.51116	-50.7588
8.40639	1.52339	-50.7281
8.39811	1.53168	-50.6964
8.386	1.53382	-50.6663
8.37281	1.5314	-50.6368
8.36445	1.52932	-50.6058
8.3544	1.52638	-50.5759
8.33858	1.52266	-50.549
8.31939	1.52209	-50.5243
8.29942	1.52605	-50.5003
8.28213	1.53178	-50.4748
8.26667	1.5378	-50.448
8.25209	1.54475	-50.42
8.23981	1.55233	-50.3893
8.22995	1.56038	-50.3564
8.22044	1.56815	-50.3227
8.21167	1.57646	-50.2896
8.20593	1.58893	-50.2592
8.20297	1.60444	-50.2313
8.20125	1.61988	-50.2051
8.1994	1.63703	-50.181
8.19697	1.65632	-50.1583
8.19513	1.67801	-50.1369
8.19474	1.69791	-50.1141
8.19492	1.70989	-50.086
8.19495	1.71755	-50.0549
8.19496	1.72365	-50.0229
8.19487	1.72715	-49.9887
8.19442	1.73029	-49.9522
8.19522	1.73866	-49.915
8.2037	1.75642	-49.8835
8.22226	1.78028	-49.8607
8.24326	1.80446	-49.8417
8.2638	1.82942	-49.8293
8.28264	1.8558	-49.8216
8.29432	1.88041	-49.8042
8.30273	1.90605	-49.7843
8.31424	1.93088	-49.7662
8.32798	1.95306	-49.7475
8.34406	1.97676	-49.7336
8.36123	1.99975	-49.7185
8.37935	2.02224	-49.7046
8.40349	2.04206	-49.6962
8.43204	2.05843	-49.6897
8.45918	2.07722	-49.6855
8.4844	2.09831	-49.6824
8.51078	2.11645	-49.6769
8.53841	2.13063	-49.6676
8.56448	2.14196	-49.6542
8.58704	2.1494	-49.6352
8.60415	2.15463	-49.6105
8.62031	2.15936	-49.5846
8.63969	2.16275	-49.5598
8.65851	2.16329	-49.533
8.67776	2.16235	-49.5044
8.70016	2.16397	-49.4762
8.72552	2.16882	-49.4488
8.75552	2.17563	-49.4259
8.79044	2.18439	-49.4123
8.82807	2.19031	-49.4082
8.86587	2.19116	-49.4086
8.90261	2.19404	-49.4094
8.93849	2.20005	-49.4109
8.97369	2.20614	-49.4146
9.00762	2.21321	-49.4212
9.03914	2.22339	-49.4305
9.06751	2.23799	-49.4416
9.09405	2.25391	-49.4549
9.11998	2.269	-49.4698
9.14367	2.28653	-49.484
9.16363	2.30921	-49.496
9.18159	2.33471	-49.5062
9.19987	2.36021	-49.5142
9.21883	2.3859	-49.5177
9.23903	2.41143	-49.5189
9.25986	2.43677	-49.5178
9.28022	2.46227	-49.5124
9.30276	2.48515	-49.5052
9.3291	2.50312	-49.4979
9.35713	2.51583	-49.4874
9.38413	2.52348	-49.4713
9.40936	2.52851	-49.4519
9.43364	2.53323	-49.4322
